# Supplementary material for: The WOPR family protein Ryp1 is a key regulator of gene expression, development, and virulence in the thermally dimorphic fungal pathogen Coccidioides posadasii
Source: PLoS Pathog. 2022 Apr 6;18(4):e1009832. doi: 10.1371/journal.ppat.1009832 (PMC9015156; doi:10.1371/journal.ppat.1009832)
Supplement: S1 Table — Excel-compatible tab-delimited text conforming to JavaTreeView extended CDT format. Each row is a transcript with the UNIQID column giving the Broad Cp Silveira systematic gene name. The NAME column gives manually curated short gene names, transferred from Histoplasma capsulatum G217B (HcG217B, GenBank GCA_017607445.1) augmented with Coccidioides-specific gene names. The next three columns give limma BH-adjusted p-values for differential expression in each of the three contrasts. The next 8 columns give kallisto estimated counts for each sample. The next 8 columns give kallisto normalized abundances (TPMs) for each sample. Cp_GenBank and Cp_anno give the GenBank Cp Silveira accession and annotation respectively. CiRS, CiRS_GenBank, and Ci_anno give the Broad systematic gene name, GenBank accession, and annotation respectively for the InParanoid-mapped C. immitis RS ortholog. HcG217B, HcG217B_anno, and HcG217B_GenBank give the GSC systematic gene name and annotation (from [50]) and GenBank accession for the InParanoid-mapped HcG217B ortholog. Cp_new_GenBank gives the GenBank accession for the corresponding gene in the newly available Cp Silveira assembly and annotation (BioProject PRJNA664774) [51]. Class indicates the differential expression pattern, as referenced in the results and discussion sections. BGCOLOR gives the hex code for the class coloring in Fig 3. GWEIGHT is a place-holder column for JavaTreeView compatibility. The final three columns give the limma fit values for the three contrasts plotted in Fig 3. (TXT) [file ppat.1009832.s001.txt]

UNIQID	NAME	p(WT.H/ryp1.H)	p(WT.S/WT.H)	p(WT.S/ryp1.S)	SB1405A_WT.H_counts	SB1405B_WT.H_counts	SB1405E_WT.S_counts	SB1405G_WT.S_counts	SB1405C_ryp1.H_counts	SB1405D_ryp1.H_counts	SB1405F_ryp1.S_counts	SB1405H_ryp1.S_counts	SB1405A_WT.H_TPM	SB1405B_WT.H_TPM	SB1405E_WT.S_TPM	SB1405G_WT.S_TPM	SB1405C_ryp1.H_TPM	SB1405D_ryp1.H_TPM	SB1405F_ryp1.S_TPM	SB1405H_ryp1.S_TPM	Cp_GenBank	Cp_anno	CiRS	CiRS_GenBank	CiRS_anno	HcG217B	HcG217B_anno	HcG217B_GenBank	Cp_new_GenBank	class	BGCOLOR	GWEIGHT	WT.S/WT.H	WT.S/ryp1.S	WT.H/ryp1.H
CPSG_07839		0.403877960963044	0.00701562405327934	0.027976441088779	544.0	332.0	1460.0	1206.0	833.0	377.0	522.0	917.0	23.6171	21.4534	66.7046	65.6321	30.4676	18.632	35.1144	40.9152	EFW15402.1	conserved hypothetical protein				HISTO_ZU.Contig65-snap.200.final_new			D8B26_008046	class 1	#ff4646	1.0	1.19791212249457	0.913908995052314	-0.335663656873146
CPSG_03321		0.287221408367296	0.0387918152557659	0.0726453430985444	188.0	1002.0	9979.0	7378.0	4213.0	503.0	568.0	927.0	8.21005	65.1307	458.618	403.895	155.005	25.0061	38.4348	41.606	EFW20146.1	carboxylic acid transporter	CIMG_03956	XM_001244514.1	sialate:H+ symporter (SHS) family MFS transporter	HISTO_ZT.Contig181-snap.116.final_new	carboxylic acid transporter	I7I48_06496	D8B26_003411	class 1	#ff4646	1.0	3.96480081518535	3.53697819522403	-1.73586416287867
CPSG_02239		0.0350153788547611	0.00020386088122841	0.0243647358195228	124.0	94.0	668.0	532.0	228.0	169.0	350.0	454.0	16.3502	18.4484	92.6943	87.9335	25.3281	25.3675	71.5083	61.5241	EFW22082.1	conserved hypothetical protein							D8B26_002171	class 1	#ff4646	1.0	2.02811895922253	0.568424392318553	-0.79391763127411
CPSG_02137	NUP159	0.0587850834322335	0.00079908724502637	0.242760843300686	1105.0	835.0	3745.0	2968.0	1780.0	1202.0	2398.0	2879.0	21.7194	24.4288	77.4665	73.1294	29.4763	26.8956	73.0337	58.1589	EFW21980.1	conserved hypothetical protein	CIMG_01071	XM_001247299.2	nuclear pore complex subunit	HISTO_DA.Contig93.Fgenesh_histo.331.final_new	nuclear pore complex subunit Nup159	I7I48_08590	D8B26_002078	class 1	#ff4646	1.0	1.35698510460735	0.305143023474588	-0.532638879283895
CPSG_03186		0.0787639389749859	0.00177379517507568	0.481667710924921	366.0	505.0	2606.0	2003.0	1051.0	629.0	1483.0	2216.0	9.47147	19.4517	70.9719	64.9769	22.9142	18.5301	59.4655	58.9379	EFW20011.1	conserved hypothetical protein	CIMG_04085	XM_001244643.1	hypothetical protein				D8B26_003514	class 1	#ff4646	1.0	2.00389734950689	0.310676601438299	-0.883449258146487
CPSG_03683		0.0390584739866571	0.000617124898528049	0.270673549337452	886.0	612.0	2783.0	2343.0	1406.0	976.0	1887.0	2303.0	29.7597	30.5969	98.3749	98.6528	39.7875	37.3195	98.2098	79.502	EFW19299.1	conserved hypothetical protein	CIMG_09140	XM_001239518.2	hypothetical protein	HISTO_BP.Contig457.Fgenesh_Aspergillus.111.final_new	hypothetical protein	I7I48_04024	D8B26_007541	class 1	#ff4646	1.0	1.35761002418963	0.261034403840657	-0.5965768854164
CPSG_00219		0.118683844509165	0.00265124861933001	0.296453277334269	132.0	197.0	945.0	834.0	415.0	237.0	438.0	931.0	10.4524	23.2186	78.7495	82.7843	27.6856	21.3638	53.7405	75.7667	EFW22320.1	hypothetical protein	CIMG_02373	XM_001248601.2	CMGC/SRPK protein kinase	HISTO_ZT.Contig174.eannot.1403.final_new	protein kinase	I7I48_05995	D8B26_000977	class 1	#ff4646	1.0	2.06324239142662	0.44198325093913	-0.941493600340599
CPSG_01743	SID4	0.154252506168807	0.0134464280600901	0.502429974988187	4.0	3.0	30.0	35.0	9.0	17.0	11.0	40.0	0.143146	0.159798	1.12984	1.57011	0.271349	0.692562	0.609958	1.47119	EFW21587.1	acid Co-A ligase	CIMG_01434	XM_001247662.2	long chain fatty acid-CoA ligase	HISTO_JG.Contig206.fgenesh_plus.57.final_new	long-chain-fatty-acid-CoA ligase	I7I48_05478	D8B26_001760	class 1	#ff4646	1.0	2.60494058977541	0.506244439441353	-1.59703058364244
CPSG_01689		0.0732835447492995	0.00482046381750111	0.305069517511993	42.0	28.0	161.0	96.0	83.0	55.0	75.0	125.0	4.56068	4.52552	18.3985	13.0675	7.59319	6.79881	12.6191	13.9501	EFW21532.1	conserved hypothetical protein	CIMG_01485	XM_001247713.2	hypothetical protein				D8B26_001713	class 1	#ff4646	1.0	1.41291695711406	0.340960592279349	-0.900184670264451
CPSG_00719	BUR1	0.0542528645862311	0.00165846870104376	0.448290984295315	317.0	271.0	1003.0	734.0	565.0	385.0	643.0	880.0	8.30531	10.5681	27.655	24.1065	12.4713	11.4828	26.1033	23.6956	EFW22820.1	serine/threonine-protein kinase bur-1	CIMG_06354	XM_001242457.2	CMGC/CDK protein kinase	HISTO_ZU.Contig65.genewise.44.final_new	serine/threonine-protein kinase bur-1	I7I48_02928	D8B26_006394	class 1	#ff4646	1.0	1.12314519498385	0.171272170393645	-0.613280190911556
CPSG_05126		0.0480629802116911	0.00114499605587039	0.349881972292147	151.0	142.0	606.0	458.0	277.0	246.0	376.0	526.0	12.4001	17.3567	52.3718	47.1472	19.1644	22.9972	47.8437	44.3939	EFW18440.1	conserved hypothetical protein	CIMG_00375	XM_001246603.2	hypothetical protein				D8B26_005219	class 1	#ff4646	1.0	1.42531375040583	0.229141515923567	-0.769797267701879
CPSG_05279		0.0222082579224882	0.000480271095787593	0.235029029322184	360.0	203.0	1335.0	1026.0	655.0	437.0	836.0	1077.0	23.6077	19.8215	92.18	84.4238	36.2117	32.6735	85.0197	72.6434	EFW18594.1	conserved hypothetical protein	CIMG_08419	XM_001241255.2	hypothetical protein				D8B26_005352	class 1	#ff4646	1.0	1.66192058379151	0.280580390279159	-0.903486443716779
CPSG_01742	SID3	0.195955700184938	0.0131544371689174	0.45771528301121	23.0	14.0	332.0	186.0	45.0	110.0	75.0	321.0	1.2314	1.11566	18.7062	12.4832	2.02979	6.70433	6.22187	17.663	EFW21585.1	acetylase	CIMG_01435	XM_001247663.2	acetylase	HISTO_JG.Contig206.eannot.1510.final_new	acetylase	I7I48_05479	D8B26_001759	class 1	#ff4646	1.0	3.32210421989321	0.600274307577779	-1.80234457998281
CPSG_01781		0.155900014869492	0.0136091608640231	0.343012587766374	640.0	269.0	1349.0	1116.0	937.0	493.0	749.0	1192.0	23.5208	14.7148	52.1748	51.4137	29.0121	20.6258	42.6523	45.0233	EFW21624.1	extracellular lipase	CIMG_01398	XM_001247626.2	extracellular lipase	HISTO_GL.Contig324.eannot.1020.final_new	carboxylesterase	I7I48_10828	D8B26_001788	class 1	#ff4646	1.0	1.10009639554062	0.356117155806086	-0.620863016557945
CPSG_03256		0.0543172112284396	0.0022573820021043	0.207947146483301	335.0	136.0	917.0	751.0	509.0	348.0	493.0	789.0	34.9218	21.1018	100.6	98.137	44.7028	41.2972	79.6317	84.5311	EFW20081.1	vacuolar membrane PQ loop repeat protein	CIMG_04019	XM_001244577.2	vacuolar membrane PQ loop repeat protein	HISTO_ZT.Contig181.Fgenesh_Aspergillus.114.final_new	vacuolar membrane PQ loop repeat protein	I7I48_06563	D8B26_003466	class 1	#ff4646	1.0	1.4863278639808	0.388538865417303	-0.877234805017232
CPSG_05361		0.297746740643192	0.0482603802992849	0.541856690187896	16.0	7.0	38.0	37.0	18.0	23.0	17.0	45.0	1.75678	1.144	4.39093	5.0926	1.66508	2.87485	2.89223	5.07806	EFW17724.1	mitochondrial carrier protein								class 1	#ff4646	1.0	1.30692713013676	0.355378137939865	-0.786914376499803
CPSG_09959	LCB1	0.0362649454259415	0.00216579969282079	0.250578511377593	1446.0	1272.0	4784.0	3944.0	2770.0	2085.0	3081.0	3553.0	64.5473	84.5136	224.738	220.693	104.173	105.951	213.103	163.002	EFW13413.1	serine palmitoyltransferase 1	CIMG_01754	XM_001247982.2	serine palmitoyltransferase 1	HISTO_ZT.Contig1089.eannot.1644.final_new	serine palmitoyltransferase	I7I48_06260	D8B26_001467	class 1	#ff4646	1.0	1.23756839872027	0.352335111284869	-0.748179456349525
CPSG_03133		0.074620185233073	0.00325631300903217	0.257752890818484	324.0	460.0	2037.0	1409.0	926.0	613.0	1039.0	1380.0	15.1019	31.9136	99.9206	82.3267	36.3635	32.5266	75.0397	66.1082	EFW19958.1	tyrosine-protein phosphatase SIW14	CIMG_04137	XM_001244695.2	tyrosine phosphatase	HISTO_ZT.Contig181.Fgenesh_histo.164.final_new	tyrosine phosphatase	I7I48_06661	D8B26_003560	class 1	#ff4646	1.0	1.72959845550994	0.473703503130814	-0.931578352487675
CPSG_05016		0.240746360269805	0.0251308046878021	0.247203497116844	1.0	0.0	6.0	5.0	3.0	1.0	1.0	5.0	0.916097	0	5.78454	5.74187	2.31542	1.04287	1.41948	4.70761	EFW18330.1	predicted protein								class 1	#ff4646	1.0	2.32119774186896	0.990478611409265	-1.32289422374304
CPSG_05159		0.0793156835885201	0.00343993134542533	0.0992051712824896	150.0	44.0	496.0	412.0	263.0	143.0	213.0	330.0	10.177	4.44334	35.4148	35.0401	15.0331	11.0447	22.3921	23.0107	EFW18473.1	HMG domain-containing protein	CIMG_00406	XM_001246634.2	HMG domain-containing protein				D8B26_005249	class 1	#ff4646	1.0	1.97547460692978	0.745148777659587	-1.13821503310254
CPSG_03717		0.132980990547755	0.0240183061752379	0.259854487877536	0.0	0.0	3.0	4.0	1.0	2.0	2.0	1.0	0	0	0.456359	0.724789	0.12178	0.329102	0.447948	0.148559	EFW19333.1	hypothetical protein								class 1	#ff4646	1.0	2.54213308432587	1.04781209760964	-1.85770706485065
CPSG_06161		0.0590510265648677	0.00383176510167909	0.109450382388631	198.0	105.0	475.0	393.0	280.0	235.0	226.0	421.0	30.3534	23.9586	76.6323	75.5225	36.1632	41.011	53.6832	66.3305	EFW16893.1	DNA-directed RNA polymerase I and III polypeptide	CIMG_02708	XM_001248936.2	DNA-directed RNA polymerase I and III polypeptide	HISTO_ZL.Contig1131.eannot.1961.final_new	DNA-directed RNA polymerase I and III 14 KDA polypeptide	I7I48_01995	D8B26_000689	class 1	#ff4646	1.0	1.12724862358473	0.450078208629091	-0.737173873615056
CPSG_09757		0.0856259183813421	0.00875366551587519	0.186066074004252	394.0	157.0	832.0	664.0	500.0	401.0	468.0	633.0	29.3619	17.4148	65.251	62.0295	31.3924	34.0191	54.0408	48.482	EFW13718.1	conserved hypothetical protein	CIMG_09819	XM_001240197.2	oxidoreductase				D8B26_002542	class 1	#ff4646	1.0	1.10702116981371	0.433260981666373	-0.739466617668916
CPSG_00574		0.846673743877369	0.0225377354826602	0.0706717348610306	14.0	10.0	42.0	34.0	14.0	14.0	13.0	29.0	1.77978	1.8922	5.61905	5.41824	1.49945	2.02608	2.56076	3.78899	EFW22675.1	conserved hypothetical protein	CIMG_06493	XM_001242596.2	hypothetical protein					class 1	#ff4646	1.0	1.19922321601131	0.890928788234857	-0.1510482068211
CPSG_09649		0.577780115039243	0.000733681962463664	0.00499773874001223	716.0	560.0	2419.0	1735.0	789.0	676.0	835.0	1339.0	37.5847	43.7538	133.632	114.167	34.8932	40.3957	67.916	72.2382	EFW13782.1	conserved hypothetical protein				HISTO_GI.Contig382.eannot.1320.final_new	SMC (structural maintenance of chromosomes) domain-containing protein	I7I48_00892	D8B26_003693	class 1	#ff4646	1.0	1.25629525553256	0.930215682378748	-0.135852150024045
CPSG_00472	DIN1	0.308448817575493	0.00054887492490066	0.0043115286918202	430.0	308.0	1275.0	1000.0	523.0	380.0	516.0	779.0	34.1409	36.3988	106.535	99.5285	34.9843	34.3463	63.4809	63.567	EFW22573.1	rai1	CIMG_02624	XM_001248852.2	rai1 protein	HISTO_ZL.Contig1131-snap.14.final_new	HLA class III protein Dom3z	I7I48_10029	D8B26_000771	class 1	#ff4646	1.0	1.19628772800173	0.810625348184504	-0.22395784180252
CPSG_01469		0.668147670431253	0.014434884091198	0.0664216854424779	53.0	49.0	147.0	146.0	82.0	45.0	63.0	116.0	24.4577	33.6563	71.3892	84.4567	31.8801	23.6397	45.0472	55.0156	EFW21312.1	conserved hypothetical protein								class 1	#ff4646	1.0	1.09098586103192	0.731545059493609	-0.217015028873285
CPSG_04916		0.200130141700057	0.000431165280298688	0.0034673940975337	331.0	243.0	1120.0	965.0	456.0	302.0	415.0	673.0	20.4526	22.349	72.8308	74.7463	23.7384	21.2431	39.7335	42.739	EFW18230.1	conserved hypothetical protein	CIMG_00186	XM_004445921.1	hypothetical protein, variant	HISTO_KF.Contig597.Fgenesh_Aspergillus.133.final_new	hypothetical protein	I7I48_02672		class 1	#ff4646	1.0	1.43854372609294	0.951129886646221	-0.32439506402984
CPSG_07204		0.547320740089809	0.00690133024510124	0.0372280284218961	237.0	258.0	750.0	649.0	363.0	247.0	297.0	558.0	13.7075	22.2106	45.6508	47.0541	17.6882	16.2629	26.6168	33.1691	EFW16154.1	scramblase	CIMG_06643	XM_001242746.2	scramblase	HISTO_LG.Contig392.Fgenesh_histo.87.final_new	scramblase, ubiquitin-conjugating enzyme E2-18 kDa	I7I48_03634	D8B26_006131	class 1	#ff4646	1.0	1.08352179181575	0.741216893734306	-0.235532109015471
CPSG_07360		0.64974270912644	0.00310275696965111	0.0409493001073629	126.0	134.0	650.0	442.0	190.0	132.0	188.0	437.0	7.76934	12.2984	42.1796	34.1647	9.87036	9.26569	17.9622	27.6938	EFW16310.1	conserved hypothetical protein	CIMG_06787	XM_001242890.2	hypothetical protein	HISTO_LG.Contig392.eannot.1822.final_new	DUF2052 superfamily domain-containing protein	I7I48_03817	D8B26_006010	class 1	#ff4646	1.0	1.63128480535925	0.855986818752251	-0.240491579938164
CPSG_03022		0.584827349321871	0.00110128695504421	0.0217655324791909	359.0	276.0	988.0	793.0	432.0	302.0	475.0	751.0	18.8337	21.5516	54.5473	52.1501	19.0937	18.0359	38.612	40.492	EFW19847.1	conserved hypothetical protein	CIMG_04236	XM_001244794.2	hypothetical protein	HISTO_ZA.Contig209.eannot.1030.final_new	hypothetical protein	I7I48_06857	D8B26_003651	class 1	#ff4646	1.0	1.05865224606169	0.54421545735658	-0.135506984991879
CPSG_04758		0.658221334495935	0.00186821095995177	0.0289758865294131	305.0	209.0	765.0	674.0	371.0	225.0	392.0	580.0	15.5586	15.8689	41.0684	43.0995	15.9445	13.066	30.9845	30.4079	EFW18072.1	conserved hypothetical protein	CIMG_05834	XM_001241937.2	hypothetical protein	HISTO_ZZ.Contig127a.Fgenesh_Aspergillus.20.final_new	hypothetical protein	I7I48_11375	D8B26_005663	class 1	#ff4646	1.0	1.06713128246518	0.569030873248311	-0.131542214554595
CPSG_03492		0.802898782527693	0.00658129453074746	0.0554598471962071	138.0	194.0	648.0	518.0	192.0	184.0	237.0	429.0	19.5959	41.0032	96.8359	92.2055	22.9696	29.7436	52.1461	62.6082	EFW20317.1	hypothetical protein	CIMG_03790	XM_001244348.2	THUMP domain-containing protein	HISTO_JG.Contig206.Fgenesh_histo.113.final_new	THUMP domain-containing protein	I7I48_05559	D8B26_003284	class 1	#ff4646	1.0	1.42447247255034	0.827904470967719	-0.156963124228513
CPSG_06709		0.681921981146719	0.00073137295709584	0.00722635943161432	304.0	216.0	968.0	893.0	326.0	268.0	457.0	545.0	17.827	18.8534	59.7389	65.6446	16.1061	17.8908	41.525	32.8466	EFW16750.1	conserved hypothetical protein	CIMG_01957	XM_001248185.2	hypothetical protein				D8B26_001281	class 1	#ff4646	1.0	1.42136973992758	0.887726245963713	-0.13155601436433
CPSG_09730		0.519004357549167	0.000963983555921077	0.0147317851928318	897.0	840.0	3746.0	3181.0	1160.0	930.0	1602.0	1924.0	38.923	54.253	171.064	173.029	42.4071	45.9397	107.712	85.8041	EFW13691.1	ABC transporter	CIMG_09797	XM_001240175.2	ABC transporter	HISTO_DF.Contig537.Fgenesh_histo.22.final_new	ABC transporter	I7I48_03200	D8B26_002565	class 1	#ff4646	1.0	1.55769635362374	0.94631839219156	-0.189786021065424
CPSG_01809		0.116232078905885	0.000480670523289705	0.00730963954966491	442.0	289.0	1296.0	1054.0	542.0	437.0	582.0	849.0	20.0023	19.4664	61.7218	59.7915	20.6644	22.5128	40.8101	39.487	EFW21652.1	RanGTP-binding protein	CIMG_01374	XM_001247602.2	RanGTP-binding protein	HISTO_GL.Contig296.Fgenesh_Aspergillus.21.final_new	RanGTP-binding protein	I7I48_10803	D8B26_001809	class 1	#ff4646	1.0	1.26743313218779	0.712863408825386	-0.367598827996432
CPSG_01187	VPS29	0.256257609760417	0.00244671269374145	0.0285160021687743	768.0	443.0	2094.0	1474.0	853.0	703.0	776.0	1473.0	144.481	124.046	414.574	347.607	135.196	150.555	226.203	284.8	EFW23288.1	vacuolar protein sorting 29	CIMG_07118	XM_001243221.2	MJ0936 family phosphodiesterase	HISTO_DM.Contig936.Fgenesh_Aspergillus.16.final_new	vacuolar sorting-associated protein	I7I48_07754		class 1	#ff4646	1.0	1.14336893439729	0.69555972799037	-0.329338270464513
CPSG_02255		0.186807234600867	0.00174226801542023	0.0197355847347661	536.0	474.0	1511.0	1262.0	776.0	560.0	713.0	1083.0	38.1168	50.1719	113.082	112.5	46.4922	45.3347	78.565	79.1533	EFW22098.1	conserved hypothetical protein	CIMG_00962	XM_001247190.2	RNA polymerase II transcriptional coactivator	HISTO_ZL.Contig1161d.Fgenesh_Aspergillus.46.final_new	RNA polymerase II transcriptional coactivator	I7I48_06845	D8B26_002185	class 1	#ff4646	1.0	1.02690427289282	0.631158897211788	-0.326777994546436
CPSG_00677		0.488981782913401	0.00452135216777622	0.0336295829276929	63.0	43.0	199.0	161.0	77.0	60.0	65.0	147.0	10.1681	10.3299	33.8008	32.5736	10.4702	11.024	16.2554	24.3839	EFW22778.1	Ser/Thr protein phosphatase superfamily protein	CIMG_06395	XM_001242498.2	Ser/Thr protein phosphatase	HISTO_FX.Contig167.Fgenesh_histo.20.final_new	hypothetical protein	I7I48_12252	D8B26_006353	class 1	#ff4646	1.0	1.33400711785482	0.819852027156874	-0.307216487879775
CPSG_02175	ACN9	0.709817236114328	0.0145172660812093	0.124225988448997	177.0	201.0	495.0	538.0	234.0	210.0	268.0	441.0	28.7771	48.6407	84.6944	109.647	32.052	38.8672	67.5144	73.6887	EFW22018.1	ACN9 family protein				HISTO_DA.Contig93.eannot.1974.final_new	acetate non-utilizing protein	I7I48_08633	D8B26_002113	class 1	#ff4646	1.0	1.03463407529915	0.551479967650254	-0.181764219026111
CPSG_01291		0.614511539679185	0.0140303729290657	0.10975823946358	0.0	0.0	10.0	3.0	1.0	0.0	2.0	1.0	0	0	23.1885	8.28628	1.85636	0	6.82833	2.26457	EFW23392.1	hypothetical protein								class 1	#ff4646	1.0	3.18853303996535	1.69421205324912	-0.747884306655818
CPSG_04582		0.560021016134756	0.00600661261939126	0.0844699429577505	0.0	0.0	5.0	9.0	1.0	0.0	1.0	3.0	0	0	6.94647	14.8937	1.1122	0	2.04553	4.07032	EFW19036.1	conserved hypothetical protein								class 1	#ff4646	1.0	3.39901540110539	1.59475616369157	-0.747884306655819
CPSG_08099		0.610957893087352	0.00862001343010245	0.107835948811941	2.0	3.0	27.0	15.0	3.0	5.0	8.0	10.0	1.69428	3.78274	24.071	15.929	2.14113	4.82187	10.5011	8.7065	EFW15662.1	predicted protein								class 1	#ff4646	1.0	2.41129158327419	1.1319170240609	-0.502265091785639
CPSG_06680	SYS1	0.623869736153044	0.00343290167511701	0.067392696953926	345.0	177.0	919.0	679.0	328.0	276.0	367.0	729.0	39.1416	29.8898	109.726	96.5674	31.3516	35.6466	64.5168	85.0032	EFW16721.1	conserved hypothetical protein	CIMG_01929	XM_001248157.2	hypothetical protein	HISTO_ZT.Contig181.eannot.1682.final_new	integral membrane protein	I7I48_06462	D8B26_001305	class 1	#ff4646	1.0	1.21987387706006	0.57648812597202	-0.188782393134329
CPSG_07054		0.795199010353046	0.0250667604564961	0.204915085514474	1.0	1.0	6.0	10.0	2.0	1.0	2.0	6.0	1.3591	2.02294	8.58183	17.0371	2.29007	1.54719	4.21183	8.38094	EFW16538.1	predicted protein	CIMG_13014	XM_004445259.1	hypothetical protein				D8B26_005857	class 1	#ff4646	1.0	2.02144709463701	0.967538961158514	-0.319782084588659
CPSG_04915		0.419804033804445	0.000623143597640378	0.013647944387582	57.0	41.0	271.0	228.0	80.0	50.0	96.0	179.0	10.3922	11.1262	51.9971	52.1087	12.2882	10.3775	27.1202	33.541	EFW18229.1	hypothetical protein								class 1	#ff4646	1.0	1.91453233315072	0.884356958177607	-0.325063530443094
CPSG_09565		0.268845687133803	0.000213344712247733	0.00500046148722979	205.0	166.0	972.0	756.0	278.0	201.0	388.0	579.0	6.6149	7.97274	33.0074	30.5797	7.55754	7.38339	19.3994	19.2016	EFW13912.1	conserved hypothetical protein	CIMG_06907	XM_001243010.2	hypothetical protein	HISTO_ZZ.Contig127c.eannot.1617.final_new	hypothetical protein	I7I48_11851	D8B26_005917	class 1	#ff4646	1.0	1.78529067585361	0.833752555629775	-0.296444437778608
CPSG_05061		0.64358622935461	0.00504555167304916	0.0805252740347612	0.0	0.0	11.0	8.0	0.0	1.0	1.0	5.0	0	0	9.32417	8.07744	0	0.916922	1.24804	4.13905	EFW18375.1	conserved hypothetical protein	CIMG_00319	XM_001246547.2	hypothetical protein					class 1	#ff4646	1.0	3.87339989626844	1.71970516255688	-0.681140069897512
CPSG_01791		0.148372549095131	0.000968506763003725	0.00441917528928424	289.0	187.0	767.0	767.0	377.0	284.0	304.0	476.0	49.0566	47.2467	137.016	163.206	53.9147	54.8793	79.9578	83.0415	EFW21634.1	conserved hypothetical protein	CIMG_01388	XM_001247616.2	RNA polymerase II mediator complex protein	HISTO_GL.Contig59-snap.3.final_new			D8B26_001796	class 1	#ff4646	1.0	1.27652887498582	0.98526134693748	-0.416388852905495
CPSG_03258		0.0765432639542574	0.000590972986590002	0.00507560216295302	737.0	515.0	2472.0	2053.0	1159.0	707.0	963.0	1298.0	46.5789	48.4462	164.417	162.649	61.7123	50.8665	94.3053	84.3112	EFW20083.1	conserved hypothetical protein	CIMG_04017	XM_001244575.2	hypothetical protein	HISTO_ZT.Contig181.eannot.1593.final_new	DUF2408 superfamily domain-containing protein	I7I48_06561	D8B26_003464	class 1	#ff4646	1.0	1.43350047065119	0.988160867925564	-0.483812892867043
CPSG_05856		0.214506100846642	0.00419656196155712	0.0285160021687743	619.0	421.0	1743.0	1315.0	971.0	519.0	798.0	961.0	14.5408	14.7201	43.0895	38.7227	19.2169	13.8789	29.0462	23.2012	EFW17413.1	ankyrin repeat protein	CIMG_05510	XM_001246068.2	hypothetical protein	HISTO_ER.Contig17.Fgenesh_Neurospora.62.final_new	serine/threonine-protein kinase ripk4	I7I48_09771		class 1	#ff4646	1.0	1.12824951791762	0.76847232541292	-0.409048157801413
CPSG_02964	ELC1	0.12969429992197	0.00230165366533112	0.00851310475528722	338.0	208.0	763.0	782.0	429.0	347.0	324.0	523.0	33.841	30.997	80.3947	98.1466	36.1868	39.55	50.2643	53.8167	EFW21121.1	transcriptional elongation regulator Elc1/Elongin C	CIMG_09707	XM_001240085.2	transcriptional elongation regulator Elc1/Elongin C	HISTO_DM.Contig940.eannot.1262.final_new	transcriptional elongation regulator Elc1/Elongin C	I7I48_08147	D8B26_002628	class 1	#ff4646	1.0	1.09440746846586	0.879828140675321	-0.458625989793372
CPSG_05423		0.0963528502797237	0.000637381465640924	0.0120455527046461	307.0	199.0	884.0	772.0	384.0	333.0	417.0	626.0	13.8435	13.3564	41.9504	43.6382	14.5883	17.0939	29.1361	29.0115	EFW17786.1	conserved hypothetical protein	CIMG_08875	XM_001241711.2	hypothetical protein	HISTO_FE.Contig19.Fgenesh_histo.180.final_new	C6 zinc finger domain-containing protein	I7I48_08795	D8B26_004870	class 1	#ff4646	1.0	1.29696075920647	0.671303034428113	-0.450208883251551
CPSG_08233		0.306266747581714	0.010975238159667	0.0874792850060871	1.0	0.0	9.0	5.0	2.0	1.0	1.0	4.0	0.626707	0	5.93585	3.92804	1.05599	0.713436	0.971074	2.5764	EFW15045.1	predicted protein				HISTO_AZ.Contig47-snap.63.final_new	hypothetical protein	I7I48_00167		class 1	#ff4646	1.0	2.60498152980512	1.42949280120539	-1.06870353840714
CPSG_09304		0.142987295338548	0.00295384455725878	0.0385089546216808	249.0	230.0	888.0	702.0	504.0	260.0	382.0	593.0	31.474	43.2723	118.125	111.232	53.6721	37.4124	74.8175	77.0363	EFW14230.1	conserved hypothetical protein	CIMG_00691	XM_001246919.2	hypothetical protein				D8B26_002412	class 1	#ff4646	1.0	1.30029153992608	0.70712384317863	-0.557795193046275
CPSG_00816		0.0641627978042849	0.00171328389729039	0.0135975599258923	42.0	23.0	148.0	118.0	65.0	57.0	51.0	83.0	2.87598	2.3442	10.6653	10.1288	3.74986	4.44325	5.4112	5.84121	EFW22917.1	conserved hypothetical protein	CIMG_06261	XM_001242364.2	hypothetical protein	HISTO_GX.Contig297.Fgenesh_Aspergillus.22.final_new	hypothetical protein	I7I48_10230	D8B26_006476	class 1	#ff4646	1.0	1.61632823750725	0.990254933207557	-0.861030538085523
CPSG_01306		0.266751670449443	0.0204157994553563	0.11823738007678	2.0	0.0	11.0	12.0	3.0	3.0	1.0	8.0	0.952664	0	5.51414	7.16527	1.20392	1.62675	0.73807	3.91641	EFW21149.1	conserved hypothetical protein	CIMG_12941	XM_001240221.1	hypothetical protein					class 1	#ff4646	1.0	2.92775821423072	1.649766726632	-1.51530623256289
CPSG_04962		0.286416301819561	0.0344144650667968	0.165621650942966	1.0	1.0	10.0	5.0	2.0	4.0	3.0	3.0	1.3591	2.02294	14.3031	8.51853	2.29007	6.18876	6.31774	4.19047	EFW18276.1	hypothetical protein								class 1	#ff4646	1.0	1.93093072201843	1.13037373448511	-1.07446454419243
CPSG_05713		0.106265957651552	0.00282037680543701	0.0235272021925183	75.0	49.0	217.0	207.0	121.0	84.0	111.0	128.0	11.6589	11.3376	35.5002	40.3373	15.847	14.865	26.7366	20.45	EFW17270.1	conserved hypothetical protein								class 1	#ff4646	1.0	1.35033636748754	0.818804645872099	-0.657122062119807
CPSG_07432		0.0635349206006501	0.00326894124346343	0.0245497988391237	598.0	391.0	1464.0	1202.0	766.0	769.0	623.0	1067.0	42.56	41.4198	109.652	107.238	45.9299	62.3042	68.7031	78.0466	EFW15805.1	mitochondrial import receptor subunit Tom37	CIMG_08082	XM_001240918.2	mitochondrial import receptor subunit	HISTO_FX.Contig167.Fgenesh_histo.44.final_new	metaxin	I7I48_12304	D8B26_004379	class 1	#ff4646	1.0	1.01523657205804	0.679338284324581	-0.587779878322148
CPSG_09984		0.127926617492719	0.00664176228754748	0.0344742545510526	150.0	69.0	424.0	293.0	183.0	182.0	129.0	261.0	12.0282	8.23544	35.7808	29.4522	12.363	16.6138	16.0282	21.5098	EFW13438.1	acetamidase/formamidase	CIMG_01776	XM_001248004.2	acetamidase/formamidase	HISTO_ZT.Contig1089.eannot.1677.final_new	acetamidase/formamidase	I7I48_06279	D8B26_001446	class 1	#ff4646	1.0	1.33083385374526	0.903692877815629	-0.730679947770415
CPSG_06587	SPC19	0.121314707435939	0.00454528011566638	0.0671513559853326	110.0	89.0	308.0	245.0	167.0	135.0	173.0	209.0	31.2398	37.6215	92.0539	87.2215	39.9575	43.6455	76.1289	61.0029	EFW16628.1	mitotic spindle biogenesis protein Spc19	CIMG_01843	XM_001248071.2	mitotic spindle biogenesis protein Spc19	HISTO_ZT.Contig1129.eannot.1091.final_new	mitotic spindle biogenesis protein Spc19	I7I48_06369	D8B26_001378	class 1	#ff4646	1.0	1.04146829466959	0.524557859676458	-0.533804774091744
CPSG_00728		0.112495299272884	0.00334731934690593	0.204280379980549	318.0	262.0	999.0	868.0	428.0	503.0	583.0	855.0	31.1006	38.1394	102.821	106.415	35.2656	56.0016	88.3483	85.9402	EFW22829.1	mitochondrial hydrolase	CIMG_06345	XM_001242448.2	alpha/beta hydrolase	HISTO_GX.Contig297.eannot.1512.final_new	abhydrolase domain-containing protein	I7I48_10103	D8B26_006404	class 1	#ff4646	1.0	1.26066953706892	0.378835659165214	-0.605417196898719
CPSG_01604		0.0676752361495375	0.00176863073154701	0.116022872075836	1485.0	913.0	4075.0	3321.0	2236.0	1437.0	2370.0	2852.0	35.1542	32.17	101.521	98.5509	44.5952	38.7255	86.9333	69.3886	EFW21447.1	rho guanyl nucleotide exchange factor	CIMG_01567	XM_001247795.2	rho guanyl nucleotide exchange factor	HISTO_ZZ.Contig127b-snap.92.final_new			D8B26_001646	class 1	#ff4646	1.0	1.22519517363007	0.463719819634522	-0.548544370990947
CPSG_03699		0.0583372626891799	0.000863891047082797	0.0527596481065981	377.0	265.0	1261.0	1109.0	645.0	423.0	753.0	854.0	9.52523	9.96576	33.5294	35.1243	13.7297	12.1665	29.4793	22.1759	EFW19315.1	conserved hypothetical protein	CIMG_09153	XM_001239531.2	hypothetical protein	HISTO_BP.Contig457.Fgenesh_histo.191.final_new	hypothetical protein	I7I48_04005	D8B26_007554	class 1	#ff4646	1.0	1.46618346306788	0.544094808984211	-0.657418023736017
CPSG_03278	VPS74	0.114819585247114	0.00246558279005583	0.0878163105006037	359.0	202.0	905.0	721.0	451.0	367.0	539.0	637.0	21.5224	18.0251	57.0979	54.1842	22.7792	25.0468	50.0694	39.2486	EFW20103.1	vacuolar protein sorting-associated protein 74	CIMG_03998	XM_001244556.2	vacuolar protein sorting-associated protein 74	HISTO_ZT.Contig181.eannot.1632.final_new	golgi phosphoprotein 3 domain-containing protein	I7I48_06536	D8B26_003444	class 1	#ff4646	1.0	1.13360678435022	0.451880531927254	-0.50729524388438
CPSG_09444		0.0842136687718163	0.00161858675559395	0.0511290787872543	41.0	30.0	146.0	123.0	72.0	50.0	73.0	104.0	4.15189	4.52182	15.5593	15.6138	6.14272	5.76398	11.4544	10.8239	EFW14076.1	conserved hypothetical protein	CIMG_07660	XM_001240496.1	hypothetical protein					class 1	#ff4646	1.0	1.48443085571443	0.600033502951081	-0.702852907502214
CPSG_05887		0.349632663109145	0.0295432571256148	0.370327338393893	0.0	0.0	3.0	3.0	2.0	0.0	1.0	2.0	0	0	1.89952	2.26261	1.01378	0	0.932255	1.2367	EFW17444.1	hypothetical protein	CIMG_11556	XM_012358500.1	hypothetical protein					class 1	#ff4646	1.0	2.36735083580109	0.822706542752824	-1.13320185056302
CPSG_01446		0.048102023193174	0.000171294113280995	0.0166749961479464	103.0	65.0	602.0	465.0	177.0	118.0	270.0	412.0	4.69232	4.40752	28.8618	26.5549	6.79344	6.1196	19.0591	19.2902	EFW21289.1	conserved hypothetical protein	CIMG_01711	XM_001247939.2	C6 zinc finger domain-containing protein				D8B26_001506	class 1	#ff4646	1.0	2.24347577778085	0.644252297662006	-0.744523411161718
CPSG_01097		0.378607477378807	0.0212477541736281	0.465189701264501	650.0	649.0	1755.0	1838.0	1125.0	701.0	927.0	2265.0	26.8507	39.9041	76.295	95.1765	39.1527	32.9649	59.3349	96.1611	EFW23198.1	asparagine synthase	CIMG_07036	XM_001243139.2	cytoplasm protein	HISTO_BP.Contig457.eannot.1754.final_new	cytoplasm protein	I7I48_03929	D8B26_006707	class 1	#ff4646	1.0	1.04557666442038	0.309540483549462	-0.390419219030838
CPSG_00439	GPI7	0.0801657061840586	0.000577210480246307	0.0657373921821252	430.0	290.0	1245.0	984.0	570.0	438.0	660.0	1065.0	17.3424	17.4088	52.8427	49.7481	19.3678	20.1097	41.245	44.1447	EFW22540.1	transferase	CIMG_10985	XM_012358973.1	transferase	HISTO_GX.Contig297.Fgenesh_histo.98.final_new	phosphoethanolamine transferase	I7I48_10091	D8B26_000795	class 1	#ff4646	1.0	1.2077079921623	0.378587027446669	-0.426300091922985
CPSG_08263		0.141441633906239	0.0022263718971973	0.237522872043276	10784.0	5988.0	35202.0	28500.0	14271.0	10346.0	20281.0	24856.0	609.403	503.649	2093.44	2018.86	679.449	665.574	1775.83	1443.59	EFW15075.1	conserved hypothetical protein								class 1	#ff4646	1.0	1.55430468425521	0.464239240972892	-0.535718814973647
CPSG_03488	ASF1	0.161699438856022	0.00315435819397534	0.158268249808769	1172.0	609.0	2559.0	2164.0	1326.0	1020.0	1496.0	2097.0	104.475	80.8037	240.066	241.815	99.5849	103.508	206.635	192.119	EFW20313.1	histone chaperone ASF1	CIMG_03794	XM_001244352.2	histone chaperone ASF1	HISTO_JG.Contig206.eannot.1456.final_new	histone chaperone asf1	I7I48_05556	D8B26_003288	class 1	#ff4646	1.0	1.03967464346773	0.387205076248579	-0.387450518445323
CPSG_07206		0.167630112067688	0.00207639255858091	0.061675793978098	15.0	17.0	89.0	96.0	33.0	26.0	44.0	62.0	1.47188	2.48291	9.19069	11.8085	2.72811	2.90433	6.68995	6.25263	EFW16156.1	meiosis-specific topoisomerase Spo11	CIMG_06645	XM_001242748.2	meiotic recombination protein spo11	HISTO_LG.Contig392-snap.118.final_new			D8B26_006129	class 1	#ff4646	1.0	2.07888831933964	0.792048805966979	-0.810543579805675
CPSG_00820		0.0720523172299896	0.000480670523289705	0.0298389421071996	137.0	84.0	518.0	530.0	217.0	154.0	282.0	393.0	12.9554	11.8233	51.5509	62.8272	17.2885	16.5784	41.3207	38.1954	EFW22921.1	conserved hypothetical protein	CIMG_06258	XM_001242361.1	hypothetical protein	HISTO_GX.Contig297.Fgenesh_histo.112.final_new	hypothetical protein	I7I48_10221	D8B26_006479	class 1	#ff4646	1.0	1.83283115480524	0.631948452333289	-0.690098169267615
CPSG_05826		0.202554897972431	0.00288601635511075	0.140892442800618	184.0	87.0	515.0	413.0	248.0	150.0	240.0	446.0	9.14914	6.4389	26.9492	25.7427	10.3892	8.49071	18.491	22.7922	EFW17383.1	hypothetical protein							D8B26_000110	class 1	#ff4646	1.0	1.40330615649843	0.460568950232543	-0.523285870194659
CPSG_06119		0.20839935661159	0.00557553870349265	0.216712769555179	363.0	174.0	1042.0	845.0	371.0	455.0	630.0	721.0	39.561	28.2439	119.57	115.491	34.0285	56.4238	106.385	80.7606	EFW17676.1	conserved hypothetical protein	CIMG_13440	XM_001245765.2	hypothetical protein	HISTO_ZU.Contig171.Fgenesh_Aspergillus.19.final_new	conserved protein similar to nucleolar protein NOP2	I7I48_01060		class 1	#ff4646	1.0	1.43895255324522	0.464370150018458	-0.594372349114371
CPSG_08452	HUL4	0.0569802396412485	0.000773285166085505	0.0802853013147015	359.0	390.0	2565.0	2012.0	1012.0	514.0	1160.0	1611.0	9.71893	15.7152	73.0781	68.28	23.0819	15.8408	48.6597	44.8237	EFW14794.1	E3 ubiquitin-protein ligase HUWE1	CIMG_11441	XM_012358455.1	ubiquitin-protein ligase	HISTO_FE.Contig19.eannot.1802.final_new	ubiquitin-protein ligase E3	I7I48_08753	D8B26_000543	class 1	#ff4646	1.0	2.18581657229176	0.708168131838384	-0.904641531105968
CPSG_05802		0.497757156564299	0.00866667339572435	0.227985786747874	2.0	1.0	18.0	18.0	7.0	1.0	7.0	12.0	0.798261	0.59408	7.56073	9.00594	2.35385	0.454366	4.32913	4.92249	EFW17359.1	predicted protein	CIMG_13475	XM_004446192.1	hypothetical protein					class 1	#ff4646	1.0	2.80548538487746	0.900001115026598	-0.760947547233773
CPSG_07619	RAD9	0.267664055290213	0.00225117033367333	0.111220418189855	183.0	73.0	589.0	438.0	179.0	179.0	271.0	428.0	13.0873	7.77055	44.3292	39.2658	10.7849	14.5728	30.03	31.458	EFW15992.1	DNA repair protein Rad9	CIMG_07902	XM_001240738.2	DNA repair protein rad9	HISTO_KF.Contig597.genewise.95.final_new	DNA repair protein rad9	I7I48_02510	D8B26_004228	class 1	#ff4646	1.0	1.66380110239746	0.554188176474145	-0.512007502142044
CPSG_06679	NIT11	0.367719576859344	0.00398583903063703	0.23760643817761	798.0	660.0	2395.0	1885.0	1183.0	721.0	1155.0	2350.0	42.5444	52.3737	134.376	125.977	53.1361	43.7587	95.4133	128.764	EFW16720.1	golgi transport complex component Cog5	CIMG_01928	XM_001248156.2	golgi transport complex component Cog5	HISTO_ZT.Contig181.Fgenesh_Aspergillus.54.final_new	golgi transport complex component Cog5	I7I48_06461	D8B26_001306	class 1	#ff4646	1.0	1.11496197274023	0.356680450423139	-0.279785090326263
CPSG_07223		0.370327551377265	0.00284835137734231	0.0987649526775878	37.0	30.0	190.0	127.0	71.0	32.0	78.0	124.0	3.87527	4.67682	20.9425	16.6742	6.26505	3.8154	12.6585	13.3478	EFW16173.1	conserved hypothetical protein	CIMG_06661	XM_001242764.2	hypothetical protein				D8B26_006114	class 1	#ff4646	1.0	1.78481154166256	0.638358301905249	-0.479634589147587
CPSG_00604		0.280024430174639	0.00323989590788919	0.102532670322302	189.0	167.0	540.0	442.0	275.0	196.0	271.0	477.0	10.4733	13.7743	31.4913	30.7033	12.8387	12.3643	23.2691	27.1662	EFW22705.1	conserved hypothetical protein	CIMG_06463	XM_001242566.2	RNA polymerase III transcription factor subunit	HISTO_DY.Contig31.fgenesh_plus.5.final_new	transcription factor tfiiic complex a box associated subunit sfc1	I7I48_03411	D8B26_006292	class 1	#ff4646	1.0	1.03370091763804	0.41084233162455	-0.330347181589449
CPSG_01905		0.592677450985136	0.0463924202257322	0.298778116233789	1.0	0.0	7.0	8.0	5.0	0.0	2.0	4.0	0.589817	0	4.34502	5.91493	2.48458	0	1.82783	2.42475	EFW21748.1	conserved hypothetical protein	CIMG_12795	XM_001247511.2	hypothetical protein				D8B26_001892	class 1	#ff4646	1.0	2.73064601459156	1.21230435231067	-0.906673054346623
CPSG_03496	COG3	0.244170226075666	0.00423776722237467	0.111770248683865	616.0	649.0	2153.0	1568.0	947.0	767.0	1074.0	1526.0	22.3058	34.9793	82.0457	71.1744	28.8903	31.6171	60.2599	56.791	EFW20321.1	golgi complex component Cog3	CIMG_03787	XM_001244345.2	golgi complex component Cog3	HISTO_ZL.Contig658-snap.27.final_new	golgi complex component Cog3	I7I48_01452	D8B26_003281	class 1	#ff4646	1.0	1.1113992822372	0.496206091436532	-0.37111757653807
CPSG_06617		0.274294418405888	0.00345224383714129	0.0747667274257534	427.0	598.0	2636.0	2089.0	955.0	586.0	1143.0	1366.0	24.5207	51.1135	159.304	150.378	46.2034	38.3082	101.704	80.6201	EFW16658.1	conserved hypothetical protein							D8B26_001352	class 1	#ff4646	1.0	1.80656294051014	0.881475668631497	-0.527375671090272
CPSG_02404	PCH1	0.575590241186378	0.00879412747002907	0.235765400969049	377.0	429.0	1269.0	970.0	557.0	419.0	763.0	927.0	22.9272	38.8327	81.2172	73.9476	28.5385	29.0078	71.899	57.94	EFW20561.1	cyclin	CIMG_11147	XM_012358257.1	cyclin	HISTO_JG.Contig207.genewise.54.final_new	cyclin	I7I48_05718	D8B26_003082	class 1	#ff4646	1.0	1.05085002929203	0.380113242950357	-0.21848846613355
CPSG_05181		0.44339857787137	0.00375743790811941	0.169318736152575	388.0	399.0	1236.0	1010.0	590.0	395.0	725.0	990.0	17.1214	26.2065	57.3985	55.8688	21.9343	19.8424	49.5715	44.8983	EFW18495.1	conserved hypothetical protein	CIMG_00425	XM_001246653.2	hypothetical protein	HISTO_EA.Contig33.Fgenesh_histo.226.final_new	H2A superfamily domain-containing protein	I7I48_04509	D8B26_005266	class 1	#ff4646	1.0	1.08800722898644	0.379036687161728	-0.248109889316651
CPSG_01685		0.572649643082906	0.0136384911874597	0.284525236037985	473.0	603.0	2023.0	1450.0	951.0	468.0	1003.0	1465.0	10.0894	19.1448	45.4125	38.7716	17.0903	11.3642	33.1507	32.1166	EFW21528.1	SNF2 family helicase	CIMG_01489	XM_001247717.2	SNF2 family helicase	HISTO_ZZ.Contig127c.Fgenesh_Aspergillus.155.final_new	SNF2 family helicase	I7I48_11768	D8B26_001710	class 1	#ff4646	1.0	1.26541543487451	0.474447996078831	-0.282846156534545
CPSG_07144		0.170205955859243	0.000636821834392914	0.0664998137622428	2317.0	1562.0	8297.0	6094.0	2681.0	2321.0	3969.0	5757.0	131.605	132.056	495.955	433.9	128.295	150.076	349.313	336.07	EFW16094.1	conserved hypothetical protein	CIMG_06588	XM_001242691.2	hypothetical protein	HISTO_LG.Contig392-snap.159.final_new	hypothetical protein	I7I48_03569	D8B26_006182	class 1	#ff4646	1.0	1.46436908951885	0.54676155202676	-0.328006564691986
CPSG_04426		0.720715021449251	0.00919979879897024	0.133114365079256	9.0	1.0	50.0	39.0	5.0	6.0	9.0	33.0	6.0127	0.99439	35.1538	32.6613	2.81425	4.56319	9.31659	22.6584	EFW18880.1	conserved hypothetical protein	CIMG_10015	XM_001238992.1	hypothetical protein				D8B26_007099	class 1	#ff4646	1.0	3.06326760732873	1.2425647060052	-0.509764772626965
CPSG_07832		0.770382214220404	0.038352901646834	0.362388828247394	6.0	6.0	25.0	29.0	9.0	7.0	8.0	32.0	2.1097	3.14015	9.25093	12.7823	2.66611	2.80193	4.3586	11.564	EFW15395.1	predicted protein								class 1	#ff4646	1.0	1.6426428155323	0.621585472489886	-0.320590760442958
CPSG_08948		0.28297156584208	0.000355441225876271	0.0137964295743278	90.0	40.0	515.0	413.0	111.0	72.0	179.0	318.0	7.99866	5.29133	48.1679	46.0115	8.31121	7.28447	24.6499	29.0463	EFW14360.1	conserved hypothetical protein	CIMG_07592	XM_001240428.2	hypothetical protein	HISTO_ZL.Contig1161c.Fgenesh_histo.109.final_new				class 1	#ff4646	1.0	2.46405567842277	0.917198296825662	-0.475973674075755
CPSG_02328		0.242076934904466	0.00123827914249536	0.545030530533913	11.0	14.0	97.0	84.0	25.0	18.0	77.0	136.0	1.37279	2.60058	12.7397	13.1411	2.62856	2.55726	14.8898	17.4437	EFW20485.1	hypothetical protein								class 1	#ff4646	1.0	2.40558753827244	-0.214393655205082	-0.712215122749073
CPSG_05905		0.544294660934659	0.0236548883155307	0.792372526565674	0.0	3.0	15.0	11.0	2.0	2.0	12.0	20.0	0	0.599484	2.1193	1.85123	0.226215	0.305666	2.49629	2.75959	EFW17462.1	predicted protein	CIMG_11551	XM_012358496.1	hypothetical protein					class 1	#ff4646	1.0	2.99570468366168	-0.285918640362993	-0.931683026278454
CPSG_03602		0.167189050893493	0.00110200304906063	0.430430011405825	100.0	77.0	343.0	277.0	135.0	118.0	267.0	440.0	6.37922	7.3112	23.027	22.1508	7.25551	8.5692	26.3917	28.8476	EFW19218.1	conserved hypothetical protein				HISTO_EA.Contig33.genewise.94.final_new	possible transcription factor IIIc-like protein, conidia-enriched transcript	I7I48_04702	D8B26_007475	class 1	#ff4646	1.0	1.37633650968742	-0.179353641721169	-0.450209052805683
CPSG_04569		0.137384799100988	0.000863445771444196	0.468041145144066	203.0	114.0	642.0	495.0	238.0	216.0	498.0	780.0	12.1372	10.1451	40.3955	37.0996	11.9885	14.7017	46.1359	47.9297	EFW19023.1	MFS transporter	CIMG_10154	XM_001239131.2	MFS transporter	HISTO_ZT.Contig174.Fgenesh_histo.16.final_new	MFS transporter	I7I48_06014	D8B26_007213	class 1	#ff4646	1.0	1.43836243895499	-0.165846900034608	-0.481755072527614
CPSG_00647		0.128176679871019	0.00210529986556818	0.607196151346733	335.0	324.0	1161.0	965.0	538.0	444.0	1056.0	1252.0	13.5976	19.5745	49.5935	49.1004	18.3978	20.5159	66.4153	52.2287	EFW22748.1	hypothetical protein	CIMG_11748	XM_004445315.1	hypothetical protein	HISTO_DF.Contig537.Fgenesh_Aspergillus.150.final_new	hypothetical protein	I7I48_03345	D8B26_006329	class 1	#ff4646	1.0	1.26354488813003	-0.14467904937043	-0.511737669256723
CPSG_01408		0.217495116768239	0.00352493083152588	0.549783332116295	24.0	6.0	120.0	95.0	42.0	17.0	98.0	166.0	2.47277	0.920138	13.0115	12.2698	3.64575	1.99394	15.6454	17.578	EFW21251.1	conserved hypothetical protein								class 1	#ff4646	1.0	2.60158244507525	-0.2832080049385	-1.0241961870802
CPSG_03634	ORM1	0.188094388807435	0.00244625325598214	0.481586440504468	43.0	21.0	137.0	118.0	53.0	46.0	126.0	169.0	12.9596	9.42046	43.453	44.5807	13.4575	15.7823	58.8412	52.3478	EFW19250.1	unfolded protein response protein Orm1	CIMG_09101	XM_001239479.2	unfolded protein response protein Orm1	HISTO_DM.Contig93.eannot.1637.final_new	ORMDL family protein	I7I48_07540	D8B26_007505	class 1	#ff4646	1.0	1.5976873757182	-0.213271576668974	-0.601462493574204
CPSG_02226	GYP1	0.342946518392226	0.003096665351134	0.990828034173451	646.0	455.0	1815.0	1225.0	847.0	549.0	1311.0	1617.0	22.1005	23.1692	65.3466	52.5349	24.4129	21.3813	69.4962	56.855	EFW22069.1	GTPase activating protein	CIMG_00989	XM_001247217.2	GTPase activating protein	HISTO_DA.Contig93.Fgenesh_Aspergillus.170.final_new	GTPase activating protein GYP1	I7I48_08709	D8B26_002159	class 1	#ff4646	1.0	1.01936166674082	0.00432411793715293	-0.262669361791687
CPSG_02324		0.591371641929063	0.020468816090544	0.991613142483048	0.0	0.0	4.0	3.0	0.0	1.0	3.0	4.0	0	0	3.22845	2.88417	0	0.87307	3.56507	3.15288	EFW20481.1	predicted protein								class 1	#ff4646	1.0	2.55506165524824	-0.011581052735897	-0.681140069897511
CPSG_00526		0.368022342805717	0.00259917462913564	0.658049384720404	6.0	9.0	68.0	47.0	12.0	13.0	48.0	85.0	0.486854	1.08698	5.80674	4.78065	0.820342	1.20083	6.03499	7.08851	EFW22627.1	conserved hypothetical protein							D8B26_000723	class 1	#ff4646	1.0	2.46389952109439	-0.201863695814249	-0.673500419492626
CPSG_09474		0.382028630886728	0.0035314671888237	0.787548130001202	377.0	233.0	984.0	698.0	380.0	381.0	719.0	1034.0	14.0653	12.9388	38.6347	32.644	11.9442	16.1816	41.5646	39.6475	EFW13821.1	WD repeat protein	CIMG_06814	XM_001242917.2	WD repeat protein	HISTO_LG.Contig392.fgenesh_plus.97.final_new	WD domain-containing protein	I7I48_03848	D8B26_005991	class 1	#ff4646	1.0	1.03900218513543	-0.0767358503991336	-0.269749974457664
CPSG_01401		0.317392505765157	0.00320015648473237	0.808733103545921	19.0	29.0	138.0	110.0	47.0	28.0	109.0	158.0	1.53608	3.4897	11.7413	11.1479	3.20128	2.57696	13.6544	13.1282	EFW21244.1	hypothetical protein	CIMG_13569	XM_004444795.1	hypothetical protein					class 1	#ff4646	1.0	1.98425192294078	-0.108511182260218	-0.612888770381531
CPSG_03628	ABC4	0.457480864552708	0.0108071526768497	0.960512731799589	140.0	170.0	656.0	452.0	321.0	136.0	422.0	721.0	2.99205	5.40779	14.7544	12.1094	5.77979	3.3088	13.9747	15.8367	EFW19244.1	ABC transporter	CIMG_09093	XM_001239471.2	ABC transporter CDR4	HISTO_ZL.Contig1161c.Fgenesh_Aspergillus.114.final_new	ABC transporter CDR4	I7I48_09517	D8B26_007499	class 1	#ff4646	1.0	1.41433485295287	-0.0414392788048268	-0.424161604704541
CPSG_04248		0.114169832667137	0.000794235643412491	0.968312159548462	398.0	292.0	1094.0	876.0	516.0	414.0	791.0	1205.0	21.004	22.9368	60.7593	57.9516	22.9422	24.872	64.682	65.3574	EFW18702.1	Swr1p complex component	CIMG_03034	XM_001243592.2	Swr1p complex component	HISTO_AZ.Contig47.Fgenesh_histo.69.final_new	SWR1-complex protein	I7I48_00147	D8B26_005521	class 1	#ff4646	1.0	1.08626213438577	-0.0169136485244783	-0.367673575087417
CPSG_06483		0.174850325675264	0.00299289091205682	0.895478029703666	356.0	417.0	1750.0	1340.0	808.0	437.0	1393.0	1781.0	8.31205	14.4919	43.0004	39.2197	15.8941	11.6153	50.3961	42.7377	EFW17215.1	serine/threonine protein kinase	CIMG_13373	XM_001245187.2	STE/STE20/YSK protein kinase	HISTO_FE.Contig19.Fgenesh_histo.99.final_new	polarity-defective 6	I7I48_09082	D8B26_003952	class 1	#ff4646	1.0	1.57881624877905	-0.0681507223926987	-0.589316378316047
CPSG_03879		0.0695617110762116	0.000194536291263908	0.645550548319793	21.0	17.0	289.0	254.0	46.0	37.0	229.0	266.0	2.5282	3.04629	36.6156	38.3325	4.66569	5.07089	42.7185	32.9126	EFW19495.1	conserved hypothetical protein	CIMG_09334	XM_001239712.2	hypothetical protein				D8B26_007722	class 1	#ff4646	1.0	3.37733562651197	0.12874930756773	-1.0411649430173
CPSG_10101		0.43213845178866	0.00715569213229953	0.934266545253349	3.0	0.0	17.0	21.0	2.0	3.0	14.0	21.0	1.28414	0	7.65802	11.2681	0.721253	1.46185	9.28555	9.23846	EFW13290.1	predicted protein							D8B26_005420	class 1	#ff4646	1.0	3.35735379468205	0.100349192332713	-1.00365728446974
CPSG_01979	UBP5	0.434635075937027	0.000703814952097453	0.476522751124806	124.0	104.0	686.0	558.0	150.0	153.0	674.0	741.0	2.874	3.58781	16.7327	16.2122	2.92903	4.0369	24.2055	17.6511	EFW21822.1	ubiquitin C-terminal hydrolase	CIMG_01227	XM_001247455.2	ubiquitin C-terminal hydrolase	HISTO_GL.Contig59.Fgenesh_histo.44.final_new	ubiquitin carboxyl-terminal hydrolase	I7I48_10842	D8B26_001943	class 1	#ff4646	1.0	2.01444973201047	-0.204447268345103	-0.340318123600393
CPSG_02100		0.588732525365291	0.00271381427898623	0.618430199212283	118.0	129.0	524.0	420.0	151.0	155.0	380.0	694.0	9.05253	14.7302	42.3053	40.3905	9.75958	13.5366	45.171	54.7187	EFW21943.1	WD-repeat protein 5	CIMG_01113	XM_001247341.2	WD repeat protein	HISTO_GL.Contig233.eannot.1159.final_new	WD domain-containing protein	I7I48_11001	D8B26_002047	class 1	#ff4646	1.0	1.5116806595658	-0.160447585693495	-0.249780418626123
CPSG_01347		0.552612092476994	0.00154745931334213	0.559449100430931	5.0	8.0	92.0	68.0	8.0	12.0	88.0	103.0	0.80994	1.92887	15.6836	13.8081	1.09179	2.21286	22.0878	17.1478	EFW21190.1	hypothetical protein	CIMG_12256	XM_012358312.1	hypothetical protein					class 1	#ff4646	1.0	3.14474813363043	-0.265550058247726	-0.532516525978947
CPSG_02710	SFP1	0.375365750730138	0.00112912131431889	0.752570884628558	1098.0	844.0	3336.0	2697.0	1410.0	974.0	2834.0	3419.0	30.1024	34.4406	96.25	92.6875	32.5675	30.3982	120.389	96.3355	EFW20867.1	C2H2 transcription factor	CIMG_03255	XM_001243813.2	C2H2 transcription factor	HISTO_LF.Contig359.Fgenesh_histo.147.final_new	split zinc finger protein	I7I48_00382	D8B26_002833	class 1	#ff4646	1.0	1.2020263008848	-0.0912676466810147	-0.210795707822014
CPSG_07014		0.704716004656595	0.0126296081343296	0.802329944354155	13.0	2.0	44.0	32.0	9.0	7.0	32.0	54.0	5.99906	1.37372	21.3682	18.5111	3.49903	3.67729	22.8811	25.6107	EFW16498.1	predicted protein								class 1	#ff4646	1.0	2.21807726151346	-0.171754188982246	-0.4054884600853
CPSG_04388		0.498905549137633	0.00194429678921818	0.648774984626667	1.0	0.0	17.0	10.0	1.0	1.0	11.0	22.0	0.101498	0	1.81585	1.27232	0.085511	0.115544	1.72996	2.29492	EFW18841.1	hypothetical protein								class 1	#ff4646	1.0	3.51254616707711	-0.276637933600625	-0.683461669246971
CPSG_00716		0.533720972105382	0.00330900358557562	0.934051272034085	243.0	242.0	824.0	623.0	338.0	252.0	652.0	809.0	10.4828	15.5387	37.4087	33.6899	12.2844	12.3754	43.5818	35.868	EFW22817.1	P-type ATPase	CIMG_06355	XM_001242458.2	P-type ATPase	HISTO_ZU.Contig65.genewise.41.final_new	cation-transporting ATPase	I7I48_02926	D8B26_006392	class 1	#ff4646	1.0	1.14646836195512	-0.0349074404916143	-0.217368487879276
CPSG_06382		0.572563971872497	0.00361092668587146	0.867849126979939	2.0	0.0	25.0	12.0	2.0	1.0	16.0	23.0	2.5647	0	33.7383	19.2899	2.16074	1.45981	31.7918	30.3126	EFW17114.1	predicted protein								class 1	#ff4646	1.0	3.52904618069967	-0.13969738106953	-0.67880965722336
CPSG_01696		0.71002040969159	0.00615012751345186	0.953339280191254	9.0	10.0	65.0	46.0	12.0	13.0	35.0	85.0	4.02745	6.66066	30.6109	25.804	4.52412	6.62248	24.2685	39.0926	EFW21540.1	predicted protein								class 1	#ff4646	1.0	2.05705270709127	-0.0510409038128448	-0.31520916005397
CPSG_09464		0.271943788743912	0.000195051292065296	0.644899797908177	176.0	184.0	2196.0	1763.0	292.0	227.0	2109.0	2161.0	4.33794	6.75024	56.9612	54.471	6.06346	6.36924	80.5444	54.7412	EFW13811.1	conserved hypothetical protein	CIMG_06805	XM_001242908.2	RNA binding protein	HISTO_LG.Contig392.Fgenesh_Aspergillus.151.final_new	RNA binding protein	I7I48_03841	D8B26_005998	class 1	#ff4646	1.0	3.03338860296368	-0.161503448070336	-0.466524366872148
CPSG_01409		0.676044857763302	0.0152499682390828	0.911950382180138	5834.0	1415.0	20033.0	13773.0	3764.0	3379.0	16575.0	19362.0	203.358	73.4144	734.88	601.817	110.538	134.083	895.233	693.639	EFW21252.1	conserved hypothetical protein	CIMG_09044	XM_001239422.2	mucin	HISTO_EA.Contig33.Fgenesh_Aspergillus.221.final_new	mucin	I7I48_04666	D8B26_007455	class 1	#ff4646	1.0	2.16052255175794	-0.148703209693846	-0.319397707076901
CPSG_02618		0.751219195173051	0.00946538924700717	0.807491130094907	172.0	179.0	700.0	470.0	308.0	133.0	491.0	756.0	3.2733	5.07038	14.0195	11.2123	4.93826	2.88137	14.4786	14.7866	EFW20775.1	conserved hypothetical protein	CIMG_03338	XM_001243896.2	hypothetical protein	HISTO_ZL.Contig1158.Fgenesh_histo.44.final_new	ankyrin repeat protein	I7I48_01651	D8B26_002906	class 1	#ff4646	1.0	1.29653339249192	-0.104655724815469	-0.184222121453349
CPSG_03783		0.784545146012859	0.013391258883271	0.719892416855325	12.0	1.0	56.0	37.0	11.0	3.0	46.0	66.0	1.4892	0.184715	7.31368	5.75593	1.15009	0.423822	8.8454	8.41791	EFW19399.1	hypothetical protein								class 1	#ff4646	1.0	2.90272246907247	-0.281121742624198	-0.43310126200906
CPSG_07767		0.570841597974037	0.000470639090998896	0.253098864895034	2.0	0.0	86.0	53.0	2.0	1.0	70.0	127.0	0.128603	0	5.81963	4.27207	0.108347	0.0732	6.9744	8.39292	EFW15330.1	conserved hypothetical protein	CIMG_04740	XM_001245298.2	hypothetical protein	HISTO_FE.Contig19.Fgenesh_histo.118.final_new			D8B26_008109	class 1	#ff4646	1.0	5.45095235856028	-0.502407729642115	-0.678809657223361
CPSG_05155		0.63691839398951	0.000306825398455346	0.204054033432462	2.0	2.0	287.0	187.0	2.0	6.0	229.0	445.0	2.10002	3.12575	317.141	246.137	1.76925	7.17193	372.578	480.223	EFW18469.1	conserved hypothetical protein				HISTO_GL.Contig306.eannot.1081.final_new	hypothetical protein	I7I48_10954	D8B26_005245	class 1	#ff4646	1.0	6.12403685357237	-0.49130817447785	-0.590207486564938
CPSG_09768		0.819082015261655	0.00226616151446381	0.63297151791246	68.0	27.0	290.0	180.0	53.0	52.0	207.0	316.0	5.82155	3.44052	26.1278	19.3172	3.82271	5.06785	27.4592	27.8039	EFW13729.1	conserved hypothetical protein	CIMG_09828	XM_001240206.2	hypothetical protein				D8B26_002531	class 1	#ff4646	1.0	1.93192186330347	-0.1747510636678	-0.162125977628951
CPSG_09583		0.61919738978501	0.00244416987970018	0.609848168720483	660.0	666.0	3124.0	2125.0	905.0	691.0	2860.0	2846.0	11.3379	17.0292	56.4775	45.7603	13.098	13.5132	76.1277	50.2472	EFW13929.1	P-type calcium ATPase	CIMG_06925	XM_001243028.2	calcium-translocating P-type ATPase, PMCA-type	HISTO_ZZ.Contig127c.Fgenesh_histo.126.final_new	calcium P-type ATPase	I7I48_11880	D8B26_005898	class 1	#ff4646	1.0	1.524072816092	-0.205602365395975	-0.192651645269444
CPSG_00143		0.674008298004387	0.0307495863239051	0.612020011243975	0.0	0.0	8.0	2.0	0.0	1.0	4.0	9.0	0	0	3.22941	0.961676	0	0.436664	2.37742	3.54804	EFW22244.1	conserved hypothetical protein								class 1	#ff4646	1.0	2.79633826751481	-0.516801058084142	-0.681140069897512
CPSG_09704		0.168159712221463	0.000421742656021943	0.0394795556221077	11.0	10.0	310.0	252.0	42.0	14.0	342.0	679.0	1.27409	1.72401	37.7873	36.589	4.09849	1.84598	61.3794	80.829	EFW13665.1	oxidoreductase	CIMG_09765	XM_001240143.2	oxidoreductase	HISTO_DF.Contig537.eannot.1345.final_new	oxidoreductase	I7I48_03234	D8B26_002586	class 1	#ff4646	1.0	4.24791069318716	-0.820318588820848	-1.16128129625898
CPSG_09960		0.270069102120954	0.00140300400307151	0.300234319112865	101.0	62.0	326.0	237.0	130.0	90.0	254.0	414.0	11.4588	10.4699	38.9236	33.7061	12.4259	11.6239	44.652	48.2734	EFW13414.1	methionyl aminopeptidase							D8B26_001466	class 1	#ff4646	1.0	1.36475594526877	-0.244295903830395	-0.372837768346316
CPSG_04462		0.455839272892709	0.00447976800495265	0.451261056581927	5.0	0.0	49.0	33.0	3.0	4.0	56.0	61.0	0.687946	0	7.09506	5.69167	0.347754	0.62652	11.9388	8.62586	EFW18916.1	hypothetical protein	CIMG_12492	XM_012358380.1	hypothetical protein					class 1	#ff4646	1.0	4.1039695821291	-0.52102374154482	-1.08370808673891
CPSG_06390		0.440621265092663	0.0132863413484082	0.800570984247271	4233.0	2387.0	9498.0	8058.0	3709.0	4248.0	7652.0	11513.0	327.577	274.946	773.522	781.688	241.817	374.231	917.545	915.676	EFW17122.1	bax Inhibitor family protein	CIMG_04545	XM_001245103.2	bax Inhibitor family protein	HISTO_ZL.Contig1161a.eannot.1164.final_new	bax inhibitor family protein	I7I48_09192	D8B26_003880	class 1	#ff4646	1.0	1.03995863147515	-0.121037029326283	-0.283674270333485
CPSG_06264		0.487705062573226	0.0104837291981913	0.816909404608153	1154.0	464.0	2670.0	2046.0	1258.0	722.0	2009.0	3112.0	135.794	81.2687	330.645	301.802	124.716	96.717	366.305	376.36	EFW16996.1	conserved hypothetical protein	CIMG_04430	XM_001244988.2	hypothetical protein	HISTO_ZL.Contig1131.Fgenesh_histo.47.final_new	hypothetical protein	I7I48_01923	D8B26_003786	class 1	#ff4646	1.0	1.22488586044905	-0.118007225312991	-0.297919452549855
CPSG_06936		0.262272029991901	0.00110200304906063	0.545113521536428	394.0	232.0	1063.0	840.0	420.0	373.0	859.0	1215.0	23.0286	20.1832	65.3853	61.5449	20.6817	24.8182	77.795	72.9854	EFW16420.1	geranylgeranyl diphosphate synthase	CIMG_05950	XM_001242053.2	geranylgeranyl pyrophosphate synthetase	HISTO_GY.Contig471.eannot.1315.final_new	geranylgeranyl pyrophosphate synthase	I7I48_05243	D8B26_005752	class 1	#ff4646	1.0	1.19587857352035	-0.133922035707282	-0.300393519929565
CPSG_04269		0.287221408367296	0.000603310448412597	0.328094959664495	141.0	115.0	567.0	437.0	187.0	150.0	498.0	653.0	4.17988	5.07425	17.689	16.2393	4.67038	5.06204	22.875	19.8951	EFW18723.1	piwi domain-containing protein	CIMG_03053	XM_001243611.2	hypothetical protein				D8B26_005540	class 1	#ff4646	1.0	1.53607901129976	-0.20954781715079	-0.328746127758805
CPSG_07510		0.420448400621723	0.00121945093129245	0.384502363110833	22.0	23.0	188.0	115.0	35.0	30.0	159.0	203.0	3.51871	5.47543	31.6442	23.0568	4.71623	5.46226	39.4045	33.3691	EFW15883.1	hypothetical protein								class 1	#ff4646	1.0	2.2817186764509	-0.288747727303859	-0.465934651526857
CPSG_08568		0.444111438614117	0.00155556713107338	0.423319794131828	136.0	61.0	502.0	512.0	154.0	108.0	587.0	625.0	19.1889	12.8106	74.5401	90.557	18.3062	17.347	128.332	90.6315	EFW14910.1	hypothetical protein	CIMG_11467	XM_012358466.1	hypothetical protein	HISTO_GL.Contig285.fgenesh_plus.20.final_new	hypothetical protein	I7I48_11103	D8B26_000441	class 1	#ff4646	1.0	2.00005375062327	-0.269899604209829	-0.403706878406335
CPSG_10043		0.276590663275364	0.00121945093129245	0.508717377593255	861.0	495.0	2324.0	1870.0	895.0	784.0	1770.0	3076.0	56.6798	48.5021	161.004	154.315	49.638	58.7532	180.545	208.113	EFW13362.1	protein kinase	CIMG_13739	XM_001244298.2	hypothetical protein	HISTO_GI.Contig382.Fgenesh_Neurospora.31.final_new			D8B26_000674	class 1	#ff4646	1.0	1.23173059883704	-0.174002036838833	-0.281607476531334
CPSG_01456		0.524899039400493	0.000497030269808498	0.47903394390238	2483.0	1396.0	10551.0	7879.0	2648.0	1824.0	6539.0	8714.0	90.0214	75.3328	402.567	358.081	80.8822	75.2808	367.34	324.695	EFW21299.1	hypothetical protein	CIMG_01702	XM_001247930.2	CRAL/TRIO domain-containing protein	HISTO_ZT.Contig1089.Fgenesh_histo.164.final_new	CRAL/TRIO domain-containing protein	I7I48_06187	D8B26_001514	class 1	#ff4646	1.0	1.86195099193598	0.242052740927722	-0.173208521408685
CPSG_04271	VPS28	0.713763286438045	0.00130656090294088	0.422359684499303	60.0	52.0	227.0	188.0	73.0	57.0	139.0	223.0	11.4332	14.7486	45.5217	44.9073	11.7194	12.3647	41.0412	43.6728	EFW18725.1	vacuolar protein sorting-associated protein 28	CIMG_03055	XM_004446239.1	vacuolar protein sorting-associated protein Vps28, variant	HISTO_AZ.Contig47.eannot.1556.final_new	vacuolar sorting-associated protein	I7I48_00118	D8B26_005542	class 1	#ff4646	1.0	1.45518472825389	0.20413399848024	-0.147900984393187
CPSG_00123		0.85846063738701	0.000641590090743129	0.471867537187399	273.0	270.0	1190.0	1164.0	357.0	247.0	800.0	1294.0	30.6978	45.1895	140.821	164.074	33.8204	31.6178	139.387	149.543	EFW22224.1	conserved hypothetical protein	CIMG_02272	XM_001248500.2	hypothetical protein	HISTO_BP.Contig457.eannot.1769.final_new	thioredoxin superfamily domain-containing protein	I7I48_03935	D8B26_001060	class 1	#ff4646	1.0	1.69938648312945	0.191837301621574	-0.0819621312414016
CPSG_01384		0.966881490428097	0.00553692132496595	0.600221313784274	2.0	1.0	30.0	19.0	1.0	3.0	22.0	16.0	0.323385	0.240669	5.10489	3.8511	0.136225	0.552206	5.51188	2.65888	EFW21227.1	hypothetical protein								class 1	#ff4646	1.0	3.22136129187109	0.382699191162769	-0.126955012291307
CPSG_02678		0.929171659392429	0.000655237268882482	0.200029631812073	2.0	3.0	76.0	52.0	4.0	2.0	26.0	61.0	0.13791	0.307906	5.51514	4.49482	0.232377	0.156996	2.77797	4.323	EFW20834.1	hypothetical protein								class 1	#ff4646	1.0	4.02192257698887	0.599587744976575	-0.151302669539972
CPSG_09968	DIM2	0.906259857216921	0.000423169139528227	0.226849123440507	151.0	166.0	1095.0	887.0	228.0	128.0	610.0	961.0	4.38248	7.17103	33.4452	32.2707	5.57499	4.22906	27.4322	28.6652	EFW13422.1	conserved hypothetical protein	CIMG_01762	XM_001247990.2	DNA (cytosine-5-)-methyltransferase	HISTO_ZT.Contig1089.Fgenesh_Aspergillus.43.final_new	DNA methyltransferase Dim-2	I7I48_06274	D8B26_001459	class 1	#ff4646	1.0	2.22300031364079	0.342154219730842	-0.0773229874375918
CPSG_06463		0.902091781608906	0.000480271095787593	0.22386521982695	35.0	55.0	557.0	450.0	62.0	37.0	264.0	500.0	5.90716	13.8167	98.9332	95.2061	8.81594	7.10891	69.0403	86.73	EFW17195.1	predicted protein								class 1	#ff4646	1.0	3.11865902092077	0.426819553774783	-0.125107634272482
CPSG_00707	BUD31	0.778995133284918	0.00582538448739528	0.808046686795121	63.0	45.0	172.0	136.0	65.0	58.0	107.0	188.0	28.1921	29.973	81.0012	76.29	24.5057	29.5465	74.1923	86.4636	EFW22808.1	cell cycle control protein cwf14	CIMG_06368	XM_001242471.2	cell cycle control protein cwf14	HISTO_ZU.Contig65.eannot.1967.final_new	cell cycle control protein	I7I48_02915	D8B26_006384	class 1	#ff4646	1.0	1.07924881643564	0.0783103375533325	-0.125147446178716
CPSG_03801		0.723118606498264	0.00207639255858091	0.812621839194926	369.0	369.0	1440.0	1163.0	460.0	390.0	1132.0	1268.0	20.7069	30.8208	85.0406	81.8106	21.7476	24.914	98.4288	73.13	EFW19417.1	conserved hypothetical protein	CIMG_13591	XM_001239632.2	hypothetical protein	HISTO_LF.Contig359.Fgenesh_histo.36.final_new	hypothetical protein	I7I48_00662		class 1	#ff4646	1.0	1.39116427487728	0.083851912138492	-0.142074666188854
CPSG_02661		0.857868297050611	0.00444190239027824	0.741940530310357	2.0	1.0	35.0	23.0	1.0	4.0	14.0	37.0	0.567996	0.422713	10.4607	8.18814	0.239266	1.2932	6.16072	10.7996	EFW20818.1	conserved hypothetical protein	CIMG_13692	XM_001243793.2	hypothetical protein					class 1	#ff4646	1.0	3.46435121765994	0.253167784327855	-0.299282020198716
CPSG_03880		0.628107121364709	0.00032781328359175	0.347928031609603	13.0	9.0	264.0	153.0	18.0	12.0	148.0	179.0	3.99964	4.12145	85.4786	59.008	4.66569	4.2029	70.5549	56.6004	EFW19496.1	hypothetical protein	CIMG_09336	XM_001239714.2	hypothetical protein					class 1	#ff4646	1.0	3.72880115302486	0.308929334082995	-0.359473063155263
CPSG_07026		0.620136654452188	0.000719861802416518	0.5277259788538	503.0	384.0	1456.0	1142.0	557.0	447.0	959.0	1419.0	24.6786	28.0423	75.1778	70.2361	23.0236	24.9661	72.9052	71.5523	EFW16510.1	conserved hypothetical protein	CIMG_06033	XM_001242136.2	hypothetical protein	HISTO_GY.Contig460.Fgenesh_histo.88.final_new	hypothetical protein	I7I48_05119	D8B26_005829	class 1	#ff4646	1.0	1.11884203743833	0.122821141772222	-0.113951241408811
CPSG_05906		0.966881490428097	0.0306664711654161	0.876597756915879	0.0	2.0	21.0	12.0	0.0	3.0	8.0	21.0	0	0.381175	2.82982	1.92614	0	0.437296	1.58724	2.76358	EFW17463.1	hypothetical protein				HISTO_BI.Contig285.Fgenesh_Neurospora.20.final_new	hypothetical protein	I7I48_12178		class 1	#ff4646	1.0	3.52822243485134	0.23642433183416	-0.179170948161267
CPSG_05809		0.598700993060352	6.67591627191547e-05	0.0593397637370816	19.0	28.0	2146.0	1630.0	31.0	29.0	1037.0	1496.0	2.02106	4.43316	240.232	217.347	2.77813	3.51167	170.92	163.548	EFW17366.1	conserved hypothetical protein				HISTO_GI.Contig363.eannot.1180.final_new			D8B26_000096	class 1	#ff4646	1.0	5.92248083450194	0.562768276756712	-0.338278715450086
CPSG_00801		0.966881490428097	0.00270984251077563	0.657689397372502	673.0	617.0	2254.0	1790.0	884.0	531.0	1611.0	1975.0	25.2041	34.393	88.8352	84.033	27.8916	22.6381	93.4843	76.017	EFW22902.1	1,4-alpha-glucan-branching enzyme	CIMG_06275	XM_001242378.2	1,4-alpha-glucan-branching enzyme	HISTO_GX.Contig297.eannot.1477.final_new	1,4-alpha-glucan branching enzyme	I7I48_10148	D8B26_006463	class 1	#ff4646	1.0	1.20992345836024	0.140867426682576	-0.0295436736471126
CPSG_06082		0.97523631638256	0.00267382282833877	0.577985564371766	38.0	16.0	180.0	115.0	39.0	18.0	95.0	156.0	3.0117	1.88746	15.0133	11.4253	2.60411	1.62402	11.6665	12.707	EFW17639.1	conserved hypothetical protein	CIMG_11497	XM_012358478.1	hypothetical protein				D8B26_000317	class 1	#ff4646	1.0	2.05477700180521	0.22115369699283	-0.0220608058434417
CPSG_08213		0.974768982311219	0.00170975087197278	0.591036146606939	1449.0	776.0	4749.0	4185.0	1078.0	1158.0	3301.0	4266.0	27.6112	22.0094	95.2347	99.9664	17.3062	25.1198	97.4654	83.5462	EFW15025.1	hypothetical protein	CIMG_08492	XM_001241328.2	inositol pyrophosphate synthase	HISTO_ZE.Contig158.Fgenesh_histo.60.final_new	cortical actin cytoskeleton protein asp1	I7I48_02169	D8B26_004606	class 1	#ff4646	1.0	1.64070926026349	0.219423767600494	-0.011789942049794
CPSG_04929		0.972421057048161	0.000662008514915963	0.398731824593636	126.0	67.0	485.0	347.0	107.0	88.0	279.0	440.0	8.88189	7.02975	35.9793	30.6624	6.35455	7.06168	30.4738	31.8769	EFW18243.1	conserved hypothetical protein	CIMG_00195	XM_001246423.2	hypothetical protein				D8B26_005069	class 1	#ff4646	1.0	1.70275860070199	0.207220658311876	0.013960253525815
CPSG_06985		0.967860485848674	0.0048762363756157	0.566746506205192	0.0	0.0	7.0	6.0	0.0	0.0	2.0	9.0	0	0	2.71977	2.77684	0	0	1.14413	3.41499	EFW16468.1	predicted protein								class 1	#ff4646	1.0	3.36726321030408	0.447487110144647	0.0696961419838962
CPSG_05223		0.966881490428097	0.000391366900880841	0.271342728030852	1.0	1.0	35.0	30.0	1.0	1.0	20.0	27.0	0.169746	0.252656	6.25235	6.38355	0.14301	0.193237	5.26038	4.71034	EFW18537.1	conserved hypothetical protein	CIMG_00466	XM_001246694.2	hypothetical protein				D8B26_005303	class 1	#ff4646	1.0	4.03143273161534	0.456761635302225	0.0654597845715101
CPSG_10148		0.773948204453265	5.42011884188587e-05	0.0735047191031623	237.0	154.0	3776.0	2948.0	206.0	174.0	2061.0	2814.0	5.63455	5.44956	94.4754	87.8577	4.12614	4.70924	75.9235	68.758	EFW13279.1	conserved hypothetical protein	CIMG_04688	XM_001245246.2	hypothetical protein				D8B26_004006	class 1	#ff4646	1.0	3.6797171468775	0.441246582059333	0.0938946560156104
CPSG_00043		0.906461777028505	9.27640078093999e-05	0.126588045688155	19.0	28.0	1041.0	912.0	32.0	20.0	548.0	931.0	1.65866	3.63825	95.638	99.8023	2.35353	1.98758	74.1263	83.53	EFW22144.1	(2R)-phospho-3-sulfolactate synthase	CIMG_02190	XM_001248418.2	sulfonate biosynthesis enzyme				D8B26_001136	class 1	#ff4646	1.0	4.98408891672648	0.423886689128361	-0.120426488767594
CPSG_08335	MUP1	0.978789860461389	0.00609438210511	0.721378184754914	3.0	0.0	21.0	16.0	1.0	1.0	15.0	15.0	0.183833	0	1.35424	1.22903	0.0516259	0.0697577	1.42423	0.944673	EFW15147.1	high affinity methionine permease	CIMG_08221	XM_001241057.2	high affinity methionine permease	HISTO_DM.Contig93.fgenesh_plus.61.final_new	high-affinity methionine permease	I7I48_07486	D8B26_004511	class 1	#ff4646	1.0	3.33250558321712	0.290160993253587	-0.0361117583972645
CPSG_09635		0.969958154443219	0.000249178387885451	0.574476721010627	347.0	238.0	1629.0	1181.0	358.0	259.0	936.0	1678.0	9.9957	10.2045	49.3834	42.6457	8.68826	8.49325	41.778	49.678	EFW13768.1	betaine lipid synthase	CIMG_11295	XM_012358397.1	betaine lipid synthase	HISTO_ZL.Contig1131.Fgenesh_Aspergillus.58.final_new	sialidase, betaine lipid synthase	I7I48_01784	D8B26_003703	class 1	#ff4646	1.0	1.82933270107289	0.128103323981285	-0.0129127507557474
CPSG_08457		0.946168172298775	0.00114917121729611	0.627363533297655	629.0	262.0	2353.0	1963.0	426.0	414.0	1388.0	2505.0	59.5449	36.9169	234.419	232.947	33.9758	44.6154	203.597	243.72	EFW14799.1	conserved hypothetical protein	CIMG_04950	XM_001245508.2	serine/threonine protein kinase				D8B26_000538	class 1	#ff4646	1.0	1.93975293085528	0.193426082170837	0.0594696210176293
CPSG_06227		0.967860485848674	0.00967878444095284	0.793087873913003	0.0	0.0	3.0	6.0	0.0	0.0	3.0	4.0	0	0	4.0486	9.64495	0	0	5.96096	5.27176	EFW16959.1	conserved hypothetical protein	CIMG_04396	XM_001244954.2	hypothetical protein				D8B26_003763	class 1	#ff4646	1.0	2.79772759324994	0.231084885265804	0.0696961419838962
CPSG_09502		0.966881490428097	0.00237546756396694	0.736947255315343	550.0	356.0	1445.0	1015.0	575.0	360.0	943.0	1336.0	13.0724	12.5943	36.1441	30.2414	11.5141	9.74063	34.7291	32.6354	EFW13849.1	conserved hypothetical protein	CIMG_06840	XM_001242943.2	hypothetical protein	HISTO_BP.Contig457.Fgenesh_histo.51.final_new	hypothetical protein	I7I48_03892	D8B26_005971	class 1	#ff4646	1.0	1.00915761988023	0.0859585650023567	0.0277965506034477
CPSG_00565		0.304596008975472	0.00019977490103227	0.992142776857236	1888.0	836.0	135929.0	83503.0	1609.0	1996.0	83323.0	134017.0	85.396	56.2823	6470.29	4734.56	61.3137	102.775	5839.67	6229.94	EFW22666.1	conserved hypothetical protein	CIMG_06502	XM_001242605.2	hypothetical protein	HISTO_DY.Contig31-snap.33.final_new	hypothetical protein	I7I48_03464	D8B26_006259	class 1	#ff4646	1.0	5.97261444797869	-0.0123481494145139	-0.465657434510502
CPSG_03702	NRC2	0.696257451354033	0.000369579246483752	0.923964146361706	357.0	277.0	1585.0	1254.0	404.0	319.0	1253.0	1454.0	16.1971	18.7059	75.6786	71.3193	15.4424	16.4759	88.086	67.7986	EFW19318.1	serine/threonine-protein kinase nrc-2	CIMG_09155	XM_001239533.2	AGC/RSK/RSK-UNCLASSIFIED protein kinase	HISTO_BP.Contig457.Fgenesh_histo.189.final_new	serine/threonine-protein kinase nrc-2	I7I48_04003	D8B26_007556	class 1	#ff4646	1.0	1.73125632648325	0.0343086926784784	-0.123454010660314
CPSG_08581		0.866030945457763	0.00401650857068826	0.989790158255847	26.0	30.0	133.0	96.0	40.0	24.0	87.0	139.0	3.31481	5.69294	17.8448	15.3426	4.29647	3.48327	17.1867	18.2133	EFW14923.1	hypothetical protein								class 1	#ff4646	1.0	1.60014752435109	0.0179808251625535	-0.125038094225541
CPSG_01057		0.883717650750196	0.00377874867676522	0.785217679560226	0.0	1.0	36.0	42.0	2.0	0.0	15.0	59.0	0	0.125248	3.18801	4.4303	0.141787	0	1.95578	5.10249	EFW23158.1	conserved hypothetical protein								class 1	#ff4646	1.0	5.11217904704607	0.260528848287042	-0.395534835480245
CPSG_01618	GAM1	0.797960398134223	0.000968506763003725	0.808574699457884	161.0	94.0	749.0	530.0	210.0	95.0	471.0	729.0	7.3687	6.40358	36.0763	30.4076	8.09749	4.9497	33.4021	34.2911	EFW21461.1	glucoamylase	CIMG_01553	XM_001247781.2	glucoamylase	HISTO_ZZ.Contig127b-snap.109.final_new	glucoamylase	I7I48_11705	D8B26_001658	class 1	#ff4646	1.0	1.90730346752557	0.0849188901051834	-0.139608281621423
CPSG_04513		0.968994665093269	0.0301454343087543	0.989790158255847	17.0	5.0	44.0	38.0	15.0	7.0	44.0	40.0	6.19887	2.71371	16.8847	17.3696	4.60809	2.90571	24.8602	14.9904	EFW18967.1	hypothetical protein	CIMG_13541	XM_004444605.1	hypothetical protein					class 1	#ff4646	1.0	1.59983549297269	-0.0177027104528449	-0.0438335645082352
CPSG_04222		0.994514175824955	0.0145251382052047	0.989859459703033	0.0	1.0	9.0	11.0	1.0	0.0	5.0	17.0	0	0.389046	2.47565	3.60417	0.22021	0	2.02502	4.56676	EFW18676.1	predicted protein				HISTO_BI.Contig285.Fgenesh_Neurospora.28.final_new				class 1	#ff4646	1.0	3.20240460347007	0.0181512068589497	-0.0102172915730407
CPSG_06686		0.895117291917864	5.42011884188587e-05	0.930541481994758	111.0	122.0	6741.0	4882.0	149.0	108.0	4193.0	7180.0	11.5575	18.9073	738.653	637.206	13.0705	12.8013	676.477	768.34	EFW16727.1	conserved hypothetical protein	CIMG_01935	XM_001248163.2	hypothetical protein	HISTO_ZT.Contig181.Fgenesh_histo.95.final_new	calcofluor white hypersensitive protein ortholog, conidia-enriched transcript	I7I48_06468	D8B26_001299	class 1	#ff4646	1.0	5.20275619711919	0.0480269588120521	-0.0804743858366459
CPSG_06771		0.966881490428097	0.000818131693840412	0.901272929608439	2060.0	1194.0	7111.0	5128.0	2010.0	1376.0	4905.0	6609.0	61.666	53.2001	224.019	192.428	50.6921	46.8908	227.512	203.331	EFW16812.1	trehalose-phosphatase	CIMG_02047	XM_001248275.2	trehalose-phosphatase	HISTO_ZZ.Contig2f-snap.13.final_new	trehalose-phosphatase	I7I48_11346	D8B26_001229	class 1	#ff4646	1.0	1.51052536212055	0.0536758685257102	-0.0167591659801118
CPSG_07698		0.972307435648449	0.0144727187695118	0.948106063509804	28.0	15.0	91.0	58.0	30.0	16.0	48.0	98.0	3.84057	3.06238	13.1358	9.97257	3.46677	2.49832	10.2016	13.815	EFW15260.1	hypothetical protein								class 1	#ff4646	1.0	1.35505243002352	0.0471511444154018	-0.0237839320224309
CPSG_03098		0.903434148940647	0.0165269840006875	0.903312691305342	9.0	9.0	61.0	41.0	21.0	5.0	35.0	77.0	0.781064	1.16256	5.57122	4.46036	1.53543	0.493975	4.70652	6.8679	EFW19923.1	hypothetical protein							D8B26_003586	class 1	#ff4646	1.0	1.99897722464809	-0.0978219776246998	-0.181792189578642
CPSG_05683		0.513385129820352	0.000211901801109997	0.719776553542411	76.0	46.0	783.0	566.0	71.0	90.0	547.0	913.0	3.40798	3.07023	36.9505	31.8157	2.6823	4.59427	38.0065	42.0768	EFW18046.1	ubiquinone biosynthesis protein	CIMG_08540	XM_001241376.2	Atypical/ABC1/ABC1-C protein kinase	HISTO_ZE.Contig149.Fgenesh_histo.65.final_new	ubiquinone biosynthesis protein	I7I48_02234	D8B26_004656	class 1	#ff4646	1.0	3.03698981050078	-0.107806909877763	-0.324994306391961
CPSG_06678		0.743377737948368	0.00219589816292446	0.926380790901068	31.0	40.0	291.0	163.0	48.0	38.0	162.0	306.0	2.69033	5.16695	26.5774	17.7326	3.50955	3.75421	21.7845	27.2932	EFW16719.1	hypothetical protein								class 1	#ff4646	1.0	2.23272944066081	-0.0554537114188967	-0.245288345756848
CPSG_01788		0.385613390623892	0.00019962552270031	0.997218940405664	54.0	40.0	429.0	313.0	70.0	55.0	272.0	476.0	3.74691	4.13113	31.3265	27.2248	4.09207	4.34443	29.2439	33.9449	EFW21631.1	conserved hypothetical protein	CIMG_01391	XM_001247619.2	hypothetical protein					class 1	#ff4646	1.0	2.53638996118992	-0.000799872775238519	-0.343841389792023
CPSG_06462		0.330796903407057	0.000134087775242845	0.989790158255847	99.0	93.0	1043.0	744.0	145.0	114.0	764.0	996.0	4.26039	5.95699	47.2361	40.1355	5.25712	5.58482	50.9442	44.0516	EFW17194.1	conserved hypothetical protein				HISTO_FE.Contig19.Fgenesh_Aspergillus.33.final_new	fungal specific transcription factor domain-containing protein	I7I48_09100	D8B26_003937	class 1	#ff4646	1.0	2.77338212468166	-0.00555647347699217	-0.36518624856528
CPSG_02497		0.879121166902777	0.0242735695844972	0.953339280191254	107.0	62.0	299.0	204.0	78.0	119.0	173.0	318.0	5.21507	4.49778	15.3364	12.4637	3.20285	6.60258	13.065	15.9291	EFW20654.1	conserved hypothetical protein	CIMG_03461	XM_001244019.2	hypothetical protein	HISTO_ZL.Contig658.Fgenesh_Aspergillus.29.final_new	hypothetical protein	I7I48_01496	D8B26_003011	class 1	#ff4646	1.0	1.15196978798032	0.0454643154078136	-0.124454785051758
CPSG_08631		0.798489440775438	0.00323989590788919	0.841112809467077	15.0	2.0	370.0	308.0	4.0	25.0	338.0	275.0	0.75091	0.149024	19.4928	19.3281	0.168703	1.42471	26.2181	14.1488	EFW14973.1	conserved hypothetical protein	CIMG_13421	XM_001245672.2	hypothetical protein	HISTO_DA.Contig93.Fgenesh_histo.372.final_new	hypothetical protein	I7I48_08561	D8B26_000391	class 1	#ff4646	1.0	5.25872516252521	0.165300321355828	-0.568382510786881
CPSG_07092		0.654369666439642	0.000512725908514538	0.948895896212669	7.0	12.0	399.0	314.0	18.0	10.0	204.0	532.0	0.866274	2.21039	51.9644	48.7112	1.8767	1.40879	39.1179	67.6639	EFW16042.1	conserved hypothetical protein	CIMG_06542	XM_001242645.2	stress response RCI peptide	HISTO_DY.Contig31.Fgenesh_histo.52.final_new	similar to stress response RCI peptide, UPF5007 superfamily domain-containing protein	I7I48_03512	D8B26_006228	class 1	#ff4646	1.0	4.79984697236754	0.0482707407498202	-0.507853733985526
CPSG_03595		0.967860485848674	0.0313233851422865	0.989790158255847	0.0	0.0	3.0	2.0	0.0	0.0	1.0	5.0	0	0	1.16562	0.925615	0	0	0.572066	1.89722	EFW19211.1	predicted protein								class 1	#ff4646	1.0	2.13318804229451	-0.0205066914170535	0.0696961419838944
CPSG_04168		0.971034410172718	0.0311802243931436	0.989790158255847	0.0	0.0	10.0	2.0	0.0	0.0	2.0	10.0	0	0	1.44349	0.343882	0	0	0.425065	1.4097	EFW19784.1	hypothetical protein								class 1	#ff4646	1.0	2.95441256670805	-0.0429422525617473	0.0696961419838953
CPSG_03933		0.966881490428097	0.000904944781775652	0.881067066174316	0.0	0.0	20.0	9.0	0.0	0.0	11.0	19.0	0	0	3.33629	1.78831	0	0	2.70171	3.09528	EFW19549.1	hypothetical protein								class 1	#ff4646	1.0	4.38585130046911	-0.112822757666717	0.0696961419838962
CPSG_02210		0.942575652846325	0.000749639301344866	0.877062521811302	21.0	34.0	407.0	344.0	29.0	21.0	248.0	588.0	2.57366	6.20213	52.4931	52.8484	2.9943	2.92982	47.0946	74.0624	EFW22053.1	conserved hypothetical protein							D8B26_002146	class 1	#ff4646	1.0	3.40330849524974	-0.0794215939151082	0.123140794716376
CPSG_02674		0.847208408266293	0.000355325534902509	0.854968885052015	33.0	19.0	250.0	174.0	26.0	23.0	166.0	276.0	4.2439	3.63693	33.835	28.0506	2.81702	3.3672	33.0786	36.4795	EFW20831.1	hypothetical protein								class 1	#ff4646	1.0	2.5879919187805	-0.0597834336942684	0.127470310790452
CPSG_09602		0.871398959713904	0.000698129564448265	0.94753446817395	587.0	373.0	1639.0	1304.0	531.0	427.0	1134.0	1902.0	48.1598	45.5497	141.515	134.111	36.7035	39.8809	144.161	160.378	EFW13735.1	conserved hypothetical protein	CIMG_04362	XM_001244920.2	hypothetical protein	HISTO_ZL.Contig1131-snap.156.final_new			D8B26_003734	class 1	#ff4646	1.0	1.20077692727201	-0.0242387052839597	0.0528726714287195
CPSG_02800		0.999850608230943	0.00124644351429093	0.716579751905844	8.0	10.0	104.0	102.0	8.0	11.0	110.0	120.0	1.05172	1.95677	14.3886	16.8094	0.886067	1.64624	22.4074	16.2136	EFW20957.1	conserved hypothetical protein								class 1	#ff4646	1.0	3.03749455564687	-0.162776731962751	0.000380689851422644
CPSG_03528		0.985336813536712	0.00024294932103466	0.508642228577772	117.0	93.0	1014.0	790.0	156.0	73.0	886.0	1130.0	3.92395	4.64248	35.7891	33.2128	4.40786	2.78709	46.0425	38.9497	EFW20352.1	phosphoketolase	CIMG_03755	XM_001244313.2	phosphoketolase	HISTO_ZL.Contig658.eannot.1262.final_new	phosphoketolase	I7I48_01482	D8B26_003253	class 1	#ff4646	1.0	2.66577554434152	-0.182847053211762	0.00854481202652524
CPSG_06394		0.969958154443219	0.00115439149043284	0.741236467788207	337.0	206.0	1224.0	948.0	352.0	212.0	1095.0	1180.0	11.2258	10.2138	42.9087	39.5857	9.87864	8.03924	56.5185	40.3979	EFW17126.1	hypothetical protein	CIMG_04549	XM_001245107.2	cyclic nucleotide-binding domain-containing protein	HISTO_ZL.Contig1161a.fgenesh_plus.22.final_new	cyclic nucleotide-binding domain-containing protein	I7I48_09197	D8B26_003884	class 1	#ff4646	1.0	1.58423411657191	-0.105016580549799	0.0168301166721694
CPSG_05085		0.967860485848674	0.000425282365593288	0.687530778083759	146.0	121.0	896.0	641.0	181.0	101.0	726.0	903.0	5.56656	6.86672	35.9516	30.6361	5.81405	4.38375	42.8902	35.3843	EFW18399.1	glyoxal oxidase	CIMG_00342	XM_001246570.2	glyoxal oxidase	HISTO_HS.Contig68-snap.98.final_new	glyoxal oxidase	I7I48_07169	D8B26_005192	class 1	#ff4646	1.0	2.08107837455542	-0.112301138105966	0.023767187180225
CPSG_02783		0.967860485848674	0.0498402154967698	0.893183752429716	0.0	0.0	2.0	3.0	0.0	0.0	1.0	6.0	0	0	1.43751	2.56843	0	0	1.05826	4.21157	EFW20940.1	conserved hypothetical protein	CIMG_03189	XM_001243747.2	hypothetical protein					class 1	#ff4646	1.0	2.11620099811941	-0.166821876133802	0.0696961419838971
CPSG_07075		0.967860485848674	0.0409063639497788	0.901458000917066	0.0	0.0	3.0	2.0	0.0	0.0	1.0	6.0	0	0	1.26012	1.00066	0	0	0.618448	2.46125	EFW16560.1	conserved hypothetical protein							D8B26_005875	class 1	#ff4646	1.0	2.13318804229451	-0.149834831958707	0.0696961419838971
CPSG_07777		0.966881490428097	0.004406641773296	0.767309402386708	0.0	0.0	5.0	6.0	0.0	0.0	7.0	6.0	0	0	1.15694	1.6537	0	0	2.38479	1.35583	EFW15341.1	hypothetical protein								class 1	#ff4646	1.0	3.13540806723002	-0.224966986040496	0.0696961419838953
CPSG_01226		0.458031360977128	5.42011884188587e-05	0.505289464941749	88.0	84.0	2613.0	2223.0	127.0	91.0	2072.0	3477.0	13.8745	19.7126	433.56	439.354	16.8696	16.333	506.187	563.413	EFW23327.1	conserved hypothetical protein	CIMG_07153	XM_001243256.2	hypothetical protein				D8B26_006820	class 1	#ff4646	1.0	4.38490451712693	-0.166348614337686	-0.271353126136241
CPSG_05828		0.926176907380572	0.00302659057624257	0.877062521811302	14.0	2.0	86.0	60.0	8.0	6.0	59.0	98.0	1.4161	0.301111	9.15462	7.6078	0.681745	0.690888	9.24711	10.1878	EFW17385.1	conserved hypothetical protein	CIMG_05537	XM_001246095.2	hypothetical protein				D8B26_000114	class 1	#ff4646	1.0	3.09195136830833	-0.104072163647169	-0.168285344217145
CPSG_04956		0.966881490428097	0.0176655222418295	0.855256984426766	128.0	84.0	484.0	432.0	222.0	57.0	316.0	732.0	4.19599	4.09858	16.6973	17.7521	6.13117	2.12711	16.0509	24.6617	EFW18270.1	conserved hypothetical protein	CIMG_10503	XM_012358804.1	RNA binding protein MSSP-2	HISTO_BP.Contig459-snap.83.final_new	sporulation-specific protein	I7I48_04336	D8B26_005090	class 1	#ff4646	1.0	1.69230533373679	-0.119230952907217	-0.0921024040080858
CPSG_08442		0.81120892092499	0.000368388332939549	0.664642414512716	631.0	315.0	2548.0	2106.0	548.0	466.0	2077.0	3009.0	45.7165	33.9691	194.276	191.269	33.4496	38.4344	233.167	224.055	EFW14784.1	conserved hypothetical protein	CIMG_04938	XM_001245496.1	hypothetical protein	HISTO_FE.Contig19-snap.8.final_new	hypothetical protein	I7I48_08760	D8B26_000552	class 1	#ff4646	1.0	1.92303314224136	-0.132825131786513	-0.0886818974359498
CPSG_03698		0.966881490428097	0.00073056300575054	0.779620573885821	62.0	46.0	373.0	251.0	64.0	52.0	309.0	346.0	3.66733	4.04992	23.219	18.6112	3.18937	3.50148	28.3207	21.0341	EFW19314.1	conserved hypothetical protein	CIMG_09152	XM_001239530.2	hypothetical protein	HISTO_BP.Contig457.Fgenesh_Aspergillus.167.final_new	histidine acid phosphatase, yeast-enriched transcript	I7I48_04007	D8B26_007553	class 1	#ff4646	1.0	2.08092689314805	-0.0914810898761171	-0.039296479481933
CPSG_10053		0.838537768973114	0.000118338685178982	0.502414836107733	56.0	64.0	1111.0	771.0	80.0	56.0	813.0	1306.0	6.86055	11.6643	143.853	118.871	8.26342	7.77565	155.104	165.171	EFW13344.1	conserved hypothetical protein								class 1	#ff4646	1.0	3.53586479393533	-0.174918777792021	-0.125962739062297
CPSG_00452		0.1553599016067	0.0005465346791441	0.0810489325627738	2.0	6.0	173.0	116.0	16.0	7.0	62.0	93.0	0.2023	0.903332	18.4157	14.7084	1.36349	0.806036	9.7173	9.66802	EFW22553.1	conserved hypothetical protein	CIMG_02604	XM_001248832.2	hypothetical protein					class 1	#ff4646	1.0	4.76885589146324	0.880708385376498	-1.47164465595529
CPSG_02476		0.240549065024722	0.00170167790322765	0.322023278887679	34.0	30.0	208.0	126.0	64.0	39.0	97.0	166.0	5.17638	6.79827	33.3262	24.0469	8.20906	6.75931	22.8827	25.9743	EFW20633.1	conserved hypothetical protein	CIMG_03480	XM_001244038.2	hypothetical protein				D8B26_003026	class 1	#ff4646	1.0	1.91373440444947	0.330433686927943	-0.595357853480638
CPSG_02838		0.365321962113725	0.00415722817635668	0.435757104529743	21.0	9.0	90.0	89.0	32.0	17.0	43.0	104.0	2.73641	1.74556	12.3418	14.5376	3.51299	2.52174	8.68195	13.9278	EFW20995.1	hypothetical protein								class 1	#ff4646	1.0	2.18557917116144	0.352738545018254	-0.660326109045187
CPSG_04186		0.53649773023985	0.0194594008350559	0.629724573799691	22.0	9.0	71.0	42.0	25.0	17.0	30.0	67.0	2.69622	1.64174	9.15727	6.45242	2.5813	2.37176	5.69693	8.43908	EFW19802.1	conserved hypothetical protein	CIMG_05701	XM_001241804.2	oxidoreductase				D8B26_007987	class 1	#ff4646	1.0	1.46222564458787	0.240219656231224	-0.43624786205806
CPSG_06104		0.276109040655329	0.00196445232188947	0.461397786750361	65.0	43.0	285.0	236.0	123.0	52.0	186.0	250.0	2.31026	2.27482	10.6603	10.5148	3.68315	2.10398	10.2435	9.13222	EFW17661.1	predicted protein	CIMG_11491	XM_012358474.1	hypothetical protein	HISTO_DA.Contig93.Fgenesh_Aspergillus.78.final_new	hypothetical protein	I7I48_08494	D8B26_000336	class 1	#ff4646	1.0	1.84238824502199	0.252104361394431	-0.546749848583446
CPSG_00720		0.14656882554752	0.00073137295709584	0.391621389628764	1115.0	718.0	3194.0	2788.0	1278.0	1115.0	2204.0	2904.0	66.9358	64.1561	201.788	209.806	64.6369	76.199	205.014	179.171	EFW22821.1	D-3-phosphoglycerate dehydrogenase				HISTO_ZU.Contig65.fgenesh_plus.93.final_new	D-3-phosphoglycerate dehydrogenase	I7I48_02929	D8B26_006395	class 1	#ff4646	1.0	1.30305917473217	0.210631755489798	-0.346491385656267
CPSG_09906		0.0605492998430126	9.27640078093999e-05	0.0155104467820186	21.0	12.0	509.0	347.0	40.0	34.0	195.0	309.0	1.73578	1.47634	44.2761	35.9539	2.78549	3.19922	24.9746	26.2496	EFW13454.1	hypothetical protein							D8B26_004929	class 1	#ff4646	1.0	4.239228947607	0.755192872276639	-1.09987713482631
CPSG_01555	NPA3	0.178219586249733	0.00195586101648523	0.341330327309662	452.0	256.0	1244.0	842.0	519.0	434.0	685.0	1080.0	37.6415	31.7321	109.025	87.8987	36.4135	41.1442	88.3908	92.4359	EFW21398.1	ATP binding protein	CIMG_12771	XM_001247839.2	ATP binding protein	HISTO_ZZ.Contig127b.eannot.1499.final_new	XPA-binding protein	I7I48_11638	D8B26_001604	class 1	#ff4646	1.0	1.13823539213194	0.228345055077735	-0.393280764366394
CPSG_00094		0.178581544980994	0.00145633961437852	0.186918247619783	17.0	12.0	88.0	78.0	34.0	18.0	46.0	76.0	12.8309	13.4809	69.8982	73.7979	21.6198	15.4657	53.7964	58.9535	EFW22195.1	hypothetical protein								class 1	#ff4646	1.0	2.05605431638612	0.451647401584397	-0.721335338014373
CPSG_02474		0.416191454970331	0.0157076991409215	0.588940122899116	2.0	6.0	30.0	21.0	9.0	5.0	12.0	28.0	1.20331	5.37314	18.9952	15.8383	4.562	3.42458	11.1871	17.3138	EFW20631.1	conserved hypothetical protein								class 1	#ff4646	1.0	2.29563180841288	0.39403044973092	-0.839842777981081
CPSG_04626		0.401725381242685	0.018604411292218	0.87784114492156	618.0	774.0	2181.0	1742.0	1222.0	704.0	1597.0	2034.0	9.21565	17.1794	34.227	32.5632	15.3523	11.9509	36.9003	31.1729	EFW19080.1	HEAT repeat protein	CIMG_10205	XM_001239182.2	HEAT repeat protein	HISTO_ZT.Contig174.Fgenesh_Aspergillus.62.final_new	HEAT repeat protein	I7I48_06062	D8B26_007259	class 1	#ff4646	1.0	1.0711764841896	0.0842837652535797	-0.36591830921905
CPSG_01043		0.227033501521264	0.00232415073766162	0.644763731723486	476.0	365.0	1430.0	1233.0	728.0	445.0	1131.0	1244.0	16.1971	18.4864	51.2084	52.5937	20.8702	17.2377	59.632	43.5049	EFW23144.1	vacuolar endopolyphosphatase	CIMG_06983	XM_001243086.2	vacuolar endopolyphosphatase	HISTO_DU.Contig190.Fgenesh_histo.51.final_new	endopolyphosphatase	I7I48_11969	D8B26_006661	class 1	#ff4646	1.0	1.2390932605077	0.136047407043098	-0.388502173817963
CPSG_03782		0.575669370517487	0.0299561192482352	0.792075651675194	11.0	2.0	30.0	20.0	9.0	7.0	19.0	24.0	2.55822	0.692317	7.34247	5.83065	1.76341	1.85325	6.84678	5.73647	EFW19398.1	conserved hypothetical protein							D8B26_007631	class 1	#ff4646	1.0	1.73947918184611	0.19496935624847	-0.528680282829914
CPSG_09106		0.119104479621841	0.000619281020198143	0.511634393768785	259.0	124.0	968.0	824.0	319.0	264.0	705.0	861.0	17.3464	12.3612	68.2278	69.1798	17.9998	20.1282	73.1623	59.2655	EFW14256.1	phosphotransferase	CIMG_09902	XM_001238879.2	hypothetical protein	HISTO_ZU.Contig65.Fgenesh_histo.245.final_new	mitochondrial protein Fmp29	I7I48_02894	D8B26_007024	class 1	#ff4646	1.0	1.85470907251955	0.179482724960024	-0.596161720759206
CPSG_07442		0.16875492462172	0.000792555786082522	0.632740681706846	240.0	116.0	981.0	736.0	266.0	265.0	683.0	844.0	11.3176	8.14201	48.6842	43.5074	10.568	14.2259	49.9059	40.9048	EFW15815.1	hypothetical protein								class 1	#ff4646	1.0	1.88714978935154	0.145757171375227	-0.563139577254575
CPSG_04217		0.227108602386373	0.00357743957922019	0.800518907633878	19.0	14.0	86.0	63.0	32.0	23.0	46.0	96.0	3.4288	3.76051	16.3329	14.2518	4.86525	4.72506	12.8628	17.8053	EFW18670.1	predicted protein				HISTO_ZL.Contig1131-snap.33.final_new	hypothetical protein	I7I48_09994		class 1	#ff4646	1.0	1.71096673072686	0.103922795741652	-0.651820740344944
CPSG_08107		0.273409422301614	0.00744884594432889	0.866087928812875	4.0	4.0	25.0	34.0	8.0	9.0	17.0	38.0	1.27036	1.89085	8.35568	13.5359	2.14053	3.25386	8.36571	12.4033	EFW15670.1	conserved hypothetical protein								class 1	#ff4646	1.0	2.2791781256486	0.119373964154548	-0.92835186893318
CPSG_03988		0.320474913974135	0.0131396069501652	0.756308233386083	6.0	9.0	63.0	41.0	28.0	8.0	46.0	43.0	1.22217	2.72869	13.5051	10.469	4.80513	1.85507	14.5187	9.00198	EFW19604.1	conserved hypothetical protein	CIMG_09431	XM_001239809.2	hypothetical protein					class 1	#ff4646	1.0	2.31437433658848	0.218621482210115	-0.991875196573761
CPSG_07768		0.0781156292119694	0.00192120667526667	0.720406642936311	671.0	1080.0	8400.0	6591.0	2182.0	1569.0	5056.0	7258.0	38.7081	92.7327	509.958	476.62	106.047	103.037	451.933	430.313	EFW15331.1	conserved hypothetical protein	CIMG_04739	XM_001245297.2	hypothetical protein	HISTO_FE.Contig19.Fgenesh_histo.116.final_new	rRNA-processing protein UTP23	I7I48_08992	D8B26_008108	class 1	#ff4646	1.0	2.69545031899297	0.271967193891163	-1.05272432122783
CPSG_03901	VAC8	0.469401506504882	0.00110206711928171	0.627705733840207	261.0	178.0	952.0	770.0	286.0	262.0	742.0	801.0	10.4127	10.5699	39.97	38.5083	9.61288	11.8991	45.8684	32.843	EFW19517.1	vacuolar protein 8	CIMG_09351	XM_001239729.2	vacuolar protein 8	HISTO_LF.Contig359.eannot.2078.final_new	armadillo repeat protein	I7I48_00544	D8B26_007739	class 1	#ff4646	1.0	1.54912554506775	0.136421467348466	-0.262546998502244
CPSG_02577		0.276109040655329	0.000226571785094159	0.543532176731214	634.0	384.0	2410.0	2075.0	677.0	572.0	1645.0	2438.0	14.516	13.0864	58.07	59.5551	13.0591	14.9089	58.3597	57.3695	EFW20734.1	conserved hypothetical protein	CIMG_03380	XM_001243938.2	snoRNP assembly factor Naf1				D8B26_002945	class 1	#ff4646	1.0	1.73747476842465	0.139295498456048	-0.253985852703651
CPSG_03425		0.525232685272829	0.000647395247560926	0.504164395634324	6.0	3.0	72.0	47.0	7.0	6.0	34.0	66.0	0.770499	0.573419	9.73037	7.5659	0.75733	0.877128	6.76531	8.71071	EFW20250.1	hypothetical protein								class 1	#ff4646	1.0	3.18129381696813	0.260046129471757	-0.461793392253621
CPSG_00356		0.519748539441396	0.000889345854861568	0.739874194621402	1.0	0.0	25.0	21.0	1.0	1.0	12.0	30.0	0.805456	0	21.1913	21.2033	0.678591	0.916922	14.9765	24.8343	EFW22457.1	predicted protein								class 1	#ff4646	1.0	4.29031270084355	0.203160708995985	-0.683461669246971
CPSG_06674		0.408081591755323	0.000381880851784037	0.679122300953833	137.0	138.0	792.0	613.0	204.0	148.0	507.0	803.0	3.92347	5.88246	23.8699	22.0065	4.92205	4.82505	22.4981	23.6349	EFW16715.1	cleavage and polyadenylylation specificity factor	CIMG_01924	XM_001248152.2	cleavage and polyadenylylation specificity factor	HISTO_ZT.Contig181.eannot.1698.final_new	cleavage and polyadenylation specificity factor subunit 2	I7I48_06448	D8B26_001310	class 1	#ff4646	1.0	1.92140438492904	0.104901765338969	-0.287566863063104
CPSG_05759		0.599490483353134	0.00239955274227557	0.698889436442924	1.0	1.0	29.0	16.0	3.0	1.0	20.0	17.0	0.393809	0.58616	12.0188	7.89856	0.995345	0.448308	12.204	6.88056	EFW17316.1	predicted protein								class 1	#ff4646	1.0	3.47159485747249	0.25611026203785	-0.57397276992456
CPSG_07615		0.373446886337366	0.000406132009327936	0.529936887920564	27.0	20.0	439.0	279.0	34.0	42.0	207.0	419.0	3.66371	4.0394	62.6899	47.4573	3.88689	6.48779	43.5226	58.4332	EFW15988.1	conserved hypothetical protein	CIMG_07905	XM_001240741.2	serine/threonine protein kinase				D8B26_004231	class 1	#ff4646	1.0	3.4591837288125	0.215754032439152	-0.594547723463107
CPSG_01044		0.599490483353134	0.00280747649728427	0.532015092020943	4.0	6.0	44.0	36.0	7.0	7.0	22.0	44.0	0.968387	2.16207	11.2103	10.9253	1.42775	1.9292	8.25277	10.9479	EFW23145.1	conserved hypothetical protein	CIMG_06984	XM_001243087.2	hypothetical protein	HISTO_DU.Contig190.Fgenesh_histo.53.final_new			D8B26_006662	class 1	#ff4646	1.0	2.49387088825732	0.304665250614221	-0.423397974527462
CPSG_07081		0.500080595519463	0.000687637463538659	0.171256814865894	0.0	0.0	120.0	51.0	2.0	0.0	28.0	62.0	0	0	13.0388	6.61937	0.158213	0	4.53311	6.61856	EFW16565.1	conserved hypothetical protein	CIMG_13658	XM_001243523.2	hypothetical protein					class 1	#ff4646	1.0	6.88863464934465	0.871213499710263	-1.13320185056302
CPSG_02953		0.61919738978501	0.00265435943054665	0.403792263404372	0.0	0.0	14.0	10.0	0.0	1.0	8.0	7.0	0	0	5.72582	4.87165	0	0.44241	4.81739	2.79589	EFW21110.1	conserved hypothetical protein								class 1	#ff4646	1.0	4.19385179540294	0.639235141889623	-0.681140069897512
CPSG_00165		0.862045655036155	0.0233546404420922	0.669460512842163	0.0	1.0	10.0	10.0	2.0	0.0	3.0	14.0	0	0.61058	4.31707	5.14226	0.691208	0	1.90687	5.90241	EFW22266.1	predicted protein								class 1	#ff4646	1.0	3.2142349046376	0.478885867352297	-0.395534835480243
CPSG_04816		0.733608437645303	0.00491088167571428	0.521965786638092	28.0	25.0	101.0	87.0	40.0	24.0	60.0	104.0	5.69039	7.5623	21.6014	22.1638	6.84873	5.55246	18.8939	21.7223	EFW18131.1	hypothetical protein	CIMG_12904	XM_004445933.1	hypothetical protein					class 1	#ff4646	1.0	1.38438061683988	0.21196007104079	-0.183514640637998
CPSG_02784		0.820923909124152	0.0254830054151894	0.758875120297555	20.0	5.0	45.0	56.0	16.0	11.0	27.0	63.0	3.28176	1.22117	7.77078	11.5188	2.21188	2.05475	6.8648	10.6244	EFW20941.1	hypothetical protein	CIMG_13687	XM_004446260.1	hypothetical protein				D8B26_002773	class 1	#ff4646	1.0	1.75543724032382	0.204566666788943	-0.261448586388737
CPSG_07699		0.696999333536901	0.0035862253573231	0.532453870262033	15.0	7.0	102.0	66.0	18.0	11.0	38.0	106.0	2.18964	1.52093	15.6696	12.0772	2.21371	1.82795	8.59514	15.9029	EFW15261.1	conserved hypothetical protein	CIMG_04803	XM_001245361.2	hypothetical protein					class 1	#ff4646	1.0	2.49069628258107	0.306298139124233	-0.355563173328721
CPSG_09462	SSK1	0.477884588553652	0.000749639301344866	0.542836917444985	571.0	466.0	2168.0	1657.0	701.0	548.0	1552.0	1769.0	17.8717	21.7093	71.411	65.0121	18.4848	19.5255	75.2679	56.9045	EFW13809.1	ssk1p	CIMG_11840	XM_012358711.1	response regulator	HISTO_LG.Contig392.Fgenesh_Aspergillus.181.final_new	response regulator	I7I48_03839	D8B26_006000	class 1	#ff4646	1.0	1.44467288861057	0.160756179262652	-0.199089695519005
CPSG_03447		0.498943706714346	0.000603310448412597	0.363207494585094	162.0	126.0	639.0	463.0	187.0	161.0	396.0	558.0	14.2546	16.5022	59.1722	51.0697	13.8627	16.1271	53.9913	50.4619	EFW20272.1	conserved hypothetical protein				HISTO_JG.Contig207.fgenesh_plus.5.final_new	hypothetical protein	I7I48_05684	D8B26_003312	class 1	#ff4646	1.0	1.49692646371812	0.195561465349571	-0.208241956822088
CPSG_10000		0.577061092250147	0.00109895589465819	0.432729756613725	197.0	108.0	557.0	526.0	190.0	167.0	395.0	553.0	9.91236	8.08844	29.4946	33.1771	8.05435	9.56572	30.7961	28.5973	EFW13391.1	conserved hypothetical protein	CIMG_08132	XM_001240968.2	hypothetical protein	HISTO_BI.Contig285.Fgenesh_histo.18.final_new	hypothetical protein	I7I48_12173	D8B26_000004	class 1	#ff4646	1.0	1.43436285020397	0.191195342429038	-0.195498473877869
CPSG_04299		0.492309046277293	0.00183592725394336	0.989790158255847	0.0	0.0	9.0	9.0	1.0	0.0	6.0	13.0	0	0	1.82049	2.16847	0.161933	0	1.78693	2.56804	EFW18753.1	hypothetical protein								class 1	#ff4646	1.0	3.80761391426568	-0.0238958033212453	-0.74788430665582
CPSG_05253	ECO1	0.258672535808627	0.00114877387176876	0.951788819885985	514.0	482.0	1902.0	1536.0	715.0	593.0	1472.0	1831.0	20.9881	29.2946	81.7329	78.6218	24.597	27.5648	93.1335	76.84	EFW18567.1	sister chromatid cohesion acetyltransferase Eco1	CIMG_00496	XM_001246724.2	sister chromatid cohesion acetyltransferase Eco1	HISTO_EA.Contig33.eannot.1583.final_new	sister chromatid cohesion acetyltransferase Eco1	I7I48_04601	D8B26_005331	class 1	#ff4646	1.0	1.35488371918303	0.0298984990838917	-0.326898513983008
CPSG_07933		0.285963906265536	0.000421742656021943	0.793087873913003	109.0	46.0	595.0	453.0	129.0	87.0	425.0	555.0	3.14088	1.97294	18.0434	16.3631	3.1317	2.85387	18.9759	16.4364	EFW15496.1	conserved hypothetical protein	CIMG_00712	XM_001246940.2	hypothetical protein					class 1	#ff4646	1.0	2.39666524134619	0.0842752015384232	-0.478171331345598
CPSG_09624		0.589932550127729	0.00712580797882514	0.910982580066213	0.0	0.0	12.0	4.0	1.0	0.0	7.0	6.0	0	0	23.5767	9.36112	1.57287	0	20.2494	11.5124	EFW13757.1	conserved hypothetical protein								class 1	#ff4646	1.0	3.49378250297986	0.133407449709347	-0.747884306655819
CPSG_04759		0.492309046277293	0.0046750865737762	0.754962709702772	0.0	0.0	5.0	6.0	1.0	0.0	4.0	5.0	0	0	0.357277	0.510684	0.0572039	0	0.420831	0.348914	EFW18073.1	conserved hypothetical protein	CIMG_05833	XM_001241936.2	hypothetical protein	HISTO_ZY.Contig571f-snap.13.final_new	glucosaminyltransferase domain-containing protein	I7I48_10336	D8B26_005662	class 1	#ff4646	1.0	3.13540806723002	0.245485906996093	-0.747884306655821
CPSG_05970		0.117401124839566	0.000329084351321488	0.54934603508942	437.0	270.0	1968.0	1551.0	518.0	499.0	1368.0	1729.0	32.7316	30.1009	155.127	145.626	32.6875	42.5477	158.767	133.097	EFW17527.1	hypothetical protein								class 1	#ff4646	1.0	1.90055491308118	0.156470132453276	-0.478687317815484
CPSG_05218		0.420620161999148	0.00293613351512398	0.702802496884314	256.0	156.0	616.0	503.0	309.0	200.0	455.0	586.0	5.13201	4.65482	12.9958	12.6403	5.21882	4.56424	14.1334	12.0735	EFW18532.1	conserved hypothetical protein	CIMG_12872	XM_004445878.1	hypothetical protein					class 1	#ff4646	1.0	1.03045179103671	0.0949039281088941	-0.241945855668641
CPSG_09767		0.694163111926329	0.038638400723503	0.854518374569516	2.0	3.0	13.0	9.0	3.0	4.0	7.0	13.0	2.71821	6.06882	18.594	15.3334	3.43511	6.18876	14.7414	18.1587	EFW13728.1	conserved hypothetical protein								class 1	#ff4646	1.0	1.53488842636273	0.143741821294178	-0.36469020546097
CPSG_08439		0.0784990397696967	9.27640078093999e-05	0.308621972108596	165.0	116.0	2204.0	1675.0	277.0	197.0	1489.0	1645.0	6.52106	6.82374	91.6689	82.9833	9.22317	8.86321	91.1837	66.8173	EFW14781.1	conserved hypothetical protein	CIMG_04936	XM_001245494.2	DNA repair protein	HISTO_FE.Contig19.eannot.1808.final_new			D8B26_000554	class 1	#ff4646	1.0	3.35260369747981	0.262509219520556	-0.685616969059079
CPSG_08413		0.235736768215435	0.000347631505919523	0.370321038632069	2.0	1.0	54.0	49.0	4.0	3.0	26.0	57.0	0.386089	0.287334	10.9705	11.8576	0.650554	0.659279	7.77712	11.3089	EFW14755.1	predicted protein	CIMG_12551	XM_004445470.1	hypothetical protein				D8B26_000576	class 1	#ff4646	1.0	4.29794554792299	0.355607084488101	-0.956491443809089
CPSG_02207		0.48876393607854	0.00695607140758548	0.838655789568032	0.0	0.0	11.0	8.0	0.0	2.0	7.0	9.0	0	0	2.99925	2.59822	0	0.589881	2.81015	2.39649	EFW22050.1	predicted protein							D8B26_002144	class 1	#ff4646	1.0	3.87339989626844	0.219122000794081	-1.0322513726667
CPSG_08285		0.157954514263132	0.000503139436898537	0.767215479239848	350.0	250.0	1282.0	1008.0	501.0	330.0	793.0	1432.0	10.6317	11.3033	40.9824	38.3827	12.8215	11.4114	37.3246	44.7059	EFW15097.1	molybdenum cofactor sulfurase	CIMG_08337	XM_001241173.2	molybdenum cofactor sulfurase	HISTO_DM.Contig93.eannot.1741.final_new	molybdenum cofactor sulfurase	I7I48_07481	D8B26_004554	class 1	#ff4646	1.0	1.5044131076961	0.0744254311665165	-0.393873072250894
CPSG_03161		0.378607477378807	0.00289661737038186	0.836863299975038	22.0	29.0	186.0	163.0	62.0	25.0	109.0	225.0	2.55822	5.0193	22.7617	23.7599	6.07397	3.30937	19.6395	26.8897	EFW19986.1	hypothetical protein	CIMG_13767	XM_004446382.1	hypothetical protein					class 1	#ff4646	1.0	2.36591886993286	0.108154612658736	-0.640221213778944
CPSG_09156		0.380306401311445	0.00323989590788919	0.842209812599858	39.0	31.0	177.0	132.0	53.0	48.0	93.0	210.0	4.96507	5.87425	23.7143	21.0657	5.68464	6.95653	18.3456	27.477	EFW14306.1	conserved hypothetical protein	CIMG_13517	XM_001238916.2	hypothetical protein	HISTO_JG.Contig206.fgenesh_plus.77.final_new			D8B26_007051	class 1	#ff4646	1.0	1.69586632615044	0.0841482272366152	-0.45834283367847
CPSG_05968		0.262194243209427	0.00102130669322406	0.655436745192651	8.0	6.0	103.0	69.0	18.0	10.0	46.0	110.0	1.51143	1.68725	20.4791	16.3414	2.86507	2.15074	13.4661	21.3589	EFW17524.1	hypothetical protein								class 1	#ff4646	1.0	3.08685744074351	0.193914559869335	-0.85220635442131
CPSG_09355		0.396335386948687	0.00210913256834644	0.715065519731144	9.0	3.0	61.0	40.0	12.0	7.0	30.0	60.0	1.61758	0.802555	11.538	9.01208	1.81707	1.43223	8.35473	11.0831	EFW13989.1	hypothetical protein								class 1	#ff4646	1.0	2.65653305949716	0.180847386064824	-0.655809955229636
CPSG_07500		0.274294418405888	0.000643452172263045	0.709572445306973	156.0	72.0	678.0	621.0	192.0	131.0	415.0	819.0	31.0624	21.3389	142.074	155.004	32.209	29.6942	128.04	167.603	EFW15873.1	conserved hypothetical protein	CIMG_08014	XM_001240850.2	hypothetical protein				D8B26_004322	class 1	#ff4646	1.0	2.14497965011545	0.120192822508445	-0.487793816804116
CPSG_00399		0.573308809029376	0.00564224076123623	0.377172490311535	0.0	1.0	15.0	12.0	1.0	1.0	4.0	14.0	0	0.333047	3.53217	3.36587	0.188513	0.254721	1.38683	3.21952	EFW22500.1	conserved hypothetical protein	CIMG_02537	XM_001248765.1	hypothetical protein	HISTO_LG.Contig392.Fgenesh_histo.95.final_new	serine/threonine-protein kinase	I7I48_03780	D8B26_000827	class 1	#ff4646	1.0	3.6269407095462	0.723427679605998	-0.76877025741606
CPSG_09866		0.697046951317039	0.0314271627500103	0.602623210825031	19.0	11.0	45.0	41.0	18.0	19.0	25.0	50.0	3.64403	3.14015	9.08273	9.8572	2.90848	4.14832	7.42944	9.85568	EFW13519.1	hypothetical protein								class 1	#ff4646	1.0	1.08582142900264	0.227083669629078	-0.245061747821418
CPSG_00738		0.694087852244572	0.00937575566299759	0.534811750702843	0.0	0.0	16.0	5.0	0.0	1.0	3.0	10.0	0	0	2.61294	0.972626	0	0.176654	0.721345	1.59486	EFW22839.1	conserved hypothetical protein								class 1	#ff4646	1.0	3.84135875266451	0.618724973681152	-0.681140069897512
CPSG_02403	NIT54	0.19254698683647	0.000480670523289705	0.386264220552659	1914.0	1837.0	11922.0	9300.0	2987.0	2239.0	7002.0	9814.0	86.3956	123.421	566.337	526.229	113.593	115.052	489.733	455.286	EFW20560.1	conserved hypothetical protein	CIMG_03550	XM_001244108.2	hypothetical protein	HISTO_JG.Contig207.Fgenesh_histo.6.final_new	nitrositive-stress induced transcript	I7I48_05719	D8B26_003083	class 1	#ff4646	1.0	2.03879412432553	0.318953680626937	-0.379208700219819
CPSG_07338		0.513538039823374	0.00663092051439959	0.638329128296264	689.0	788.0	3079.0	2477.0	1374.0	651.0	1883.0	2862.0	36.2533	61.7141	170.496	163.379	60.9089	38.9942	153.52	154.77	EFW16288.1	integral membrane protein	CIMG_06767	XM_001242870.2	integral membrane protein	HISTO_LG.Contig392.eannot.1666.final_new	integral membrane protein	I7I48_03797	D8B26_006028	class 1	#ff4646	1.0	1.47781951635247	0.229893047120485	-0.297424480283154
CPSG_09855		0.534889231044767	0.00520071594415114	0.490910418025601	90.0	39.0	219.0	198.0	98.0	61.0	143.0	214.0	6.18191	3.98726	15.8307	17.0485	5.67117	4.76981	15.2196	15.1072	EFW13508.1	conserved hypothetical protein							D8B26_004158	class 1	#ff4646	1.0	1.33095001575997	0.226466777079232	-0.28639259690697
CPSG_05234		0.0531762208885689	6.67591627191547e-05	0.00618804072623587	6.0	5.0	655.0	536.0	24.0	11.0	247.0	381.0	0.979088	1.21442	112.483	109.642	3.2995	2.0434	62.4533	63.8975	EFW18548.1	hypothetical protein								class 1	#ff4646	1.0	6.20404102398476	0.925822689633426	-1.449713137243
CPSG_03650		0.224253387274113	0.000497301841134208	0.180921289277249	23.0	10.0	316.0	177.0	40.0	22.0	145.0	195.0	2.07744	1.34441	30.0375	20.0408	3.04388	2.26211	20.2935	18.1019	EFW19266.1	conserved hypothetical protein	CIMG_09114	XM_001239492.2	hypothetical protein				D8B26_007518	class 1	#ff4646	1.0	3.46544858086303	0.490644027976342	-0.862208516466954
CPSG_00093		0.135105494390964	0.000355441225876271	0.0914741127522839	190.0	115.0	742.0	568.0	244.0	187.0	381.0	635.0	10.253	9.23687	42.1383	38.4226	11.0931	11.4876	31.8574	35.2176	EFW22194.1	conserved hypothetical protein	CIMG_05190	XM_001245748.2	CMGC/SRPK protein kinase	HISTO_GL.Contig59.Fgenesh_histo.32.final_new	CMGC/SRPK protein kinase	I7I48_10935		class 1	#ff4646	1.0	1.68725397999631	0.37476833610424	-0.449592440307856
CPSG_01072		0.206847452169631	0.000651415800459336	0.126561555970163	84.0	58.0	601.0	428.0	134.0	99.0	370.0	345.0	5.17956	5.32318	38.9999	33.0825	6.9612	6.94927	35.3511	21.8636	EFW23173.1	conserved hypothetical protein	CIMG_07011	XM_001243114.2	hypothetical protein				D8B26_006686	class 1	#ff4646	1.0	2.41815617664724	0.517333754807317	-0.647386095652904
CPSG_03883		0.491947100335495	0.00843562650637153	0.295607724077461	10.0	8.0	72.0	50.0	21.0	10.0	20.0	69.0	1.47926	1.76142	11.2086	9.27161	2.61715	1.68397	4.58417	10.4901	EFW19499.1	hypothetical protein	CIMG_13602	XM_004444836.1	hypothetical protein					class 1	#ff4646	1.0	2.25571656318894	0.597102574457884	-0.624861584843167
CPSG_04680		0.363810945213991	0.00194515946978136	0.237130331251492	178.0	118.0	533.0	372.0	201.0	174.0	316.0	421.0	7.45727	7.3582	23.4997	19.5364	7.0945	8.2985	20.5133	18.1272	EFW19134.1	conserved hypothetical protein	CIMG_10248	XM_001239225.2	ribonuclease P/MRP protein subunit RPP40	HISTO_ZZ.Contig127b.Fgenesh_histo.114.final_new	hypothetical protein	I7I48_11589	D8B26_007303	class 1	#ff4646	1.0	1.18082530754566	0.278557874241603	-0.286108717939068
CPSG_07461		0.482613147169837	0.00398583903063703	0.343443150485353	326.0	244.0	813.0	716.0	417.0	282.0	602.0	688.0	14.8591	16.5536	38.9978	40.9099	16.0131	14.6323	42.5166	32.2293	EFW15834.1	conserved hypothetical protein	CIMG_08053	XM_001240889.2	hypothetical protein				D8B26_004355	class 1	#ff4646	1.0	1.00050956100805	0.232895962533579	-0.218961338880984
CPSG_09392		0.450315035429833	0.00279130360327375	0.197792564845535	72.0	48.0	247.0	175.0	103.0	56.0	130.0	192.0	1.79256	1.77874	6.47165	5.46162	2.16046	1.58716	5.01503	4.91283	EFW14024.1	conserved hypothetical protein	CIMG_07706	XM_001240542.2	hypothetical protein				D8B26_004076	class 1	#ff4646	1.0	1.378497988337	0.380228676841506	-0.308980592496003
CPSG_07936		0.336288300791848	0.000687637463538659	0.0424591547231863	8.0	6.0	82.0	87.0	17.0	8.0	32.0	58.0	4.14393	4.62599	44.7005	56.4916	7.41887	4.71741	25.6839	30.8773	EFW15499.1	predicted protein								class 1	#ff4646	1.0	3.07292347007193	0.916780317151346	-0.664942082128973
CPSG_08818		0.673977929018105	0.021812034037153	0.399306157552692	0.0	0.0	8.0	3.0	0.0	1.0	1.0	5.0	0	0	4.36103	1.94799	0	0.589676	0.802621	2.66184	EFW14560.1	conserved hypothetical protein	CIMG_07304	XM_001243407.2	hypothetical protein					class 1	#ff4646	1.0	3.03047871620701	0.876783982495448	-0.681140069897512
CPSG_03221	TPP1	0.635876358251994	0.000575803274657915	0.153315442874261	321.0	233.0	992.0	828.0	339.0	291.0	623.0	865.0	26.2631	28.3745	85.414	84.9207	23.3672	27.1035	78.9801	72.7355	EFW20046.1	polynucleotide kinase 3'-phosphatase	CIMG_04051	XM_001244609.2	polynucleotide kinase 3'-phosphatase	HISTO_ZT.Contig181-snap.59.final_new	polynucleotide kinase	I7I48_06595	D8B26_003488	class 1	#ff4646	1.0	1.29203179568057	0.284711146694487	-0.124709114179569
CPSG_08440		0.727973308248326	0.00158021941080831	0.182499638167984	29.0	32.0	197.0	183.0	45.0	30.0	86.0	194.0	12.4134	20.3879	88.7429	98.1939	16.2282	14.6185	57.0398	85.3457	EFW14782.1	conserved hypothetical protein								class 1	#ff4646	1.0	2.21186602474599	0.501814583306199	-0.235348965135119
CPSG_01455	DAM1	0.431151874190688	0.000291025874085345	0.0866212948645773	419.0	406.0	3158.0	2559.0	588.0	451.0	1764.0	1949.0	37.6919	54.3613	298.966	288.566	44.5633	46.185	245.878	180.191	EFW21298.1	conserved hypothetical protein	CIMG_01703	XM_001247931.2	DASH complex subunit DAM1	HISTO_ZT.Contig1089.eannot.1565.final_new	DASH complex component Dam1	I7I48_06188	D8B26_001513	class 1	#ff4646	1.0	2.3631741529072	0.580724482560981	-0.264959321902653
CPSG_01806	NIT49	0.472839291919329	0.000609109412426631	0.321429027252388	789.0	992.0	9016.0	8189.0	1430.0	914.0	4848.0	7039.0	23.9504	44.8206	288.022	311.608	36.5711	31.5844	228.027	219.602	EFW21649.1	conserved hypothetical protein	CIMG_01377	XM_001247605.2	lipase/esterase	HISTO_GL.Contig296.genewise.47.final_new	lipase/esterase	I7I48_10808		class 1	#ff4646	1.0	2.84825773449477	0.536916416981066	-0.298735044459505
CPSG_06903		0.703388490963081	0.000852194304519	0.208362955451318	87.0	45.0	476.0	385.0	103.0	58.0	205.0	464.0	10.5456	8.11887	60.7205	58.4999	10.5186	8.00334	38.503	57.8042	EFW16387.1	hypothetical protein	CIMG_05918	XM_001242021.2	cupin domain-containing protein				D8B26_005727	class 1	#ff4646	1.0	2.30736276065036	0.424868029288045	-0.225686409351575
CPSG_05935		0.493614689096677	0.000480271095787593	0.146338611426279	295.0	160.0	1282.0	1036.0	296.0	257.0	609.0	1209.0	30.8245	24.8842	140.974	135.699	26.0575	30.5702	98.6006	129.834	EFW17492.1	conserved hypothetical protein	CIMG_05442	XM_004446163.1	phosphoglycerate mutase	HISTO_DA.Contig93.Fgenesh_histo.87.final_new	phosphoglycerate mutase	I7I48_08309	D8B26_000200	class 1	#ff4646	1.0	1.95200975057881	0.402074587949046	-0.250444148750928
CPSG_06700		0.663993164726198	0.00177202552905884	0.231511847452652	12.0	12.0	90.0	67.0	16.0	15.0	38.0	79.0	1.49129	2.21969	11.7706	10.4375	1.6752	2.12208	7.31732	10.0901	EFW16741.1	conserved hypothetical protein							D8B26_001290	class 1	#ff4646	1.0	2.22963381417661	0.455120510122408	-0.292559632357296
CPSG_08508	RRN7	0.278129777715707	9.90791467054269e-05	0.0418829135359531	169.0	119.0	1643.0	1273.0	255.0	142.0	764.0	1257.0	10.9704	11.4978	112.241	103.588	13.9458	10.4934	76.8455	83.8612	EFW14850.1	conserved hypothetical protein	CIMG_11456	XM_012358461.1	RNA polymerase I-specific transcription initiation factor RRN7	HISTO_ZL.Contig1161e.Fgenesh_histo.75.final_new	RNA polymerase I specific transcription initiation factor Rrn7	I7I48_11159	D8B26_000494	class 1	#ff4646	1.0	2.90838192593154	0.540088467426512	-0.366463187914114
CPSG_05204		0.703760970467943	0.00961722962028288	0.541770942346116	111.0	88.0	332.0	222.0	157.0	84.0	201.0	279.0	9.34038	11.0218	29.4006	23.4173	11.1303	8.04658	26.2075	24.1287	EFW18518.1	conserved hypothetical protein	CIMG_00448	XM_001246676.2	hypothetical protein				D8B26_005288	class 1	#ff4646	1.0	1.03075201556584	0.188056122643432	-0.167565624748705
CPSG_02576	ALG9	0.556478234932402	0.0051002214486767	0.531377082351322	598.0	615.0	1948.0	1634.0	913.0	579.0	1379.0	1671.0	24.3056	37.2091	83.3577	83.2734	31.2844	26.8057	86.9069	69.8329	EFW20733.1	mannosyl transferase	CIMG_13706	XM_001243939.1	alpha-1,2-mannosyltransferase	HISTO_ZL.Contig1158.Fgenesh_Aspergillus.5.final_new	asparagine-linked glycosylation 9 protein isoform a	I7I48_01608		class 1	#ff4646	1.0	1.13269845670441	0.205497883434759	-0.205914594539444
CPSG_05293		0.181167464253411	0.000118338685178982	0.0437068418230281	282.0	185.0	1428.0	1177.0	345.0	267.0	799.0	1125.0	12.3212	12.0311	65.6608	64.4644	12.6995	13.2802	54.0925	50.5177	EFW18607.1	conserved hypothetical protein							D8B26_005364	class 1	#ff4646	1.0	2.06160930852867	0.43034628342024	-0.333082770686703
CPSG_07415		0.380306401311445	0.000823161302848021	0.268948140833489	908.0	656.0	2529.0	2045.0	1055.0	807.0	1664.0	2163.0	34.7841	37.4049	101.957	98.2041	34.0497	35.1932	98.7724	85.1608	EFW15788.1	conserved hypothetical protein	CIMG_08096	XM_001240932.2	hypothetical protein	HISTO_FX.Contig167-snap.31.final_new	PIN superfamily domain-containing protein	I7I48_12278	D8B26_004391	class 1	#ff4646	1.0	1.12214156567788	0.2332143511508	-0.186842740922188
CPSG_06377		0.48876393607854	0.00199686386882435	0.394943073577243	808.0	986.0	4689.0	3793.0	1373.0	934.0	2703.0	3762.0	39.7307	72.1643	242.645	233.797	56.879	52.2821	205.944	190.118	EFW17109.1	conserved hypothetical protein	CIMG_04534	XM_001245092.2	hypothetical protein	HISTO_ZL.Contig1161a.Fgenesh_histo.35.final_new	hypothetical protein	I7I48_09175	D8B26_003871	class 1	#ff4646	1.0	1.80477728534226	0.376393741029651	-0.272528231666013
CPSG_07748		0.794955307042685	0.0188684607772305	0.537999427495236	8.0	4.0	59.0	29.0	12.0	5.0	14.0	57.0	1.06595	0.793302	8.27325	4.84382	1.34709	0.758419	2.89044	7.8057	EFW15311.1	conserved hypothetical protein	CIMG_04757	XM_001245315.2	hypothetical protein				D8B26_008124	class 1	#ff4646	1.0	2.33159027632267	0.456155769765631	-0.358695378446404
CPSG_05505		0.0653509838294328	0.0435447393789742	0.100717344900151	0.0	0.0	2.0	3.0	4.0	1.0	0.0	1.0	0	0	0.189531	0.33864	0.30346	0.10251	0	0.0925473	EFW17868.1	conserved hypothetical protein	CIMG_08783	XM_001241619.1	hypothetical protein				D8B26_004799	class 1	#ff4646	1.0	2.11620099811941	1.70650846295791	-2.33592416479797
CPSG_05693		0.0362649454259415	0.00253102310865721	0.024625483625367	471.0	386.0	1681.0	1050.0	1013.0	610.0	634.0	950.0	18.7065	22.8185	70.261	52.2759	33.8958	27.5798	39.0164	38.7778	EFW18056.1	conserved hypothetical protein	CIMG_08531	XM_001241367.2	hypothetical protein	HISTO_ZE.Contig149.Fgenesh_Neurospora.65.final_new	hypothetical protein	I7I48_02219	D8B26_004647	class 1	#ff4646	1.0	1.20608381347695	0.750648281739723	-0.821016726190638
CPSG_09587	UAP2	0.103397347628602	0.0167703638196665	0.157436330277146	448.0	684.0	1995.0	1663.0	1414.0	802.0	901.0	1358.0	37.878	86.0786	177.512	176.256	100.722	77.1922	118.038	118.004	EFW13934.1	nuclear mRNA splicing factor-associated protein	CIMG_06929	XM_001243032.2	nuclear mRNA splicing factor-associated protein	HISTO_ZZ.Contig127c.eannot.1574.final_new	splicing factor U2AF-associated protein	I7I48_11884	D8B26_005893	class 1	#ff4646	1.0	1.31114665731621	0.698940152632316	-0.898948511311592
CPSG_04259		0.0135707602233782	0.000904944781775652	0.296719698640607	972.0	784.0	2994.0	2462.0	1830.0	1537.0	1944.0	2598.0	16.9107	20.3022	54.8181	53.694	26.8234	30.4411	52.4059	46.4541	EFW18713.1	acid phosphatase	CIMG_03046	XM_001243604.2	acid phosphatase	HISTO_AZ.Contig47.Fgenesh_histo.28.final_new	acid phosphatase	I7I48_00132	D8B26_005532	class 1	#ff4646	1.0	1.20102665660411	0.244777556753077	-0.87382716767465
CPSG_00246		0.0547179168151925	0.0139234307758333	0.527691270216301	143.0	115.0	445.0	307.0	387.0	178.0	244.0	397.0	4.30542	5.15356	14.0999	11.5867	9.81651	6.10085	11.383	12.2845	EFW22347.1	conserved hypothetical protein	CIMG_10938	XM_001248624.2	MFS drug efflux transporter	HISTO_DU.Contig190.Fgenesh_Aspergillus.72.final_new	MFS drug efflux transporter	I7I48_11990	D8B26_000956	class 1	#ff4646	1.0	1.09993559791963	0.226714506632886	-0.990190001348779
CPSG_01747	ABC1	0.0517735782692364	0.0132672263699408	0.464215535429359	56.0	102.0	375.0	279.0	225.0	232.0	158.0	364.0	1.2655	3.43086	8.91827	7.90349	4.28373	5.96831	5.53246	8.45402	EFW21590.1	ABC transporter	CIMG_01430	XM_001247658.2	ABC multidrug transporter	HISTO_JG.Contig206.Fgenesh_histo.188.final_new	ABC multidrug transporter	I7I48_05471	D8B26_001763	class 1	#ff4646	1.0	1.71760497263331	0.382919780289996	-1.5646160233869
CPSG_05921		0.0860544620287319	0.0269006611761965	0.475785659994328	1.0	0.0	7.0	3.0	4.0	2.0	3.0	3.0	0.805456	0	5.93357	3.02904	2.71436	1.83384	3.74413	2.48343	EFW17478.1	predicted protein								class 1	#ff4646	1.0	2.11389917428727	0.564420732935468	-1.86420878051347
CPSG_08779	IDH1	0.0644330299844696	0.0306319207413075	0.560117054813476	4177.0	4489.0	13752.0	10642.0	13353.0	6447.0	7338.0	13122.0	261.564	418.402	906.265	835.369	704.464	459.581	711.999	844.505	EFW14521.1	isocitrate dehydrogenase				HISTO_ER.Contig17.eannot.1304.final_new	isocitrate dehydrogenase	I7I48_09814	D8B26_006912	class 1	#ff4646	1.0	1.01942763286422	0.289810186101974	-0.98559081379728
CPSG_07840		0.125933043673363	0.0419335492068309	0.468994692960075	51.0	206.0	620.0	420.0	483.0	214.0	220.0	492.0	3.20495	19.2685	41.0033	33.0858	25.572	15.3093	21.4221	31.7764	EFW15403.1	conserved hypothetical protein	CIMG_04862	XM_001245420.2	cytochrome P450 monooxygenase	HISTO_FE.Contig19.Fgenesh_histo.193.final_new	benzoate 4-monooxygenase cytochrome P450	I7I48_08802	D8B26_008045	class 1	#ff4646	1.0	1.98032236212289	0.590730073388205	-1.69866392825615
CPSG_08348	SEH1	0.0193867605333603	0.0018381836091544	0.140442854045979	241.0	132.0	582.0	522.0	426.0	322.0	365.0	498.0	18.0206	14.6911	45.7984	48.9287	26.8366	27.4093	42.2895	38.271	EFW15160.1	nuclear pore protein	CIMG_08207	XM_001241043.2	nuclear pore protein	HISTO_DM.Contig93.eannot.1761.final_new	nuclear pore complex subunit	I7I48_07454	D8B26_004503	class 1	#ff4646	1.0	1.17180144441131	0.352721233049485	-0.966394974999822
CPSG_06764		0.021877499531321	0.00363207826485639	0.737780603507329	372.0	191.0	835.0	645.0	627.0	455.0	575.0	807.0	36.9529	28.2403	87.2906	80.3168	52.4734	51.4526	88.5036	82.3886	EFW16805.1	conserved hypothetical protein	CIMG_02040	XM_001248268.2	hypothetical protein	HISTO_ZZ.Contig2f-snap.18.final_new	hypothetical protein	I7I48_11352	D8B26_001236	class 1	#ff4646	1.0	1.0050300893997	0.0891330227743072	-0.913078742161259
CPSG_07812		0.0738243267749516	0.00479866493623452	0.85177790138361	5.0	3.0	43.0	22.0	17.0	10.0	18.0	42.0	0.650569	0.580998	5.88799	3.58829	1.86354	1.4812	3.62897	5.61644	EFW15375.1	conserved hypothetical protein				HISTO_DA.Contig93.Fgenesh_histo.123.final_new	hypothetical protein	I7I48_08398	D8B26_008068	class 1	#ff4646	1.0	2.41223359024653	0.120889259629816	-1.56175200497323
CPSG_01844		0.0868037798439626	0.00488463069731962	0.622904996233454	96.0	92.0	290.0	242.0	172.0	134.0	182.0	306.0	16.5815	23.6522	52.7141	52.3974	25.0292	26.348	48.7093	54.3204	EFW21687.1	conserved hypothetical protein	CIMG_01339	XM_001247567.2	hypothetical protein	HISTO_GL.Contig296.Fgenesh_histo.69.final_new	hypothetical protein	I7I48_10742	D8B26_001839	class 1	#ff4646	1.0	1.07196996819714	0.13687900340916	-0.635630404637868
CPSG_08957		0.0829292569889368	0.00504355327662848	0.630090330131762	1.0	0.0	9.0	6.0	3.0	2.0	4.0	8.0	0.766935	0	7.26402	5.76835	1.93841	1.74614	4.75342	6.30575	EFW14369.1	predicted protein								class 1	#ff4646	1.0	2.72108356392977	0.317104803486775	-1.67417776591895
CPSG_01537		0.0386347689100252	0.000747948473024297	0.938435200311639	644.0	692.0	4542.0	4044.0	1377.0	1366.0	4139.0	4553.0	36.3791	58.2368	270.124	286.469	65.5642	87.8452	362.447	264.433	EFW21380.1	glycosyltransferase	CIMG_01629	XM_001247857.2	anthranilate phosphoribosyltransferase	HISTO_ZZ.Contig127b.fgenesh_plus.41.final_new	anthranilate phosphoribosyltransferase	I7I48_11625	D8B26_001588	class 1	#ff4646	1.0	2.25930124369061	-0.0575338743689322	-0.983375558094402
CPSG_04152		0.163523500256041	0.00283140965062535	0.889521741924928	7.0	1.0	60.0	36.0	11.0	8.0	34.0	70.0	1.28417	0.273057	11.5838	8.2788	1.70013	1.67072	9.66473	13.198	EFW19768.1	conserved hypothetical protein							D8B26_007953	class 1	#ff4646	1.0	3.32881077501863	-0.103586591977679	-1.43368543192969
CPSG_00121		0.0542530878595424	0.000805579264218394	0.989790158255847	850.0	624.0	2439.0	1820.0	1245.0	898.0	1723.0	2522.0	31.995	34.9606	96.6165	85.877	39.482	38.4796	100.493	97.5657	EFW22222.1	conserved hypothetical protein	CIMG_02270	XM_001248498.2	hypothetical protein	HISTO_BP.Contig457.Fgenesh_Neurospora.1.final_new	bromodomain-containing protein	I7I48_03937	D8B26_001062	class 1	#ff4646	1.0	1.09370620645044	-0.0095014498891377	-0.4667980607521
CPSG_07292		0.0386347689100252	0.000377189889203386	0.989790158255847	435.0	371.0	1895.0	1476.0	820.0	531.0	1312.0	2041.0	21.6176	27.4424	99.1069	91.9489	34.332	30.0403	101.028	104.244	EFW16242.1	triglyceride lipase-cholesterol esterase	CIMG_06720	XM_001242823.2	triglyceride lipase-cholesterol esterase	HISTO_LG.Contig392.genewise.34.final_new	triacylglycerol lipase	I7I48_03732	D8B26_006060	class 1	#ff4646	1.0	1.62891584383791	0.0110475686837841	-0.657528163140936
CPSG_00806		0.102481554410346	0.00308731140051041	0.840117883288607	946.0	512.0	2101.0	1789.0	1078.0	964.0	1548.0	2147.0	69.5047	55.9916	162.452	164.769	66.7279	80.6288	176.231	162.123	EFW22907.1	ras GTPase Rab11	CIMG_06270	XM_001242373.2	GTP-binding protein ypt3	HISTO_GX.Contig297.fgenesh_plus.53.final_new	GTP-binding protein ypt3	I7I48_10200	D8B26_006468	class 1	#ff4646	1.0	1.03571654878175	0.0653282623588858	-0.474019743170315
CPSG_04366		0.148993121905988	0.00410315322276999	0.752377508542051	21.0	40.0	180.0	139.0	67.0	49.0	117.0	169.0	1.79264	5.08233	16.1704	14.874	4.81852	4.76167	15.4756	14.8268	EFW18820.1	conserved hypothetical protein	CIMG_03147	XM_001243705.2	hypothetical protein	HISTO_DF.Contig537.Fgenesh_Aspergillus.75.final_new	hypothetical protein	I7I48_03254	D8B26_005619	class 1	#ff4646	1.0	2.06326185351277	0.152633587014181	-0.971738392687391
CPSG_06308		0.0992486512684312	0.00395771713835171	0.989790158255847	481.0	301.0	1154.0	938.0	566.0	593.0	832.0	1249.0	40.4366	37.664	102.097	98.8494	40.0878	56.7511	108.378	107.915	EFW17040.1	conserved hypothetical protein	CIMG_04467	XM_001245025.2	ribonucleoprotein	HISTO_ZL.Contig1161b.eannot.1366.final_new	ribonucleoprotein	I7I48_09292	D8B26_003817	class 1	#ff4646	1.0	1.00722888914515	0.0085476151209658	-0.519496789263476
CPSG_05324		0.0686343390325006	0.0108513603617021	0.840580912939476	47.0	41.0	147.0	115.0	102.0	70.0	93.0	192.0	5.52327	7.17154	18.1799	16.941	10.0987	9.36456	16.9344	23.1893	EFW18638.1	conserved hypothetical protein	CIMG_13226	XM_001241202.2	hypothetical protein				D8B26_005382	class 1	#ff4646	1.0	1.13631535941238	-0.0797567827244978	-0.886456291276918
CPSG_01746	OXR1	0.0669691480330693	0.0161242935735072	0.983627794605408	42.0	78.0	385.0	281.0	190.0	236.0	170.0	544.0	1.00909	2.78936	9.73455	8.46305	3.84591	6.45478	6.32872	13.4328	EFW21589.1	oxidoreductase	CIMG_01431	XM_001247659.2	pyridine nucleotide-disulfide oxidoreductase	HISTO_JG.Contig206.eannot.1534.final_new	oxidoreductase, iron-regulated transcript, yeast-enriched transcript	I7I48_05470	D8B26_001762	class 1	#ff4646	1.0	2.14561090969409	0.0458056368645092	-1.84964721712272
CPSG_01402		0.0730915642878942	0.00495508493526374	0.525258226470914	6.0	6.0	55.0	30.0	27.0	12.0	39.0	64.0	1.7546	2.61161	16.9265	10.9974	6.65208	3.99484	17.6718	19.2352	EFW21245.1	conserved hypothetical protein	CIMG_09037	XM_001239415.1	hypothetical protein					class 1	#ff4646	1.0	2.25860120888139	-0.306146475959014	-1.48305653321052
CPSG_00527		0.17376075237202	0.0192826147490617	0.796485468841671	69.0	21.0	137.0	134.0	85.0	64.0	120.0	176.0	10.596	4.80003	22.1407	25.7953	10.9971	11.1883	28.5538	27.7777	EFW22628.1	hypothetical protein								class 1	#ff4646	1.0	1.31242052956085	-0.125892980830966	-0.810948682239992
CPSG_05434	TSA1	0.0932947044328943	0.00961456023133514	0.938537118639028	4589.0	3433.0	20140.0	18069.0	16587.0	4856.0	15808.0	25504.0	515.361	573.848	2380.28	2543.72	1569.38	620.815	2750.79	2943.68	EFW17797.1	thiol-specific antioxidant	CIMG_08865	XM_001241701.2	thiol-specific antioxidant	HISTO_DM.Contig933.Fgenesh_histo.56.final_new	thiol-specific antioxidant	I7I48_07829	D8B26_004861	class 1	#ff4646	1.0	1.82745840222139	-0.08806429179727	-1.06472153440978
CPSG_04160		0.0367565044457404	0.00232437771916025	0.989790158255847	127.0	73.0	358.0	291.0	206.0	179.0	231.0	426.0	24.1484	20.6603	71.6379	69.3616	33.0003	38.7461	68.0588	83.2496	EFW19776.1	conserved hypothetical protein				HISTO_ZL.Contig1161b.Fgenesh_histo.64.final_new			D8B26_007961	class 1	#ff4646	1.0	1.29122914643702	0.00689561317425103	-0.902328343506302
CPSG_09692		0.0759112512930133	0.0111149154006522	0.989790158255847	0.0	1.0	9.0	9.0	5.0	3.0	5.0	15.0	0	0.952552	6.06146	7.22009	2.69584	2.1856	4.95811	9.86594	EFW13653.1	predicted protein								class 1	#ff4646	1.0	3.0699468991829	-0.0196789024440073	-2.33236681102016
CPSG_06196		0.176493864370759	0.0410951938544927	0.998187182180519	25.0	18.0	81.0	45.0	53.0	28.0	43.0	82.0	14.1855	15.2022	48.3688	32.008	25.3365	18.0864	37.806	47.8197	EFW16928.1	conserved hypothetical protein	CIMG_04369	XM_001244927.1	hypothetical protein					class 1	#ff4646	1.0	1.06789590150299	-0.000948800020814211	-0.797563264372597
CPSG_09152		0.142181629991772	0.0369645104866693	0.991613142483048	65.0	17.0	124.0	100.0	82.0	64.0	86.0	138.0	7.38395	2.87445	14.8243	14.2402	7.84794	8.27649	15.1378	16.1118	EFW14302.1	predicted protein								class 1	#ff4646	1.0	1.21739050625752	0.00645413703282793	-0.964029967905996
CPSG_02102		0.184921176954738	0.00721271944396758	0.464396476740759	302.0	364.0	1308.0	922.0	636.0	419.0	915.0	1907.0	20.1958	36.2314	92.053	77.2906	35.8325	31.8977	94.812	131.067	EFW21945.1	conserved hypothetical protein	CIMG_01110	XM_001247338.2	hypothetical protein	HISTO_GL.Contig233.Fgenesh_Aspergillus.39.final_new	RED-like protein N-terminal region domain-containing protein	I7I48_11003	D8B26_002049	class 1	#ff4646	1.0	1.31818173960321	-0.279561473905659	-0.601211230073969
CPSG_00455		0.257263543556554	0.00551223579703087	0.446318247641432	0.0	0.0	11.0	7.0	1.0	1.0	6.0	27.0	0	0	3.3521	2.54091	0.243958	0.329639	2.69208	8.03528	EFW22556.1	conserved hypothetical protein	CIMG_02607	XM_001248835.2	hypothetical protein					class 1	#ff4646	1.0	3.78646862737223	-0.60503573333465	-1.50643727249884
CPSG_03304		0.512291785220472	0.0468448031424012	0.738265110775605	1.0	2.0	8.0	10.0	2.0	4.0	7.0	16.0	1.24574	3.70842	10.4881	15.616	2.09906	5.67256	13.5118	20.4851	EFW20129.1	conserved hypothetical protein	CIMG_03971	XM_001244529.1	hypothetical protein					class 1	#ff4646	1.0	1.87555840867725	-0.289686361637729	-0.728057186492055
CPSG_00722		0.132503236987145	0.00163546816153301	0.396425932017056	1244.0	660.0	3581.0	2761.0	1604.0	1065.0	3352.0	4100.0	88.1116	69.5804	266.927	245.144	95.7157	85.8723	367.879	298.459	EFW22823.1	rheb small monomeric GTPase RhbA	CIMG_06351	XM_001242454.2	small GTP-binding protein	HISTO_ZU.Contig65.eannot.2040.final_new	rheb small monomeric GTPase RhbA	I7I48_02931	D8B26_006397	class 1	#ff4646	1.0	1.35527910833116	-0.275409285653065	-0.454166718594695
CPSG_06250		0.482096876668625	0.0239898521106437	0.511679855867715	3.0	6.0	26.0	29.0	14.0	4.0	24.0	54.0	0.498729	1.48465	4.54875	6.04342	1.96082	0.756996	6.18218	9.22625	EFW16981.1	hypothetical protein								class 1	#ff4646	1.0	2.14627135390915	-0.45315268115588	-0.765421083023784
CPSG_01736		0.152737476462815	0.00148523621841919	0.394943073577243	266.0	392.0	4694.0	3149.0	1043.0	388.0	4992.0	6700.0	16.0994	35.3139	298.984	238.915	53.1838	26.7332	468.157	416.766	EFW21579.1	MFS peptide transporter	CIMG_01444	XM_001247672.2	MFS peptide transporter Ptr2				D8B26_001753	class 1	#ff4646	1.0	3.16893708259936	-0.623638362059387	-0.963628784873703
CPSG_08929	SRW1	0.297275043910408	0.00309109627412502	0.406727842020526	111.0	101.0	398.0	323.0	146.0	150.0	377.0	466.0	7.38395	10.0004	27.8628	26.9346	8.18248	11.3592	38.8593	31.8596	EFW14341.1	cell cycle regulatory protein	CIMG_07612	XM_001240448.2	cell cycle regulatory protein	HISTO_ZL.Contig1161c.fgenesh_plus.27.final_new	cell division cycle protein	I7I48_09557		class 1	#ff4646	1.0	1.33390594605615	-0.234248803803138	-0.411931743299312
CPSG_03239		0.231209190016844	0.00309109627412502	0.108037297537118	3.0	0.0	30.0	24.0	4.0	3.0	36.0	78.0	0.463105	0	4.87366	4.6442	0.520217	0.527193	8.6109	12.3749	EFW20064.1	hypothetical protein								class 1	#ff4646	1.0	3.86828804507178	-1.01896716236436	-1.44788047368111
CPSG_03708		0.310666209059503	0.0079969306985684	0.402936385347895	297.0	475.0	1778.0	1530.0	798.0	415.0	2101.0	2300.0	9.22088	21.9503	58.093	59.5455	20.873	14.6675	101.072	73.3893	EFW19324.1	actin cytoskeleton organization protein	CIMG_09161	XM_001239539.2	actin cytoskeleton organization protein	HISTO_BP.Contig457.eannot.1665.final_new			D8B26_007562	class 1	#ff4646	1.0	1.74146325459223	-0.453576452239032	-0.598274078031861
CPSG_05636	ARP6	0.132503236987145	0.00333344406327059	0.181340476641192	133.0	119.0	412.0	303.0	220.0	154.0	351.0	538.0	10.2299	13.6237	33.3496	29.2147	14.2563	13.4843	41.8324	42.5293	EFW17999.1	actin	CIMG_08623	XM_001241459.1	actin-like protein arp6	HISTO_ZE.Contig149.Fgenesh_histo.32.final_new	actin-like protein arp6	I7I48_02247	D8B26_004694	class 1	#ff4646	1.0	1.06661869835015	-0.316981386640451	-0.493486117700267
CPSG_01687		0.330781296977907	0.0371064110222901	0.423721708445376	1.0	0.0	5.0	7.0	1.0	3.0	11.0	9.0	0.748789	0	3.94008	6.57051	0.630849	2.55724	12.7626	6.92612	EFW21530.1	predicted protein								class 1	#ff4646	1.0	2.41185417134922	-0.703548596488177	-1.26569395301304
CPSG_05681		0.242314152678118	0.0128768514761496	0.204599857573812	1.0	9.0	44.0	41.0	14.0	8.0	59.0	106.0	0.0652005	0.87342	3.01911	3.35101	0.769033	0.593788	5.96061	7.10305	EFW18044.1	MFS multidrug transporter	CIMG_08542	XM_001241378.2	MFS multidrug transporter				D8B26_004658	class 1	#ff4646	1.0	3.16530945695497	-0.928839238569577	-1.59328616352827
CPSG_09216		0.162162159278125	0.0109623599484681	0.238518034079033	169.0	82.0	468.0	309.0	224.0	184.0	504.0	512.0	12.2844	8.87177	35.8004	28.1557	13.7177	15.2256	56.7655	38.2494	EFW14142.1	conserved hypothetical protein								class 1	#ff4646	1.0	1.23615420890152	-0.412043559528746	-0.687330286834182
CPSG_00067		0.073420744427175	0.00193276985705289	0.796129005511423	462.0	380.0	1153.0	1124.0	709.0	540.0	959.0	1442.0	20.4786	25.071	53.7852	62.4547	26.4771	27.2484	65.8664	65.6918	EFW22168.1	conserved hypothetical protein	CIMG_02212	XM_001248440.2	hypothetical protein	HISTO_LF.Contig359.Fgenesh_histo.113.final_new	CCCH zinc finger protein	I7I48_00778	D8B26_001113	class 1	#ff4646	1.0	1.01428078224466	-0.0657732471377273	-0.498660792237071
CPSG_04058		0.036883326613323	0.000911730669967449	0.91138624882116	770.0	642.0	2869.0	2206.0	1567.0	925.0	2062.0	3171.0	36.2528	44.99	142.153	130.196	62.1564	49.5773	150.427	153.439	EFW19675.1	conserved hypothetical protein	CIMG_09498	XM_001239876.2	hypothetical protein	HISTO_AL.Contig317.eannot.1574.final_new	hypothetical protein	I7I48_01306	D8B26_007872	class 1	#ff4646	1.0	1.40375701642271	-0.0447050555648643	-0.704294365050281
CPSG_09582		0.215568430531426	0.00960590909578785	0.943761864129601	2.0	4.0	22.0	16.0	7.0	6.0	15.0	25.0	0.345448	1.02835	3.999	3.46429	1.01863	1.17976	4.0145	4.43794	EFW13930.1	predicted protein								class 1	#ff4646	1.0	2.13158705853986	-0.0690524878337608	-1.0235517311944
CPSG_01428		0.236940969193842	0.0196607721273123	0.531288741616416	48.0	26.0	117.0	99.0	76.0	43.0	84.0	180.0	4.62803	3.73128	11.8718	11.9655	6.17354	4.71969	12.5494	17.8367	EFW21271.1	conserved hypothetical protein	CIMG_01727	XM_001247955.2	hypothetical protein				D8B26_001492	class 1	#ff4646	1.0	1.13648786612949	-0.237121003073182	-0.612246147039359
CPSG_03115		0.0852627074827186	0.00226416587438435	0.573811192470082	44.0	26.0	164.0	119.0	76.0	52.0	113.0	210.0	5.16388	4.54179	20.2555	17.507	7.51455	6.94731	20.5489	25.3298	EFW19941.1	hypothetical protein	CIMG_13765	XM_004446379.1	hypothetical protein				D8B26_003571	class 1	#ff4646	1.0	1.58469019368786	-0.171745641431707	-0.805999415335544
CPSG_09033		0.13736206144562	0.00753906264771985	0.632740681706846	9.0	8.0	50.0	31.0	24.0	13.0	33.0	61.0	1.45523	1.92535	8.50816	6.28337	3.26939	2.39289	8.26783	10.137	EFW14444.1	hypothetical protein								class 1	#ff4646	1.0	1.73638869881413	-0.212954056000457	-0.973292358313256
CPSG_07724		0.166493799967476	0.0100507921997884	0.404347608295366	5.0	11.0	119.0	77.0	18.0	46.0	87.0	218.0	0.593884	1.94471	14.8749	11.4647	1.80123	6.21985	16.0117	26.6119	EFW15286.1	hypothetical protein	CIMG_11396	XM_012358444.1	hypothetical protein				D8B26_008145	class 1	#ff4646	1.0	3.21928988925065	-0.568751208037141	-1.79478517924765
CPSG_09976		0.0854546798066889	0.00308443139681954	0.311022638957725	2.0	0.0	29.0	17.0	6.0	4.0	21.0	54.0	0.320461	0	4.89011	3.41457	0.809958	0.729618	5.21377	8.89257	EFW13430.1	hypothetical protein	CIMG_01769	XM_001247997.2	hypothetical protein					class 1	#ff4646	1.0	3.87088828083911	-0.643940464497392	-2.15601630206694
CPSG_00316		0.0550301711185051	0.00343350131707976	0.267658127424839	953.0	466.0	2179.0	1807.0	1353.0	947.0	2147.0	2811.0	30.5973	22.2825	73.6059	72.7061	36.5901	34.5866	106.775	92.7257	EFW22417.1	armadillo repeat protein	CIMG_02457	XM_001248685.2	armadillo repeat protein	HISTO_EA.Contig33.fgenesh_plus.7.final_new	armadillo repeat protein	I7I48_04790	D8B26_000898	class 1	#ff4646	1.0	1.12770457563907	-0.337897850712977	-0.6819530198115
CPSG_01207		0.123154407041294	0.0110799310217715	0.302477405286955	354.0	141.0	812.0	649.0	402.0	417.0	675.0	1282.0	15.5205	9.20138	37.4659	35.6689	14.849	20.8128	45.8559	57.7671	EFW23308.1	hypothetical protein	CIMG_07135	XM_001243238.2	U3 small nucleolar RNA-associated protein 25	HISTO_GY.Contig460.Fgenesh_histo.184.final_new	DUF1253 domain-containing protein	I7I48_05035	D8B26_006802	class 1	#ff4646	1.0	1.22677033633149	-0.377980897644218	-0.753671359690335
CPSG_04900		0.0345057104009072	0.00167314135553286	0.171256814865894	443.0	402.0	1323.0	1104.0	852.0	591.0	1195.0	1854.0	14.5814	19.7091	45.8428	45.5328	23.6378	22.1449	60.9315	62.7301	EFW18214.1	conserved hypothetical protein	CIMG_00174	XM_001246402.2	hypothetical protein				D8B26_005049	class 1	#ff4646	1.0	1.0936125476101	-0.319909987672166	-0.692513712001952
CPSG_02732		0.0573111786281622	0.00208794941108327	0.108568732843843	125.0	107.0	440.0	347.0	239.0	177.0	370.0	712.0	8.89633	11.3348	32.9556	30.9579	14.3306	14.3405	40.8028	52.0798	EFW20888.1	conserved hypothetical protein							D8B26_002817	class 1	#ff4646	1.0	1.32807145312501	-0.425166861821003	-0.769283326184937
CPSG_05866	URA7	0.0732835447492995	0.00574971641609681	0.337869212010066	1523.0	874.0	3624.0	2866.0	1798.0	1880.0	3054.0	5246.0	70.9885	60.6359	177.767	167.458	70.6064	99.7554	220.569	251.307	EFW17423.1	CTP synthase	CIMG_05498	XM_001246056.2	CTP synthase	HISTO_ZU.Contig65.eannot.2121.final_new	CTP synthase	I7I48_02810	D8B26_000152	class 1	#ff4646	1.0	1.04754207423686	-0.325099282398836	-0.614322864284421
CPSG_00948		0.143558932151528	0.0403761171316339	0.352304193042935	1.0	0.0	3.0	7.0	3.0	2.0	6.0	10.0	0.639968	0	2.02049	5.61563	1.61751	1.45707	5.94973	6.57729	EFW23049.1	conserved hypothetical protein								class 1	#ff4646	1.0	2.07417449541272	-0.73924755729233	-1.67417776591895
CPSG_07857		0.0700046300395564	0.016826200381695	0.361562250342272	250.0	78.0	557.0	558.0	336.0	419.0	546.0	990.0	13.8536	6.43349	32.4827	38.7612	15.6865	26.4318	46.8816	56.3826	EFW15420.1	C2H2 transcription factor	CIMG_11422	XM_001245437.2	C2H2 transcription factor	HISTO_FE.Contig19.Fgenesh_Aspergillus.199.final_new	transcription factor tfiiia	I7I48_08851	D8B26_008032	class 1	#ff4646	1.0	1.50647076491299	-0.428503488282641	-1.28473291678584
CPSG_10171		0.0641627978042849	0.0292597250506034	0.487357671166295	0.0	0.0	2.0	2.0	2.0	1.0	3.0	3.0	0	0	0.875572	1.04294	0.700942	0.473561	1.93373	1.28261	EFW13230.1	conserved hypothetical protein	CIMG_13449	XM_001245852.2	hypothetical protein					class 1	#ff4646	1.0	1.88204522275026	-0.490408821853408	-1.89167914165901
CPSG_01417		0.153454755671997	0.0152558704982551	0.146071690326649	1.0	1.0	12.0	6.0	4.0	3.0	10.0	26.0	0.121048	0.180173	1.52868	0.910441	0.40793	0.4134	1.87563	3.25719	EFW21260.1	conserved hypothetical protein	CIMG_13776	XM_001244740.2	hypothetical protein					class 1	#ff4646	1.0	2.17755721693868	-0.933423743393165	-1.34630893071234
CPSG_02529		0.0947542183038708	0.00320553561219067	0.0354566302761484	16.0	9.0	79.0	57.0	38.0	19.0	89.0	164.0	1.94208	1.626	10.0914	8.67289	3.88595	2.62537	16.7388	20.4588	EFW20686.1	conserved hypothetical protein	CIMG_03426	XM_001243984.2	hypothetical protein					class 1	#ff4646	1.0	1.99095481996322	-0.873326946760836	-1.07112468296574
CPSG_09215		0.141713731118966	0.00850781596741763	0.132587797681649	192.0	78.0	536.0	377.0	232.0	225.0	642.0	690.0	16.6464	10.0657	48.9057	40.9734	16.9462	22.2071	86.2466	61.4833	EFW14141.1	conserved hypothetical protein	CIMG_03025	XM_001243583.2	hypothetical protein	HISTO_AZ.Contig47.eannot.1550.final_new	hypothetical protein	I7I48_00159	D8B26_002484	class 1	#ff4646	1.0	1.40915301124919	-0.571767458315636	-0.783592037350819
CPSG_01027		0.161699438856022	0.00534607321217143	0.116681994765763	436.0	462.0	1424.0	1057.0	703.0	584.0	1385.0	2028.0	20.0586	31.6363	68.9445	60.958	27.248	30.5856	98.7305	95.8893	EFW23128.1	hypothetical protein	CIMG_06069	XM_001242172.2	SAP domain-containing protein	HISTO_ZU.Contig171-snap.1.final_new			D8B26_006648	class 1	#ff4646	1.0	1.03213982329621	-0.472772127242123	-0.459939262913009
CPSG_01100		0.102370579817684	0.0067169048927843	0.194578980922159	880.0	719.0	3929.0	3347.0	2673.0	933.0	4493.0	8995.0	19.6162	23.8557	92.1703	93.5256	50.1993	23.6758	155.188	206.074	EFW23201.1	sulfate transporter	CIMG_07040	XM_001243143.2	sulfate transporter	HISTO_ZZ.Contig127c.Fgenesh_Aspergillus.50.final_new	sulfate transporter	I7I48_11793	D8B26_006709	class 1	#ff4646	1.0	1.75513323043241	-0.81171325682223	-0.901402682419865
CPSG_05045		0.353733599533115	0.0335982493368421	0.167024745065256	10.0	2.0	31.0	24.0	15.0	7.0	30.0	82.0	1.0536	0.356932	3.49045	3.1973	1.33147	0.878553	4.93565	8.85862	EFW18359.1	hypothetical protein							D8B26_005156	class 1	#ff4646	1.0	1.95535562294208	-0.91997036833692	-0.970196394677885
CPSG_04856		0.245838970541208	0.00505371797413064	0.0650167480635777	89.0	74.0	291.0	228.0	136.0	102.0	261.0	539.0	6.1658	7.63065	21.2162	19.8005	7.93788	8.04434	28.0174	38.3775	EFW18170.1	conserved hypothetical protein	CIMG_00134	XM_001246362.2	NADP-dependent alcohol dehydrogenase	HISTO_DM.Contig936.eannot.1247.final_new	alcohol dehydrogenase	I7I48_07715	D8B26_005013	class 1	#ff4646	1.0	1.23588168329942	-0.580480666922754	-0.474644348724456
CPSG_07107		0.527982396246939	0.0403178209270593	0.221835460331608	2.0	0.0	10.0	6.0	1.0	3.0	10.0	26.0	0.621807	0	3.27191	2.3384	0.261934	1.06179	4.8174	8.30782	EFW16057.1	predicted protein								class 1	#ff4646	1.0	2.40607260560272	-1.06393592736382	-0.875800071829257
CPSG_08123		0.258672535808627	0.00618485157900373	0.128807538533543	37.0	39.0	141.0	106.0	63.0	49.0	145.0	197.0	3.63065	5.69609	14.5605	13.0386	5.20822	5.47355	22.0464	19.8672	EFW15686.1	hypothetical protein								class 1	#ff4646	1.0	1.26916031948306	-0.477125028539096	-0.499700282019176
CPSG_10157		0.349110626620601	0.0136420334273762	0.140442854045979	2.0	0.0	10.0	11.0	4.0	1.0	16.0	31.0	0.327569	0	1.72365	2.25843	0.551949	0.18645	4.06051	5.21823	EFW13242.1	conserved hypothetical protein	CIMG_07807	XM_001240643.2	hypothetical protein					class 1	#ff4646	1.0	2.80204358040919	-1.10110701854726	-1.12305468036232
CPSG_02647		0.351052237543419	0.0481289580809926	0.080134933206212	123.0	41.0	283.0	193.0	197.0	73.0	329.0	579.0	4.55061	2.25776	11.0186	8.95083	6.1404	3.07452	18.8603	22.0157	EFW20804.1	C6 transcription factor	CIMG_03315	XM_001243873.2	C6 transcription factor				D8B26_002882	class 1	#ff4646	1.0	1.23149524269681	-0.923358279908918	-0.663174162437083
CPSG_00967		0.163582754276648	0.011455895718723	0.0257245253916773	34.0	14.0	82.0	71.0	45.0	35.0	124.0	163.0	3.5277	2.16207	8.95369	9.23448	3.93361	4.134	19.9353	17.3815	EFW23068.1	hypothetical protein								class 1	#ff4646	1.0	1.30617835183048	-0.907855626658026	-0.737759769841157
CPSG_03608		0.208985342683566	0.0147742500834508	0.0572286199951414	232.0	114.0	618.0	458.0	305.0	248.0	986.0	864.0	14.7045	10.7547	41.2218	36.389	16.2865	17.8939	96.8339	56.2814	EFW19224.1	hypothetical protein	CIMG_09071	XM_001239449.1	homeobox domain-containing protein	HISTO_EA.Contig33.eannot.1616.final_new	homeobox domain-containing protein	I7I48_04714	D8B26_007481	class 1	#ff4646	1.0	1.252065166729	-0.812632579814471	-0.661306742560765
CPSG_01099		0.0729120812147072	0.0361903702437697	0.119690847931144	2.0	0.0	7.0	7.0	5.0	6.0	10.0	28.0	1.3075	0	4.81599	5.73656	2.7539	4.46533	10.1298	18.813	EFW23200.1	predicted protein								class 1	#ff4646	1.0	2.2538193412773	-1.27463636784849	-2.28163606157976
CPSG_04059		0.182916565997793	0.0495018232693715	0.195247148256917	0.0	0.0	4.0	1.0	1.0	1.0	5.0	5.0	0	0	0.614494	0.182988	0.122984	0.166177	1.13094	0.750136	EFW19674.1	hypothetical protein							D8B26_007873	class 1	#ff4646	1.0	1.96500954022708	-1.05901425650847	-1.50643727249884
CPSG_01058		0.420448400621723	0.00161308340088411	0.0745827979301973	13.0	10.0	79.0	57.0	8.0	9.0	86.0	122.0	1.6339	1.87073	10.4492	8.98044	0.847105	1.2877	16.7482	15.759	EFW23159.1	conserved hypothetical protein	CIMG_06997	XM_001243100.2	hypothetical protein	HISTO_DU.Contig190.Fgenesh_Aspergillus.89.final_new	hypothetical protein	I7I48_12003	D8B26_006673	class 1	#ff4646	1.0	2.07893872850474	-0.618682741686348	0.486160125991769
CPSG_07027		0.570841597974037	0.00828784959717606	0.191695156712957	62.0	36.0	200.0	175.0	54.0	27.0	166.0	392.0	5.97787	5.16639	20.2937	21.1512	4.38646	2.96353	24.7999	38.8445	EFW16511.1	hypothetical protein	CIMG_11657	XM_012358636.1	hypothetical protein					class 1	#ff4646	1.0	1.52144711713261	-0.50093679396621	0.364024450105066
CPSG_04276		0.516662209548373	0.0103492086468061	0.288235668776746	9.0	3.0	29.0	23.0	5.0	3.0	29.0	44.0	1.22687	0.608707	4.16036	3.93031	0.574239	0.465552	6.12551	6.1645	EFW18730.1	conserved hypothetical protein							D8B26_005546	class 1	#ff4646	1.0	1.72613768083009	-0.48089242608401	0.488669033151456
CPSG_04410		0.524386589876588	0.0263109084092983	0.272334772389399	21.0	17.0	68.0	60.0	18.0	11.0	53.0	137.0	4.33743	5.22627	14.7808	15.5348	3.13221	2.5864	16.962	29.0818	EFW18864.1	conserved hypothetical protein	CIMG_10000	XM_001238977.2	hypothetical protein					class 1	#ff4646	1.0	1.30075972127209	-0.476834726827246	0.464035950600448
CPSG_00665		0.674437041112859	0.0160582504686399	0.368159177534443	19.0	26.0	90.0	66.0	25.0	13.0	74.0	129.0	2.32855	4.7428	11.6078	10.1395	2.5813	1.8137	14.0524	16.2484	EFW22766.1	predicted protein								class 1	#ff4646	1.0	1.38341039802872	-0.367701560245701	0.30097527189826
CPSG_00961		0.379878871005904	0.000772927155106661	0.0812196853735959	1.0	0.0	22.0	17.0	0.0	0.0	32.0	40.0	0.0684756	0	1.58538	1.45924	0	0	3.39526	2.81504	EFW23062.1	conserved hypothetical protein	CIMG_06131	XM_001242234.2	hypothetical protein				D8B26_006592	class 1	#ff4646	1.0	4.0546387101979	-0.873854487865711	0.892671745235765
CPSG_06064		0.788521368661181	0.0404829338395947	0.548144464409657	15.0	13.0	63.0	33.0	11.0	14.0	38.0	80.0	1.41999	1.83176	6.2764	3.91606	0.87731	1.50873	5.57398	7.78346	EFW17622.1	conserved hypothetical protein	CIMG_05255	XM_001245813.2	hypothetical protein	HISTO_ZL.Contig1158.Fgenesh_Neurospora.8.final_new				class 1	#ff4646	1.0	1.26662435447902	-0.301033429810526	0.243695483428548
CPSG_04717		0.176369741238217	0.000436419192167155	0.131760913465608	275.0	124.0	2015.0	1659.0	157.0	85.0	1837.0	4455.0	15.0043	10.0701	115.7	113.468	7.21689	5.27951	155.303	249.816	EFW19171.1	serine protease	CIMG_10287	XM_001239264.2	subtilisin-like protease				D8B26_007338	class 1	#ff4646	1.0	2.84121655760757	-0.629942806145679	0.756682791368801
CPSG_06671		0.645593241321081	0.0344355934419086	0.578726876183423	3.0	5.0	19.0	13.0	4.0	2.0	17.0	23.0	0.805522	1.99828	5.3689	4.37564	0.904862	0.611331	7.07283	6.34706	EFW16712.1	conserved hypothetical protein	CIMG_01921	XM_001248149.2	hypothetical protein	HISTO_HS.Contig68.eannot.2152.final_new	MIT domain-containing protein	I7I48_06908		class 1	#ff4646	1.0	1.49238306996525	-0.328443761288671	0.411502510956164
CPSG_00039		0.396153092026075	0.00538451370363367	0.350797223613256	20.0	9.0	63.0	56.0	12.0	8.0	67.0	83.0	2.17175	1.45463	7.1994	7.62271	1.09781	0.988918	11.2731	9.26289	EFW22140.1	conserved hypothetical protein	CIMG_02187	XM_001248415.2	hypothetical protein				D8B26_001138	class 1	#ff4646	1.0	1.6390097552654	-0.335578285286583	0.5270403238198
CPSG_00551		0.412641733609215	0.00446840253396729	0.20289608199904	3.0	1.0	33.0	32.0	2.0	0.0	33.0	86.0	0.14132	0.0701151	1.63595	1.88961	0.0793738	0	2.4087	4.16359	EFW22652.1	conserved hypothetical protein	CIMG_06517	XM_001242620.1	hypothetical protein				D8B26_006245	class 1	#ff4646	1.0	3.38317589067525	-0.778319885603291	1.0858401382765
CPSG_01766		0.310598543793856	0.00237546756396694	0.258950727698196	10.0	4.0	82.0	55.0	5.0	2.0	60.0	143.0	1.47188	0.876322	12.7017	10.1479	0.620026	0.335115	13.684	21.6321	EFW21609.1	hypothetical protein								class 1	#ff4646	1.0	2.84750196091197	-0.507578890148765	0.966436857729983
CPSG_09937		0.492309046277293	0.0185690511422836	0.437851266874385	35.0	25.0	135.0	76.0	24.0	21.0	81.0	189.0	16.9444	18.0148	68.781	46.1226	9.78895	11.5736	60.7619	94.0392	EFW13485.1	conserved hypothetical protein								class 1	#ff4646	1.0	1.33647251105542	-0.324563599670116	0.468015752044645
CPSG_10166	NIT64	0.105330782603953	0.000617302112996071	0.139617400760889	121.0	54.0	561.0	438.0	53.0	43.0	603.0	721.0	19.2142	12.7632	93.7507	87.187	7.09052	7.77311	148.368	117.668	EFW13251.1	conserved hypothetical protein	CIMG_07798	XM_001240634.2	hypothetical protein	HISTO_ZL.Contig1161b.genewise.61.final_new	INO80 complex subunit Ies4 domain-containing protein, nitrosative stress-induced transcript	I7I48_09373	D8B26_004139	class 1	#ff4646	1.0	2.14447923388671	-0.423654205543862	0.857797069768847
CPSG_08208		0.306148563480136	0.0117545901821137	0.635467603813003	203.0	75.0	420.0	356.0	96.0	91.0	353.0	522.0	12.2279	6.72433	26.6246	26.8812	4.87186	6.24007	32.9473	32.3159	EFW15020.1	conserved hypothetical protein	CIMG_08497	XM_001241333.2	hypothetical protein	HISTO_ZE.Contig158-snap.67.final_new	hypothetical protein	I7I48_02072	D8B26_004611	class 1	#ff4646	1.0	1.16944258601028	-0.171698636165988	0.517574683345941
CPSG_03283		0.966881490428097	0.000355325534902509	0.104274391125612	0.0	0.0	25.0	18.0	0.0	0.0	25.0	49.0	0	0	11.9544	10.2524	0	0	17.6011	22.8822	EFW20108.1	conserved hypothetical protein	CIMG_03992	XM_001244550.1	hypothetical protein				D8B26_003440	class 1	#ff4646	1.0	5.01074075171167	-0.748069073545335	0.0696961419838944
CPSG_06614		0.966881490428097	0.00159419561251552	0.348959274957486	0.0	0.0	11.0	7.0	0.0	0.0	8.0	20.0	0	0	4.32803	3.28066	0	0	4.63446	7.68493	EFW16655.1	predicted protein								class 1	#ff4646	1.0	3.78646862737223	-0.551419119268092	0.0696961419838962
CPSG_03220		0.967860485848674	0.00852420696505344	0.376631822119604	0.0	0.0	4.0	9.0	0.0	0.0	6.0	15.0	0	0	1.0361	2.77685	0	0	2.28827	3.79444	EFW20045.1	hypothetical protein								class 1	#ff4646	1.0	3.24907103623183	-0.689985272206943	0.0696961419838962
CPSG_06073		0.992078764004824	0.0072878516476481	0.432278856592015	128.0	72.0	314.0	271.0	143.0	70.0	263.0	432.0	15.0621	12.6107	38.8849	39.9748	14.1768	9.37699	47.9533	52.2453	EFW17630.1	conserved hypothetical protein	CIMG_05247	XM_001245805.2	hypothetical protein				D8B26_000309	class 1	#ff4646	1.0	1.14648570511391	-0.236621497057993	0.00459088411422259
CPSG_05014		0.966881490428097	0.00318322285507332	0.403792263404372	0.0	0.0	5.0	4.0	0.0	0.0	5.0	8.0	0	0	1.43903	1.37128	0	0	2.11877	2.24856	EFW18328.1	conserved hypothetical protein				HISTO_ZZ.Contig127c.Fgenesh_Aspergillus.75.final_new	hypothetical protein	I7I48_11859		class 1	#ff4646	1.0	2.87979769096454	-0.481258614708668	0.0696961419838944
CPSG_05086		0.967860485848674	0.00194259087567674	0.258461469532886	31.0	23.0	232.0	162.0	36.0	20.0	277.0	253.0	4.69544	5.18528	36.981	30.7589	4.59391	3.44854	65.0102	39.3843	EFW18401.1	hypothetical protein								class 1	#ff4646	1.0	2.40989496966062	-0.43004690647967	0.0423617686140876
CPSG_02748		0.966881490428097	0.00795881071886339	0.464532569720038	0.0	0.0	3.0	4.0	0.0	0.0	4.0	6.0	0	0	0.521918	0.828909	0	0	1.0246	1.0194	EFW20905.1	predicted protein								class 1	#ff4646	1.0	2.54213308432587	-0.477071989825762	0.0696961419838962
CPSG_10003		0.966881490428097	0.023505176061634	0.593181431908823	0.0	0.0	3.0	2.0	0.0	0.0	4.0	3.0	0	0	1.24332	0.98732	0	0	2.44081	1.21422	EFW13394.1	conserved hypothetical protein								class 1	#ff4646	1.0	2.13318804229451	-0.407333832622222	0.0696961419838971
CPSG_03250	CRZ1	0.902091781608906	0.0120303188024438	0.83519184946677	459.0	438.0	1261.0	1158.0	492.0	399.0	1267.0	1244.0	12.1478	17.254	35.1217	38.418	10.9702	12.0212	51.9576	33.8371	EFW20075.1	hypothetical protein	CIMG_04025	XM_001244583.2	C2H2 type zinc finger domain-containing protein	HISTO_ZT.Contig181.Fgenesh_histo.174.final_new	C2H2 zinc finger domain-containing protein	I7I48_06570	D8B26_003472	class 1	#ff4646	1.0	1.00910222555417	-0.0849940086339656	0.075939940725946
CPSG_03748		0.9027982289554	0.00600661261939126	0.657946983503148	0.0	2.0	36.0	21.0	1.0	0.0	20.0	59.0	0	2.45856	31.2896	21.7411	0.695805	0	25.5941	50.0797	EFW19364.1	predicted protein								class 1	#ff4646	1.0	4.30284118699141	-0.381475479706555	0.335983242171987
CPSG_02481	SDS3	0.949213776679494	0.00208222967119914	0.655060633773121	129.0	78.0	419.0	367.0	93.0	115.0	358.0	505.0	9.62151	8.65921	32.8885	34.3132	5.8439	9.76432	41.3737	38.7109	EFW20638.1	deacetylase complex subunit Sds3	CIMG_03474	XM_001244032.2	deacetylase complex subunit Sds3	HISTO_BI.Contig285.eannot.1117.final_new	deacetylase complex subunit Sds3	I7I48_12160	D8B26_003024	class 1	#ff4646	1.0	1.5138882312335	-0.136010057890465	0.0590752529952216
CPSG_00768	MET17A	0.921987812860232	0.0165830419397102	0.764822350148115	2305.0	1611.0	5451.0	5224.0	2877.0	1337.0	5019.0	6750.0	129.924	135.158	323.348	369.116	136.623	85.7905	438.352	391.03	EFW22869.1	O-acetylhomoserine (thiol)-lyase	CIMG_06302	XM_001242405.2	O-acetylhomoserine (thiol)-lyase	HISTO_GX.Contig297.eannot.1458.final_new	O-acetylhomoserine sulfhydrylase	I7I48_10203	D8B26_006436	class 1	#ff4646	1.0	1.03828547042801	-0.147860297984874	0.0624957686393364
CPSG_06432		0.966881490428097	0.000406157864773489	0.252645878274671	0.0	0.0	19.0	15.0	0.0	0.0	22.0	27.0	0	0	7.77076	7.30747	0	0	13.2478	10.7842	EFW17164.1	predicted protein	CIMG_11349	XM_001245140.2	hypothetical protein					class 1	#ff4646	1.0	4.68596664695102	-0.520114787542826	0.0696961419838971
CPSG_04402		0.966881490428097	0.0164263713926993	0.699680302241411	0.0	0.0	4.0	2.0	0.0	0.0	2.0	6.0	0	0	9.52754	5.67436	0	0	7.01395	13.9568	EFW18856.1	conserved hypothetical protein	CIMG_09991	XM_001238968.2	hypothetical protein					class 1	#ff4646	1.0	2.32090161254625	-0.304903578002596	0.0696961419838944
CPSG_09857		0.876916546418782	0.000729880225220299	0.470204940448255	304.0	258.0	1181.0	956.0	348.0	220.0	1065.0	1309.0	9.89954	12.5052	40.4732	39.0248	9.54744	8.15558	53.7377	43.8096	EFW13510.1	conserved hypothetical protein	CIMG_03972	XM_001244530.2	hypothetical protein				D8B26_004161	class 1	#ff4646	1.0	1.49615336042147	-0.177110942098645	0.0693354482866564
CPSG_03395		0.644448007033375	0.00159537912476586	0.355327399930922	12.0	30.0	389.0	286.0	17.0	9.0	278.0	695.0	0.794092	2.95489	27.0904	23.7245	0.947774	0.677989	28.5051	47.2675	EFW20220.1	erythromycin esterase	CIMG_03880	XM_001244438.2	erythromycin esterase	HISTO_ZT.Contig1128f.eannot.1117.final_new	L-isoaspartate O-methyltransferase	I7I48_05873	D8B26_003351	class 1	#ff4646	1.0	3.74475389769813	-0.444487137234344	0.574864344973918
CPSG_06905		0.674437041112859	0.00226573411033189	0.605170431581405	862.0	575.0	2214.0	1752.0	687.0	683.0	1784.0	2538.0	75.3251	74.7877	203.604	191.915	50.5772	67.9428	241.554	227.936	EFW16389.1	conserved hypothetical protein	CIMG_05920	XM_001242023.2	hypothetical protein				D8B26_005729	class 1	#ff4646	1.0	1.04502692727377	-0.136291964775663	0.117090548350622
CPSG_05653		0.889455428751958	0.0154135929521932	0.735492481188574	26.0	27.0	87.0	72.0	28.0	23.0	61.0	117.0	2.48521	3.84135	8.75156	8.62709	2.25483	2.5027	9.03458	11.4938	EFW18017.1	conserved hypothetical protein	CIMG_08561	XM_001241397.2	hypothetical protein					class 1	#ff4646	1.0	1.15160166675189	-0.132922611384042	0.108978377776621
CPSG_07381		0.492759570469119	0.000587742179508877	0.170382299594248	71.0	54.0	410.0	264.0	65.0	42.0	322.0	534.0	5.22953	5.92009	31.7808	24.3753	4.03352	3.52163	36.7492	40.4235	EFW15754.1	rds1	CIMG_08125	XM_001240961.1	hypothetical protein				D8B26_004426	class 1	#ff4646	1.0	1.97667130049061	-0.352689987860468	0.299617858082206
CPSG_08893		0.818864694064288	0.0207803468608002	0.656744097534775	13.0	28.0	107.0	65.0	18.0	14.0	68.0	139.0	1.20998	3.87901	10.4808	7.58382	1.41147	1.48338	9.80686	13.2965	EFW14635.1	hypothetical protein								class 1	#ff4646	1.0	1.74299702250482	-0.251922614542313	0.260956694790545
CPSG_01923		0.446592506892051	9.27640078093999e-05	0.0770620860159714	247.0	197.0	2826.0	2549.0	191.0	196.0	3542.0	4278.0	7.26387	8.62318	87.4619	93.9685	4.73228	6.56172	161.401	129.301	EFW21766.1	sulfate permease 2	CIMG_01273	XM_001247501.2	sulfate permease				D8B26_001899	class 1	#ff4646	1.0	3.17676659324099	-0.568853584415091	0.26631036359756
CPSG_08693		0.702219916839682	0.000838883509386543	0.183224269099217	57.0	94.0	1378.0	816.0	52.0	66.0	1083.0	2526.0	4.62511	11.3529	117.672	83.0002	3.55481	6.09652	136.164	210.654	EFW14686.1	cytochrome c peroxidase	CIMG_02823	XM_001249051.2	cytochrome c peroxidase	HISTO_KF.Contig597.eannot.1481.final_new	cytochrome c peroxidase	I7I48_02602	D8B26_000635	class 1	#ff4646	1.0	3.46364100757156	-0.647026769662711	0.362652913276655
CPSG_09898		0.868729861612321	0.0198463861446856	0.600574611872822	2.0	3.0	24.0	16.0	1.0	4.0	17.0	37.0	0.185955	0.415172	2.34836	1.86483	0.0783327	0.423377	2.44914	3.53564	EFW13552.1	hypothetical protein								class 1	#ff4646	1.0	2.36619699728125	-0.392093424570351	0.274885150053047
CPSG_02155		0.261503986045993	9.27640078093999e-05	0.00734325428323611	185.0	121.0	1599.0	1100.0	139.0	109.0	1927.0	2774.0	19.15	18.6428	174.189	142.735	12.1221	12.8444	309.076	295.115	EFW21998.1	oxidoreductase	CIMG_01053	XM_001247281.2	oxidoreductase				D8B26_002095	class 1	#ff4646	1.0	2.7007743432871	-0.827405257195118	0.357193391650086
CPSG_03481		0.629962795348376	0.00219589816292446	0.191211205258572	913.0	571.0	2302.0	1820.0	800.0	601.0	2374.0	2679.0	37.0924	34.5287	98.4228	92.6888	27.3823	27.7958	149.446	111.86	EFW20305.1	protein-tyrosine phosphatase 2	CIMG_03800	XM_001244358.2	protein-tyrosine phosphatase 2	HISTO_JG.Contig206.fgenesh_plus.21.final_new	protein-tyrosine phosphatase	I7I48_05550	D8B26_003293	class 1	#ff4646	1.0	1.06284209536555	-0.342997312882607	0.131683079157995
CPSG_04977		0.677469314591133	0.000945214845550038	0.0334364583056057	15.0	15.0	108.0	92.0	14.0	12.0	146.0	187.0	1.03433	1.53953	7.8373	7.95237	0.813319	0.941974	15.5994	13.2525	EFW18291.1	hypothetical protein	CIMG_12892	XM_004445915.1	hypothetical protein					class 1	#ff4646	1.0	2.27502390757122	-0.738046049384294	0.259145784731337
CPSG_04515		0.567465529925502	0.00416378234533945	0.168061717218002	24.0	18.0	89.0	63.0	21.0	15.0	80.0	122.0	3.61049	4.03049	14.0903	11.8806	2.66158	2.56884	18.648	18.8627	EFW18969.1	conserved hypothetical protein	CIMG_10094	XM_001239071.2	hypothetical protein					class 1	#ff4646	1.0	1.39774281408417	-0.414158545860143	0.285650128763926
CPSG_02214	MEP3	0.25191974896813	0.000264160921799442	0.0131655519325432	71.0	51.0	366.0	304.0	56.0	40.0	436.0	617.0	3.42281	3.65953	18.5687	18.3713	2.27446	2.1952	32.5686	30.5702	EFW22057.1	ammonium transporter	CIMG_01002	XM_001247230.2	ammonium transporter	HISTO_DA.Contig93.eannot.2184.final_new	ammonium transporter MeaA	I7I48_08678	D8B26_002150	class 1	#ff4646	1.0	2.02545379382848	-0.654584568117751	0.409443919431188
CPSG_08138		0.322119258548411	0.000568525701678651	0.0576343966441155	440.0	230.0	1863.0	1442.0	271.0	258.0	2358.0	2657.0	18.6989	14.5486	83.3207	76.8194	9.70285	12.4817	155.273	116.05	EFW15701.1	conserved hypothetical protein	CIMG_00922	XM_001247150.2	patatin-like phospholipase	HISTO_HS.Contig68.Fgenesh_histo.229.final_new	patatin-like serine hydrolase	I7I48_06966	D8B26_002224	class 1	#ff4646	1.0	1.90931187053629	-0.652711156049938	0.364400915122522
CPSG_09431		0.449979279676234	0.000605173599537525	0.0197184913179147	49.0	21.0	364.0	243.0	36.0	16.0	456.0	645.0	5.16423	3.37747	40.7504	32.3845	3.18563	1.93515	75.0297	70.4586	EFW14064.1	conserved hypothetical protein								class 1	#ff4646	1.0	2.72583271071618	-0.877241623225049	0.488680323106893
CPSG_03967		0.612662076481475	0.00259917462913564	0.189904273756649	31.0	30.0	186.0	129.0	22.0	30.0	188.0	240.0	3.35388	4.83101	21.1775	17.4951	2.00528	3.69486	31.5161	26.6862	EFW19583.1	conserved hypothetical protein	CIMG_09409	XM_001239787.2	hypothetical protein				D8B26_007792	class 1	#ff4646	1.0	1.91789546546839	-0.458496583999307	0.32281373798779
CPSG_07582		0.772102714938322	0.0138371535010783	0.453714112099477	25.0	16.0	84.0	56.0	18.0	19.0	57.0	117.0	12.3044	11.7212	43.5087	34.5502	7.4638	10.6455	43.4694	59.1828	EFW15956.1	conserved hypothetical protein								class 1	#ff4646	1.0	1.3177575148069	-0.286466788021628	0.204297904051739
CPSG_05539		0.623765776093563	0.00126367244366799	0.155804499488481	155.0	123.0	624.0	403.0	159.0	100.0	522.0	771.0	12.1006	14.2925	51.2666	39.4386	10.4577	8.88719	63.1441	61.861	EFW17902.1	malic acid transporter	CIMG_08716	XM_001241552.2	malic acid transporter				D8B26_004770	class 1	#ff4646	1.0	1.43330172429436	-0.353185897796702	0.186473254249588
CPSG_09465		0.869749640064201	0.0137032884335091	0.258950727698196	0.0	2.0	18.0	17.0	0.0	1.0	21.0	53.0	0	0.966201	6.14831	6.91669	0	0.369486	10.5612	17.6796	EFW13812.1	conserved hypothetical protein								class 1	#ff4646	1.0	3.64533394146145	-0.98354752882594	0.402727478930295
CPSG_09238		0.966881490428097	0.0182002213173548	0.386872230163429	2.0	0.0	14.0	13.0	0.0	2.0	20.0	26.0	0.242428	0	1.7859	1.97532	0	0.275977	3.75639	3.23903	EFW14164.1	conserved hypothetical protein	CIMG_00628	XM_001246856.2	hypothetical protein				D8B26_002464	class 1	#ff4646	1.0	3.15459417383353	-0.749471568268888	0.18061811176895
CPSG_07273		0.858302571075163	0.0121921153890445	0.591139527311971	1228.0	1924.0	8002.0	5951.0	1890.0	1199.0	7933.0	9794.0	53.4955	124.754	366.854	324.976	69.3661	59.4605	535.481	438.498	EFW16223.1	conserved hypothetical protein	CIMG_06706	XM_001242809.2	hypothetical protein				D8B26_006078	class 1	#ff4646	1.0	1.70362497577059	-0.388063391374127	0.128564826053149
CPSG_04316		0.629334410829156	0.000406157864773489	0.0709055604547763	60.0	35.0	346.0	243.0	47.0	37.0	303.0	521.0	2.40672	2.08964	14.6058	12.2186	1.58832	1.68953	18.8324	21.4783	EFW18770.1	conserved hypothetical protein	CIMG_03101	XM_001243659.2	hypothetical protein	HISTO_AZ.Contig47.Fgenesh_Neurospora.136.final_new	hypothetical protein	I7I48_00223	D8B26_005580	class 1	#ff4646	1.0	2.20333502352499	-0.477962721306043	0.221410933107725
CPSG_04888		0.966881490428097	0.0121691168608835	0.349043640785259	0.0	0.0	4.0	3.0	0.0	0.0	3.0	10.0	0	0	3.39061	3.02904	0	0	3.74413	8.27809	EFW18202.1	conserved hypothetical protein								class 1	#ff4646	1.0	2.55506165524824	-0.667572123735108	0.0696961419838953
CPSG_04684		0.834085023989411	0.000732688500907926	0.170927275312252	1114.0	626.0	3927.0	3195.0	873.0	796.0	4406.0	5135.0	35.2154	29.4545	130.642	126.608	23.2502	28.6451	215.814	166.831	EFW19138.1	HLH transcription factor	CIMG_10254	XM_001239231.2	HLH transcription factor	HISTO_ZZ.Contig127b.Fgenesh_Aspergillus.116.final_new	GLCD gamma	I7I48_11584	D8B26_007306	class 1	#ff4646	1.0	1.64535544571989	-0.462838311287949	0.0770094921603652
CPSG_05870		0.593085838892422	0.000167707689849	0.0129440798710857	117.0	118.0	1018.0	788.0	128.0	86.0	1196.0	1882.0	2.62657	3.94289	24.0506	22.1754	2.42091	2.19782	41.6027	43.4221	EFW17427.1	conserved hypothetical protein	CIMG_05493	XM_001246051.2	hypothetical protein	HISTO_DA.Contig93.Fgenesh_histo.212.final_new	vegetative cell wall protein gp1	I7I48_08259		class 1	#ff4646	1.0	2.50920402301575	-0.76304296698672	0.207416967129562
CPSG_09989	NIT39	0.780806279027529	0.000617124898528049	0.0567812102209814	248.0	147.0	1832.0	1297.0	176.0	186.0	2881.0	2435.0	9.48819	8.37103	73.762	62.2033	5.67297	8.10093	170.79	95.7457	EFW13443.1	hypothetical protein	CIMG_01781	XM_001248009.1	PH domain-containing protein	HISTO_ZT.Contig1089.eannot.1674.final_new	PH domain-containing protein	I7I48_06289	D8B26_001442	class 1	#ff4646	1.0	2.56072305416514	-0.846244531842819	0.174076673569594
CPSG_08126		0.976436957558179	0.0174113025007801	0.308181599829272	54.0	43.0	150.0	154.0	70.0	36.0	196.0	201.0	5.79976	6.87408	16.9544	20.7338	6.33403	4.40159	32.6182	22.1871	EFW15689.1	conserved hypothetical protein	CIMG_12822	XM_004445809.1	hypothetical protein					class 1	#ff4646	1.0	1.21223799295339	-0.385633579510739	-0.0183053611901443
CPSG_06449		0.985190947978911	0.00145633961437852	0.0626747078330963	93.0	47.0	306.0	238.0	78.0	65.0	341.0	441.0	8.47787	6.37723	29.3563	27.1971	5.99052	6.7454	48.1666	41.3172	EFW17181.1	conserved hypothetical protein				HISTO_ZU.Contig65.Fgenesh_histo.114.final_new	hypothetical protein	I7I48_02775	D8B26_003927	class 1	#ff4646	1.0	1.56389759075284	-0.532353665453408	-0.00794152410940852
CPSG_09647		0.966881490428097	0.0288864546837982	0.319801821466038	1.0	0.0	5.0	4.0	1.0	0.0	5.0	11.0	0.0674847	0	0.3551	0.338382	0.0568554	0	0.522833	0.762933	EFW13780.1	hypothetical protein								class 1	#ff4646	1.0	2.05682208771267	-0.715598110305756	0.0750912965960482
CPSG_03549	FKH1	0.55966666925914	0.00127594841300529	0.030366662021256	622.0	522.0	2230.0	1563.0	607.0	463.0	2747.0	3177.0	19.1567	23.9293	72.2788	60.3436	15.7502	16.2331	131.092	100.562	EFW20374.1	forkhead transcription factor Fkh1/2	CIMG_03727	XM_001244285.2	forkhead box protein C2	HISTO_ZL.Contig658.Fgenesh_Neurospora.87.final_new	forkhead box protein C2	I7I48_01459	D8B26_003236	class 1	#ff4646	1.0	1.27765248116641	-0.706161695237284	0.168787057338756
CPSG_04161		0.840449761890883	0.0234873182884249	0.111508340208249	37.0	19.0	90.0	62.0	34.0	19.0	93.0	130.0	2.07761	1.58799	5.31841	4.36412	1.60845	1.21453	8.09159	7.50231	EFW19777.1	conserved hypothetical protein	CIMG_10046	XM_001239023.2	hypothetical protein				D8B26_007962	class 1	#ff4646	1.0	1.02403493233662	-0.564332090229548	0.136429618557088
CPSG_00260		0.932668551685062	0.0296676997285382	0.138533797285335	2.0	2.0	10.0	15.0	3.0	1.0	15.0	37.0	0.537015	0.799312	2.82574	5.04881	0.678646	0.305666	6.24073	10.2105	EFW22361.1	conserved hypothetical protein								class 1	#ff4646	1.0	1.91268463185509	-0.99515676473065	0.162292238315138
CPSG_03753		0.866263410329953	0.00623900545976984	0.0422946311449578	55.0	42.0	198.0	127.0	48.0	46.0	187.0	346.0	6.03892	6.86398	22.879	17.48	4.44021	5.7497	31.8146	39.0446	EFW19369.1	hypothetical protein								class 1	#ff4646	1.0	1.28919612660957	-0.707509844383105	0.110576752623875
CPSG_06424		0.939564999157046	0.0218925241164458	0.0997857274536065	12.0	12.0	43.0	32.0	15.0	9.0	45.0	74.0	1.95818	2.91462	7.38439	6.54579	2.06219	1.67187	11.3781	12.4105	EFW17156.1	hypothetical protein	CIMG_04575	XM_001245133.2	MYB DNA-binding domain-containing protein	HISTO_FE.Contig19.Fgenesh_histo.194.final_new	MYB DNA-binding domain-containing protein	I7I48_09136	D8B26_003909	class 1	#ff4646	1.0	1.17441045808469	-0.654915004815499	0.0872406535295801
CPSG_04212		0.919751539726057	0.0102744312079613	0.0373678835919965	26.0	25.0	106.0	68.0	33.0	18.0	117.0	187.0	1.43004	2.04666	6.13559	4.68841	1.52917	1.12704	9.97122	10.5707	EFW18666.1	conserved hypothetical protein	CIMG_00600	XM_001246828.2	drug:H+ antiporter-2				D8B26_005494	class 1	#ff4646	1.0	1.31048834458216	-0.813541040571405	0.0939756320517662
CPSG_04238		0.849551291202086	0.00579991573403586	0.0373678835919965	354.0	165.0	860.0	638.0	264.0	221.0	1115.0	1294.0	12.3785	8.58771	31.6474	27.9657	7.77738	8.79724	60.4124	46.5036	EFW18692.1	ubiquitin carboxyl-terminal hydrolase 2	CIMG_00618	XM_001246846.2	ubiquitin carboxyl-terminal hydrolase 12	HISTO_DM.Contig93.Fgenesh_Aspergillus.68.final_new	ubiquitin C-terminal hydrolase	I7I48_07596	D8B26_005512	class 1	#ff4646	1.0	1.1535588957902	-0.722331172129219	0.10151993525332
CPSG_05216		0.966881490428097	0.0257406727669962	0.0702975343927908	0.0	0.0	2.0	2.0	0.0	0.0	5.0	6.0	0	0	0.714555	0.851141	0	0	2.63019	2.09348	EFW18530.1	predicted protein								class 1	#ff4646	1.0	1.88204522275026	-1.27126308835655	0.0696961419838944
CPSG_10085		0.412435692337359	0.00253102310865721	0.0965580362336376	650.0	342.0	1853.0	1264.0	440.0	391.0	1955.0	2376.0	14.3628	11.2482	43.0901	35.0118	8.19114	9.83542	66.9361	53.9586	EFW13338.1	DUF221 domain-containing protein	CIMG_09980	XM_001238957.2	hypothetical protein	HISTO_ZY.Contig518.Fgenesh_Neurospora.5.final_new	DUF221 domain-containing protein	I7I48_10468	D8B26_007080	class 1	#ff4646	1.0	1.24447018735253	-0.530105638069054	0.275876173387336
CPSG_09194		0.966881490428097	0.0241524537862696	0.205419035166675	0.0	0.0	2.0	3.0	0.0	0.0	5.0	5.0	0	0	0.971282	1.73541	0	0	3.57518	2.37136	EFW14120.1	conserved hypothetical protein	CIMG_03005	XM_001243563.2	hypothetical protein					class 1	#ff4646	1.0	2.11620099811941	-0.907822798616133	0.0696961419838944
CPSG_06374	BOI2	0.966881490428097	0.011790021698745	0.158709343105031	65.0	34.0	260.0	176.0	44.0	53.0	372.0	313.0	2.10047	1.63535	8.84203	7.12947	1.1979	1.94971	18.6266	10.3953	EFW17106.1	polarized growth protein Boi2	CIMG_04531	XM_001245089.2	polarized growth protein	HISTO_ZL.Contig1161a.Fgenesh_histo.2.final_new	polarized growth protein	I7I48_09214	D8B26_003869	class 1	#ff4646	1.0	1.7227758790207	-0.649960377130248	0.0800253110071045
CPSG_08886		0.966881490428097	0.00850781596741763	0.124742489962936	0.0	0.0	3.0	5.0	0.0	0.0	7.0	10.0	0	0	2.97061	5.89739	0	0	10.2055	9.67023	EFW14628.1	conserved hypothetical protein								class 1	#ff4646	1.0	2.68162912032956	-1.05024009600192	0.0696961419838962
CPSG_06566		0.89555542371259	0.0053500921299928	0.0664213673480118	38.0	15.0	145.0	105.0	35.0	15.0	194.0	231.0	2.53355	1.48856	10.1739	8.77558	1.96598	1.13848	20.0417	15.8287	EFW16607.1	conserved hypothetical protein	CIMG_01823	XM_001248051.2	hypothetical protein				D8B26_001397	class 1	#ff4646	1.0	1.8710160007494	-0.777029002637283	0.138642477504764
CPSG_03735		0.910654039226397	0.00461355130856453	0.0637325433993551	173.0	80.0	495.0	315.0	134.0	106.0	459.0	761.0	13.5776	9.34536	40.8844	30.9905	8.86027	9.47049	55.8183	61.3832	EFW19351.1	conserved hypothetical protein	CIMG_09186	XM_001239564.2	hypothetical protein				D8B26_007590	class 1	#ff4646	1.0	1.28964821472349	-0.598427221079013	0.0785860794266453
CPSG_07730		0.927904788797501	0.0161099337588337	0.236497228480944	1412.0	989.0	3501.0	2952.0	1130.0	1245.0	4570.0	4203.0	32.1216	33.488	83.8167	84.1823	21.6574	32.242	161.089	98.2677	EFW15293.1	conserved hypothetical protein	CIMG_04775	XM_001245333.2	hypothetical protein	HISTO_FE.Contig19.Fgenesh_histo.31.final_new	hypothetical protein	I7I48_08953	D8B26_008141	class 1	#ff4646	1.0	1.00842719160995	-0.499878757447742	0.0598896619153484
CPSG_04636	TSC2	0.904013475303695	0.00600671407644425	0.106254169889697	900.0	391.0	2133.0	1686.0	632.0	572.0	2642.0	3166.0	17.3099	11.1933	43.1736	40.6491	10.2408	12.5239	78.7358	62.5823	EFW19090.1	SLC9A3R2 variant protein	CIMG_10214	XM_001239191.2	GTPase activating protein	HISTO_ZT.Contig174-snap.2.final_new	tuberin	I7I48_06072	D8B26_007269	class 1	#ff4646	1.0	1.22198090783183	-0.647402123477979	0.0728585461369322
CPSG_06168		0.966881490428097	0.0209740838604523	0.116933913366103	0.0	0.0	2.0	3.0	0.0	0.0	4.0	8.0	0	0	1.01898	1.82063	0	0	3.00059	3.9805	EFW16900.1	predicted protein	CIMG_11011	XM_012358986.1	hypothetical protein					class 1	#ff4646	1.0	2.11620099811941	-1.11075336557545	0.0696961419838953
CPSG_08501		0.970406006241064	0.0477607169176569	0.18702406230761	0.0	0.0	3.0	4.0	0.0	0.0	15.0	6.0	0	0	2.15626	3.42457	0	0	15.8739	4.21157	EFW14843.1	conserved hypothetical protein	CIMG_04989	XM_001245547.1	hypothetical protein					class 1	#ff4646	1.0	2.54213308432587	-1.30049550759064	0.0696961419838962
CPSG_08720		0.966881490428097	0.00566471440322836	0.0515718509073446	0.0	0.0	4.0	3.0	0.0	0.0	7.0	11.0	0	0	1.34172	1.19864	0	0	3.45709	3.60335	EFW14713.1	hypothetical protein								class 1	#ff4646	1.0	2.55506165524825	-1.24738508314054	0.0696961419838944
CPSG_00253		0.533318388948893	0.0246685977056933	0.0810489325627738	0.0	1.0	7.0	4.0	0.0	0.0	12.0	18.0	0	1.56287	7.73514	5.26497	0	0	19.5237	19.4247	EFW22354.1	predicted protein								class 1	#ff4646	1.0	2.37398928736646	-1.40013551398959	0.807363157066673
CPSG_09458		0.370189224892993	0.00176328915914514	0.0354566302761484	353.0	224.0	1077.0	826.0	255.0	227.0	1375.0	1511.0	246.559	232.876	791.658	723.216	150.056	180.494	1488.12	1084.67	EFW13805.1	conserved hypothetical protein								class 1	#ff4646	1.0	1.30168833828433	-0.64217377955181	0.309209534714243
CPSG_08490		0.754026792415687	0.0334809700407167	0.161329888726961	5.0	7.0	24.0	19.0	5.0	5.0	25.0	47.0	1.08588	2.26276	5.48526	5.17256	0.914842	1.23615	8.41275	10.4905	EFW14831.1	predicted protein								class 1	#ff4646	1.0	1.36195261600952	-0.709293652664293	0.274286910612327
CPSG_09440		0.787489439753467	0.0334193622033923	0.210049475638186	264.0	280.0	840.0	639.0	391.0	151.0	943.0	1139.0	13.261	20.9344	44.4045	40.2359	16.5468	8.63453	73.3958	58.8009	EFW14073.1	sucrose transporter	CIMG_07663	XM_001240499.2	sucrose transporter	HISTO_ZL.Contig1161c.genewise.80.final_new	sucrose transporter	I7I48_09518	D8B26_004033	class 1	#ff4646	1.0	1.01682425082	-0.522421753505635	0.17666734840654
CPSG_08009		0.34975945570771	0.00217253790208894	0.0192098054121988	45.0	38.0	177.0	129.0	40.0	26.0	199.0	318.0	5.3378	6.70908	22.0952	19.1814	3.99738	3.51086	36.5755	38.7673	EFW15572.1	conserved hypothetical protein	CIMG_00795	XM_001247023.2	hypothetical protein				D8B26_002326	class 1	#ff4646	1.0	1.43759917717513	-0.755009960176137	0.402565713507984
CPSG_04928		0.67702874338069	0.0295432571256148	0.160993632768123	8.0	4.0	30.0	34.0	3.0	6.0	33.0	95.0	1.51466	1.12723	5.97753	8.06947	0.478533	1.2932	9.68113	18.4857	EFW18242.1	predicted protein	CIMG_10500	XM_012358803.1	hypothetical protein					class 1	#ff4646	1.0	1.92796645038289	-0.888326742562688	0.490621221190209
CPSG_00274		0.782249648427954	0.000720782756264168	0.0313742519997628	604.0	467.0	2185.0	1754.0	746.0	467.0	2840.0	3315.0	35.0484	40.3346	133.432	127.586	36.47	30.8488	255.351	197.698	EFW22375.1	conserved hypothetical protein	CIMG_02420	XM_001248648.1	hypothetical protein	HISTO_EA.Contig33.Fgenesh_Aspergillus.138.final_new	acyltransferase	I7I48_04744	D8B26_000934	class 1	#ff4646	1.0	1.44804755705678	-0.688534641075702	-0.0901658562686425
CPSG_02026		0.943493506787589	0.0108302489463006	0.0729416280170112	11.0	14.0	85.0	41.0	16.0	12.0	82.0	141.0	1.29097	2.44558	10.4983	6.03182	1.58201	1.60323	14.9116	17.0071	EFW21869.1	hypothetical protein								class 1	#ff4646	1.0	1.82054895982655	-0.86850778535587	-0.113061872117899
CPSG_05237	RHO3	0.832644072007356	0.00725812968243574	0.129528895223264	1009.0	547.0	2538.0	1743.0	1081.0	643.0	2792.0	3165.0	56.6571	45.7173	149.979	122.688	51.1393	41.1021	242.922	182.652	EFW18551.1	GTPase RHO3				HISTO_EA.Contig33.fgenesh_plus.14.final_new	Rho3 GTPase	I7I48_04584	D8B26_005318	class 1	#ff4646	1.0	1.05435823610459	-0.546220982565761	-0.0920115715441563
CPSG_04486		0.902408731012929	0.00219210686505385	0.0212393018463286	256.0	236.0	1206.0	881.0	290.0	256.0	2074.0	1906.0	9.43573	12.9473	46.7798	40.7055	9.00533	10.7415	118.449	72.2016	EFW18940.1	2-dehydropantoate 2-reductase	CIMG_10067	XM_001239044.1	2-dehydropantoate 2-reductase	HISTO_DM.Contig933.eannot.1691.final_new	meiotically up-regulated gene 72 protein	I7I48_07947	D8B26_007144	class 1	#ff4646	1.0	1.64503937477379	-0.994761129219672	-0.0866040405825874
CPSG_08042	ACC1	0.520347271459504	0.0039520180166488	0.10929673941633	1106.0	1094.0	4680.0	4133.0	1340.0	1423.0	7777.0	7346.0	14.1108	20.7752	62.8376	66.1005	14.4035	20.6677	153.744	96.3246	EFW15605.1	acetyl-CoA carboxylase	CIMG_00827	XM_001247055.2	acetyl-CoA carboxylase	HISTO_HS.Contig68.Fgenesh_histo.8.final_new	acetyl-CoA carboxylase	I7I48_07070	D8B26_002297	class 1	#ff4646	1.0	1.56017258865603	-0.826659000637315	-0.258480826345465
CPSG_04783		0.647020913819255	0.00331632966430179	0.0172572110274645	115.0	82.0	339.0	248.0	122.0	109.0	354.0	625.0	5.14899	5.46472	15.9735	13.9193	4.60204	5.55573	24.5593	28.7603	EFW18097.1	conserved hypothetical protein	CIMG_00067	XM_001246295.2	hypothetical protein					class 1	#ff4646	1.0	1.14125884489915	-0.723135867184956	-0.169134555241894
CPSG_01840		0.884425075623457	0.0239898521106437	0.0447596621178541	44.0	27.0	99.0	99.0	36.0	45.0	144.0	199.0	3.90263	3.5645	9.24093	11.0073	2.69013	4.54368	19.7904	18.1404	EFW21683.1	conserved hypothetical protein	CIMG_01343	XM_001247571.2	hypothetical protein	HISTO_GL.Contig296.Fgenesh_Neurospora.34.final_new	hypothetical protein	I7I48_10746	D8B26_001835	class 1	#ff4646	1.0	1.05517790799826	-0.793244225187777	-0.111237490573316
CPSG_05233		0.113840588827552	0.00161891673529178	0.0540795141324585	1269.0	888.0	3875.0	2943.0	1938.0	1184.0	4763.0	5617.0	59.6514	62.1301	191.693	173.417	76.75	63.3579	346.918	271.364	EFW18547.1	ubiquitin thiolesterase	CIMG_00477	XM_001246705.2	ubiquitin thioesterase OTUB1	HISTO_EA.Contig33.Fgenesh_histo.161.final_new	ubiquitin thiolesterase	I7I48_04577	D8B26_005313	class 1	#ff4646	1.0	1.23011889230451	-0.653929558448025	-0.436933512902769
CPSG_08530		0.55341760611377	0.00983974316122899	0.126964601963506	446.0	652.0	2368.0	2202.0	1054.0	469.0	3483.0	5734.0	14.6475	31.8717	81.8438	90.654	29.1632	17.5344	177.243	193.542	EFW14872.1	phospholipase D	CIMG_05020	XM_001245578.2	phospholipase D active site-containing protein	HISTO_ZL.Contig1161e.genewise.6.final_new	IQ calmodulin-binding domain-containing protein	I7I48_11137	D8B26_000474	class 1	#ff4646	1.0	1.67820105631497	-0.978896019469981	-0.350493872237483
CPSG_09237	TRR1	0.325297252241804	0.00275737718000307	0.0674361839712568	2635.0	909.0	12852.0	9489.0	2234.0	2277.0	26573.0	38518.0	132.359	67.9619	679.388	597.494	94.5411	130.204	2068.24	1988.49	EFW14163.1	thioredoxin reductase	CIMG_00627	XM_001246855.2	thioredoxin reductase	HISTO_DM.Contig93.eannot.1609.final_new	thioredoxin reductase	I7I48_07580	D8B26_002465	class 1	#ff4646	1.0	2.41657509778911	-1.56007902700148	-0.50598087812227
CPSG_03886		0.12476044902509	0.000804456014771852	0.0316392188147232	12.0	15.0	179.0	112.0	40.0	21.0	199.0	324.0	0.801877	1.49193	12.588	9.3818	2.25192	1.59748	20.6048	22.2515	EFW19501.1	conserved hypothetical protein								class 1	#ff4646	1.0	2.95496836497838	-0.858375187950676	-1.06429953061503
CPSG_07912		0.574739614027737	0.0416489138290598	0.415962171579763	0.0	0.0	17.0	2.0	2.0	0.0	8.0	19.0	0	0	5.20521	0.626434	0.50103	0	3.67486	5.86023	EFW15475.1	conserved hypothetical protein	CIMG_13146	XM_004445439.1	hypothetical protein					class 1	#ff4646	1.0	3.33672724908991	-0.96166629666184	-1.13320185056302
CPSG_05034	SAL1	0.536990808212053	0.00863640430972988	0.413291448547606	674.0	286.0	1703.0	1083.0	602.0	526.0	1418.0	1892.0	28.8928	18.2484	76.8281	58.1969	21.7416	25.6688	94.1876	83.3565	EFW18348.1	calcium dependent mitochondrial carrier protein	CIMG_00294	XM_001246522.2	calcium dependent mitochondrial carrier protein	HISTO_BP.Contig459.Fgenesh_Aspergillus.162.final_new	mitochondrial carrier protein	I7I48_04229	D8B26_005146	class 1	#ff4646	1.0	1.16288798164847	-0.298963487678703	-0.25721944492162
CPSG_01088		0.33799235947708	0.00244937886906121	0.136055705016945	204.0	138.0	570.0	458.0	241.0	201.0	606.0	704.0	5.92653	5.96732	17.4269	16.6793	5.89866	6.64748	27.2791	21.0199	EFW23189.1	hypothetical protein	CIMG_13097	XM_004445376.1	transcription factor	HISTO_BP.Contig457.eannot.1750.final_new	fungal specific transcription factor domain-containing protein	I7I48_03918	D8B26_006698	class 1	#ff4646	1.0	1.16540049218503	-0.366051025188796	-0.312586234205702
CPSG_04562		0.549371595580468	0.00607812164876203	0.191189725632617	77.0	61.0	281.0	161.0	102.0	72.0	225.0	342.0	5.81651	6.85855	22.3385	15.2454	6.4914	6.19149	26.3356	26.5514	EFW19016.1	conserved hypothetical protein	CIMG_10146	XM_001239123.2	hypothetical protein	HISTO_ZH.Contig107.Fgenesh_Aspergillus.10.final_new	hypothetical protein	I7I48_10535	D8B26_007207	class 1	#ff4646	1.0	1.21092210708626	-0.39148898439338	-0.260685456643889
CPSG_09861		0.593143959395665	0.0225128354822744	0.44847214295741	16.0	14.0	54.0	35.0	23.0	16.0	44.0	63.0	1.40647	1.83176	4.9955	3.85673	1.70335	1.60111	5.99308	5.69166	EFW13514.1	hypothetical protein								class 1	#ff4646	1.0	1.09390129623746	-0.280576069230168	-0.294235549854276
CPSG_04579		0.60491984006716	0.0240183061752379	0.218317175249374	0.0	0.0	3.0	4.0	0.0	1.0	6.0	9.0	0	0	0.876954	1.39278	0	0.316206	2.58237	2.56927	EFW19033.1	hypothetical protein								class 1	#ff4646	1.0	2.54213308432587	-1.01666984753751	-0.681140069897511
CPSG_03711	GDE1	0.0932947044328943	0.00046561073269036	0.0599667948786189	1011.0	855.0	4096.0	3238.0	1477.0	1150.0	4579.0	6122.0	20.6744	26.0242	88.149	83.0042	25.4465	26.7713	145.091	128.666	EFW19327.1	glycerophosphocholine phosphodiesterase	CIMG_09163	XM_001239541.2	glycerophosphocholine phosphodiesterase Gde1	HISTO_BP.Contig457.fgenesh_plus.34.final_new	glycerophosphodiesterase	I7I48_03993		class 1	#ff4646	1.0	1.53153373521621	-0.569107854059059	-0.416284475434573
CPSG_07838		0.278958262512075	0.00129208695922188	0.0269247495703537	6.0	4.0	51.0	37.0	8.0	10.0	69.0	101.0	0.336059	0.333468	3.00614	2.59781	0.377502	0.637608	5.98826	5.81398	EFW15401.1	hypothetical protein	CIMG_04860	XM_001245418.2	lignostilbene dioxygenase				D8B26_008047	class 1	#ff4646	1.0	2.59023769374202	-0.94856660096081	-0.714899388539293
CPSG_05215		0.125137344786505	0.000495163418479739	0.00829369565026065	119.0	79.0	513.0	366.0	156.0	140.0	623.0	884.0	18.9987	18.773	86.1927	73.2487	20.983	25.4446	154.118	145.05	EFW18529.1	deoxyribose-phosphate aldolase 1	CIMG_00461	XM_001246689.2	deoxyribose-phosphate aldolase				D8B26_005298	class 1	#ff4646	1.0	1.71819321505881	-0.791184980682734	-0.523512047625886
CPSG_07830		0.139554092734947	0.000972212869951646	0.0535527314015149	605.0	425.0	2132.0	1438.0	812.0	625.0	2361.0	2700.0	10.2933	10.7626	38.1735	30.669	11.6391	12.1051	62.2419	47.2119	EFW15393.1	hypothetical protein	CIMG_11414	XM_012358447.1	PHD finger and BAH domain-containing protein	HISTO_FE.Contig19.eannot.1739.final_new	SANT domain-containing protein	I7I48_08870	D8B26_008053	class 1	#ff4646	1.0	1.34641021127367	-0.571946015688845	-0.418601441095856
CPSG_09343	SOM1	0.145269727837417	0.0013796415772434	0.0774492212796559	1098.0	771.0	3043.0	2711.0	1394.0	1132.0	3872.0	4237.0	33.8051	35.3316	98.5955	104.629	36.1583	39.6749	184.715	134.068	EFW13976.1	cAMP-dependent protein kinase pathway protein	CIMG_07752	XM_001240588.2	cAMP-dependent protein kinase pathway protein	HISTO_ZL.Contig1161b.Fgenesh_histo.76.final_new	cAMP-dependent protein kinase pathway protein	I7I48_09404	D8B26_004110	class 1	#ff4646	1.0	1.2087382078061	-0.535487138661069	-0.379027293748402
CPSG_06703		0.630729750389596	0.00787091344463952	0.199295254404954	383.0	399.0	1245.0	938.0	538.0	394.0	1000.0	2016.0	24.8985	38.608	85.1764	76.4397	29.4661	29.1582	100.731	134.696	EFW16744.1	conserved hypothetical protein	CIMG_01951	XM_001248179.2	meiotically up-regulated 65 protein	HISTO_ZT.Contig181.Fgenesh_histo.76.final_new	meiotically up-regulated gene 65 protein	I7I48_06486	D8B26_001286	class 1	#ff4646	1.0	1.04936559886277	-0.406154994172769	-0.18667302289422
CPSG_06433		0.682172953500043	0.0170491524916169	0.229419827911124	9.0	4.0	32.0	22.0	11.0	6.0	26.0	57.0	1.22687	0.811609	4.59074	3.75942	1.26333	0.931105	5.49184	8.02361	EFW17165.1	hypothetical protein							D8B26_003913	class 1	#ff4646	1.0	1.60047511117021	-0.574964451034843	-0.324588853577475
CPSG_08625		0.394767142422802	0.000720782756264168	0.0128281468931349	74.0	49.0	365.0	266.0	79.0	86.0	473.0	640.0	7.78735	7.6751	40.4228	35.0898	7.00408	10.3026	77.1271	69.2192	EFW14967.1	hypothetical protein								class 1	#ff4646	1.0	1.92491208917417	-0.831827521456098	-0.356659301981618
CPSG_05657		0.507411938070958	0.0011104262035532	0.0123499619865439	63.0	32.0	257.0	224.0	57.0	65.0	363.0	551.0	4.96202	3.75144	21.3023	22.116	3.78232	5.82802	44.3008	44.6023	EFW18020.1	conserved hypothetical protein	CIMG_13192	XM_001241392.2	hypothetical protein					class 1	#ff4646	1.0	1.94229731753016	-0.920780150203682	-0.318118065719062
CPSG_09991	UBP2	0.790612523229349	0.00994687227725778	0.106246734649747	110.0	52.0	343.0	321.0	110.0	80.0	606.0	498.0	2.4367	1.71452	7.99613	8.91367	2.05291	2.01739	20.8003	11.3378	EFW13445.1	conserved hypothetical protein	CIMG_01783	XM_001248011.2	ubiquitin C-terminal hydrolase	HISTO_ZT.Contig1089.Fgenesh_Aspergillus.3.final_new	ubiquitin carboxyl-terminal hydrolase	I7I48_06291	D8B26_001440	class 1	#ff4646	1.0	1.65929314215808	-0.724587864495422	-0.213826712393468
CPSG_02574	NIT28/RPN4	0.672738544745292	0.00284835137734231	0.350943843505495	1674.0	641.0	6607.0	5318.0	1238.0	1264.0	8136.0	9031.0	44.0799	25.1231	183.09	175.54	27.4645	37.8898	331.958	244.405	EFW20731.1	SILG	CIMG_03383	XM_001243941.2	C2H2 transcription factor	HISTO_ZL.Contig1158.Fgenesh_histo.18.final_new	C2H2 transcription factor	I7I48_01607	D8B26_002948	class 1	#ff4646	1.0	2.08513803732038	-0.570999685185935	-0.211841881786367
CPSG_01990		0.947976991605612	0.0155557960950186	0.362371891324072	1.0	2.0	23.0	10.0	1.0	3.0	19.0	31.0	0.191791	0.570937	4.64229	2.4042	0.161582	0.654998	5.64637	6.11052	EFW21833.1	conserved hypothetical protein	CIMG_01218	XM_001247446.2	hypothetical protein					class 1	#ff4646	1.0	2.64094647133334	-0.664148416415063	-0.17036514149418
CPSG_05707	SED5	0.787281401588789	0.00255973343579266	0.419301226534677	1040.0	983.0	3232.0	2644.0	1282.0	993.0	2817.0	4057.0	74.5564	104.89	243.837	237.605	77.4294	81.0385	312.915	298.913	EFW17264.1	syntaxin 5	CIMG_05653	XM_001246211.2	syntaxin 5	HISTO_AL.Contig317.eannot.1576.final_new	syntaxin	I7I48_01294	D8B26_000012	class 1	#ff4646	1.0	1.09260935208782	-0.233501746474435	-0.0850399014645697
CPSG_07608		0.886641934927659	0.0037928551008248	0.282716910597142	38.0	45.0	415.0	250.0	92.0	23.0	347.0	593.0	5.84563	10.3036	67.1849	48.2091	11.9234	4.02778	82.7113	93.7542	EFW15981.1	hypothetical protein	CIMG_07913	XM_001240749.1	hypothetical protein					class 1	#ff4646	1.0	2.55744106769294	-0.511772666933846	-0.184167276372945
CPSG_04401		0.784213176499788	0.0102402532125975	0.489533409700033	6.0	6.0	28.0	28.0	7.0	8.0	25.0	46.0	0.681596	1.01451	3.34741	3.98727	0.669946	1.03456	4.40051	5.37059	EFW18855.1	conserved hypothetical protein							D8B26_007086	class 1	#ff4646	1.0	1.70393305907487	-0.31865143356114	-0.227231240232113
CPSG_05008	MET5	0.0703609692984644	7.6579692545109e-05	0.0553772424282099	140.0	92.0	8137.0	8172.0	343.0	153.0	16156.0	17789.0	2.52494	2.46968	154.441	184.754	5.21175	3.14127	451.487	329.734	EFW18322.1	sulfite reductase beta subunit	CIMG_00269	XM_001246497.2	sulfite reductase (NADPH) hemoprotein, beta-component	HISTO_BP.Contig459.Fgenesh_histo.75.final_new	sulfite reductase beta subunit	I7I48_04270	D8B26_005126	class 1	#ff4646	1.0	5.72617299502989	-1.08808771250642	-0.960673998470028
CPSG_07171		0.747455191461116	0.00953755301302977	0.445632107025118	1.0	1.0	12.0	6.0	2.0	1.0	9.0	15.0	0.148173	0.220546	1.87123	1.11445	0.249669	0.168678	2.06633	2.28428	EFW16121.1	predicted protein	CIMG_11781	XM_012358693.1	hypothetical protein					class 1	#ff4646	1.0	2.17755721693868	-0.442613275915442	-0.319782084588659
CPSG_07609		0.600824423671708	0.00231807480613897	0.170640392146245	8.0	2.0	61.0	39.0	10.0	4.0	61.0	94.0	9.14281	3.40212	73.3661	55.8722	9.62843	5.20403	108.021	110.409	EFW15982.1	predicted protein	CIMG_07912	XM_001240748.1	hypothetical protein					class 1	#ff4646	1.0	2.95261362492203	-0.641990935354362	-0.486514629940777
CPSG_08624		0.472463680503626	0.000758719289532599	0.224131872229309	351.0	196.0	5102.0	3619.0	316.0	491.0	9103.0	6021.0	53.7154	44.6455	821.69	694.259	40.7422	85.5389	2158.56	946.997	EFW14966.1	calcineurin binding protein	CIMG_05107	XM_001245665.2	calcineurin binding protein	HISTO_DA.Contig93-snap.105.final_new	calcineurin binding protein	I7I48_08572	D8B26_000394	class 1	#ff4646	1.0	3.57646145103885	-0.858779426767878	-0.471425238219381
CPSG_06046		0.500906251178901	0.000171294113280995	0.0504433647495838	783.0	714.0	12012.0	9486.0	887.0	944.0	20815.0	24417.0	39.1312	53.1116	631.761	594.273	37.3466	53.7061	1611.85	1254.13	EFW17603.1	sulfur metabolite repression control protein	CIMG_05271	XM_001245829.2	sulfur metabolite repression control protein	HISTO_DA.Contig93.Fgenesh_histo.54.final_new	sulfur metabolite repression control protein	I7I48_08435	D8B26_000286	class 1	#ff4646	1.0	3.40204806890057	-1.11389378917481	-0.224551827358937
CPSG_02480		0.786283394820343	0.00490425881117632	0.114838071734815	124.0	179.0	602.0	499.0	201.0	144.0	625.0	1024.0	7.47437	16.0596	38.1878	37.7047	10.2074	9.88111	58.3742	63.4368	EFW20637.1	conserved hypothetical protein	CIMG_03476	XM_001244034.2	hypothetical protein	HISTO_BI.Contig285.Fgenesh_Aspergillus.43.final_new	hypothetical protein	I7I48_12161	D8B26_003025	class 1	#ff4646	1.0	1.47922370566422	-0.567627405188084	-0.162625524184167
CPSG_10022		0.696999333536901	0.000783822903794422	0.0373642338824381	324.0	203.0	923.0	730.0	319.0	270.0	962.0	1326.0	47.7684	44.5473	143.21	134.915	39.6235	45.3158	219.765	200.922	EFW13379.1	conserved hypothetical protein	CIMG_09960	XM_001238937.2	hypothetical protein	HISTO_ZY.Contig518.Fgenesh_histo.10.final_new	DUF3602-domain-containing protein	I7I48_10493	D8B26_007057	class 1	#ff4646	1.0	1.23328530347493	-0.482318393374965	-0.111279918831955
CPSG_00810		0.966881490428097	0.0235811912792701	0.70943818932715	0.0	0.0	2.0	3.0	0.0	0.0	1.0	3.0	0	0	1.61423	2.88417	0	0	1.18836	2.36466	EFW22911.1	predicted protein								class 1	#ff4646	1.0	2.11620099811941	0.311941760705587	0.0696961419838944
CPSG_01715		0.966881490428097	0.00543757036850758	0.4986621509757	0.0	0.0	4.0	6.0	0.0	0.0	2.0	5.0	0	0	1.30876	2.3384	0	0	0.963481	1.59766	EFW21558.1	predicted protein								class 1	#ff4646	1.0	2.98545046808232	0.488934549135996	0.0696961419838953
CPSG_01716	HPD1	0.817908801043665	0.000362005737863621	0.13314337082445	87.0	88.0	737.0	507.0	108.0	62.0	344.0	579.0	5.64337	8.49635	50.311	41.2258	5.90214	4.57827	34.5753	38.5999	EFW21559.1	4-hydroxyphenylpyruvate dioxygenase	CIMG_01466	XM_001247694.2	4-hydroxyphenylpyruvate dioxygenase	HISTO_ZZ.Contig127c.eannot.1604.final_new	4-hydroxyphenylpyruvate dioxygenase	I7I48_11785	D8B26_001734	class 1	#ff4646	1.0	2.38679593588887	0.429144850182464	0.130585327738623
CPSG_03219		0.746612231602059	0.000345062059440469	0.231097069763941	602.0	396.0	3248.0	2534.0	499.0	455.0	2102.0	2219.0	25.8815	25.3406	146.955	136.565	18.0742	22.2687	140.027	98.0478	EFW20044.1	conserved hypothetical protein	CIMG_04052	XM_001244610.2	hypothetical protein	HISTO_ZT.Contig181.eannot.1585.final_new	hypothetical protein	I7I48_06590		class 1	#ff4646	1.0	2.11220235588556	0.365790010991141	0.11601071012475
CPSG_01871		0.927904788797501	0.0151504901527449	0.578688540048556	4.0	1.0	13.0	22.0	2.0	2.0	11.0	14.0	1.76328	0.656131	6.03086	12.1569	0.742773	1.00365	7.51347	6.34274	EFW21714.1	predicted protein								class 1	#ff4646	1.0	2.25143878669391	0.396750704481639	0.168523506973176
CPSG_03862		0.455406458753609	7.36331666002601e-05	0.0249406334482117	110.0	115.0	2140.0	1842.0	110.0	82.0	1043.0	1473.0	8.34488	12.9854	170.851	175.17	7.0305	7.0816	122.603	114.847	EFW19478.1	conserved hypothetical protein	CIMG_09317	XM_001239695.1	hypothetical protein					class 1	#ff4646	1.0	3.72354072766709	0.658507245681293	0.290050320068115
CPSG_03884		0.824309906728227	0.000841523300663052	0.139176586065173	9.0	13.0	201.0	142.0	12.0	7.0	65.0	163.0	0.455435	0.979168	10.7042	9.0077	0.511601	0.403248	5.09665	8.47735	EFW19500.1	conserved hypothetical protein	CIMG_13603	XM_001239717.2	hypothetical protein				D8B26_007724	class 1	#ff4646	1.0	3.50650595554321	0.660192977902287	0.253640916156465
CPSG_00775	RPC82	0.922405789188866	0.000806767296178077	0.300350838056383	766.0	487.0	2072.0	1582.0	704.0	559.0	1300.0	1813.0	35.1675	33.2791	100.11	91.046	27.2302	29.2156	92.4792	85.5459	EFW22876.1	DNA-directed RNA polymerase III subunit RPC-3	CIMG_06297	XM_001242400.2	DNA-directed RNA polymerase III subunit RPC-3	HISTO_GX.Contig297.Fgenesh_Neurospora.29.final_new	RNA polymerase III subunit Rpc82	I7I48_10197	D8B26_006441	class 1	#ff4646	1.0	1.12564581396491	0.213040585205099	0.0369590522995376
CPSG_05506		0.809488916321197	0.000146242963689162	0.0723340230483824	266.0	131.0	2717.0	1881.0	198.0	170.0	1358.0	1563.0	10.9677	8.03961	117.896	97.2219	6.87804	7.97945	86.7603	66.234	EFW17869.1	conserved hypothetical protein	CIMG_08782	XM_001241618.2	hypothetical protein				D8B26_004798	class 1	#ff4646	1.0	3.13153030418861	0.599119210085809	0.123039323629597
CPSG_05907		0.973207094392413	0.00835802008431112	0.411937677007035	0.0	1.0	12.0	16.0	0.0	1.0	7.0	9.0	0	1.47867	12.5458	19.9252	0	1.13092	10.7753	9.1891	EFW17464.1	conserved hypothetical protein								class 1	#ff4646	1.0	3.65621829379243	0.739607413400854	0.0565269451852659
CPSG_05882		0.966881490428097	0.000842449019877149	0.17428010335174	28.0	26.0	182.0	166.0	25.0	30.0	107.0	149.0	4.10763	5.67723	28.0983	30.5269	3.08986	5.01008	24.3223	22.4651	EFW17439.1	hypothetical protein								class 1	#ff4646	1.0	2.2449310647699	0.439887153394897	0.0555306014189103
CPSG_10120		0.967860485848674	0.00652738629794253	0.431881353627947	0.0	0.0	10.0	3.0	0.0	0.0	3.0	4.0	0	0	24.4602	8.74071	0	0	10.8042	9.55503	EFW13309.1	predicted protein							D8B26_005404	class 1	#ff4646	1.0	3.18853303996535	0.621890331981206	0.0696961419838962
CPSG_05304		0.834946870404879	0.001339971339865	0.210311108418184	285.0	192.0	984.0	635.0	291.0	182.0	501.0	792.0	22.9574	23.0202	83.4158	64.1199	19.7486	16.6893	62.5321	65.5679	EFW18618.1	conserved hypothetical protein							D8B26_005367	class 1	#ff4646	1.0	1.31728250599438	0.306454590326136	0.0879354033404942
CPSG_00498		0.869174801654726	0.00420496854621489	0.310281124575806	347.0	175.0	942.0	620.0	315.0	191.0	484.0	782.0	15.8816	11.9216	45.3724	35.5712	12.1462	9.9515	34.324	36.7841	EFW22600.1	conserved hypothetical protein	CIMG_02645	XM_001248873.2	integral membrane protein	HISTO_LG.Contig392.genewise.40.final_new	integral membrane protein	I7I48_03719	D8B26_000748	class 1	#ff4646	1.0	1.17646600429838	0.291179795540939	0.0871911035583484
CPSG_02193		0.824309906728227	0.00117809419903108	0.150969995532905	191.0	103.0	787.0	467.0	155.0	122.0	359.0	559.0	23.6039	18.946	102.353	72.3452	16.138	17.1633	68.7437	70.9989	EFW22036.1	conserved hypothetical protein	CIMG_01021	XM_001247249.1	hypothetical protein	HISTO_DA.Contig93.Fgenesh_histo.293.final_new			D8B26_002130	class 1	#ff4646	1.0	1.66247626827875	0.419076024821066	0.11609230379986
CPSG_08658		0.886253179873104	0.00490361777352425	0.23381122440928	1.0	3.0	27.0	28.0	2.0	1.0	8.0	25.0	0.454373	2.02892	12.9108	15.9482	0.765612	0.517253	5.63236	11.6746	EFW14651.1	predicted protein								class 1	#ff4646	1.0	3.21656840886194	0.850883282194267	0.254282032653198
CPSG_02317		0.883909370055518	0.000171294113280995	0.0517564582587374	199.0	157.0	1487.0	1059.0	182.0	172.0	765.0	976.0	16.7932	19.7202	132.059	112.026	12.9395	16.5234	100.03	84.6485	EFW20474.1	protein kinase							D8B26_003151	class 1	#ff4646	1.0	2.39269333123915	0.516584433630243	0.0730328236530027
CPSG_03450		0.966881490428097	0.0102605930690879	0.454445799997294	0.0	0.0	4.0	3.0	0.0	0.0	1.0	4.0	0	0	2.58443	2.30883	0	0	0.951297	2.52393	EFW20275.1	conserved hypothetical protein	CIMG_03826	XM_001244384.2	hypothetical protein				D8B26_003311	class 1	#ff4646	1.0	2.55506165524824	0.556597323396648	0.0696961419838962
CPSG_07543		0.966881490428097	0.00157876715032464	0.0581845918980463	0.0	5.0	265.0	232.0	3.0	0.0	50.0	128.0	0	2.46057	92.2056	96.1535	0.835647	0	25.6149	43.4945	EFW15916.1	conserved hypothetical protein								class 1	#ff4646	1.0	6.90345697926924	1.56261727379665	0.228634636705289
CPSG_06027		0.96909166351916	0.00520071594415114	0.284065376808118	0.0	0.0	8.0	10.0	0.0	0.0	7.0	3.0	0	0	4.43852	6.60867	0	0	5.71819	1.62548	EFW17584.1	conserved hypothetical protein								class 1	#ff4646	1.0	3.79386282344798	0.912208423616817	0.0696961419838953
CPSG_01502		0.942052980597293	0.00806710944623465	0.300936958006916	3.0	8.0	64.0	31.0	4.0	5.0	23.0	33.0	0.456739	1.81287	10.2542	5.9163	0.513066	0.866578	5.42579	5.16356	EFW21345.1	hypothetical protein	CIMG_10796	XM_012358901.1	hypothetical protein				D8B26_001556	class 1	#ff4646	1.0	2.68837443405496	0.688672469441693	0.164294414166741
CPSG_07437		0.806492257897737	0.000219939428513837	0.0213484941382312	96.0	55.0	865.0	678.0	62.0	81.0	324.0	567.0	8.36412	7.1325	79.3124	74.0492	4.551	8.03387	43.7403	50.7716	EFW15810.1	conserved hypothetical protein	CIMG_08077	XM_001240913.2	hypothetical protein				D8B26_004375	class 1	#ff4646	1.0	2.93916341951022	0.807096367324897	0.148155066866236
CPSG_06850		0.943499863913814	0.000522160651723902	0.0489015714028357	32.0	19.0	262.0	240.0	38.0	15.0	134.0	163.0	3.40798	3.01183	29.3646	32.0405	3.40955	1.81856	22.1126	17.8412	EFW16334.1	hypothetical protein								class 1	#ff4646	1.0	2.86759777856275	0.749630694777254	0.0910517190616822
CPSG_06567		0.945505750676615	0.000442541285296684	0.0414616021782436	34.0	19.0	199.0	162.0	29.0	23.0	84.0	149.0	3.56949	2.96901	21.9865	21.3199	2.56503	2.74882	13.6645	16.0769	EFW16608.1	conserved hypothetical protein								class 1	#ff4646	1.0	2.34354198088436	0.647953564574918	0.0675829062294848
CPSG_02421		0.922907101463491	0.0134294045095959	0.532734992388589	4.0	2.0	24.0	12.0	3.0	4.0	9.0	18.0	5.12941	3.8174	32.3888	19.2899	3.24112	5.83926	17.8829	23.7229	EFW20578.1	predicted protein								class 1	#ff4646	1.0	1.95350417470723	0.380532714263489	-0.142656152583126
CPSG_02446		0.966881490428097	0.0045807472264087	0.467837437061207	107.0	137.0	558.0	465.0	183.0	87.0	291.0	569.0	2.90205	5.53059	15.9269	15.8094	4.18156	2.68615	12.2293	15.8607	EFW20603.1	ubiquitin-conjugating enzyme E2 Q2	CIMG_03511	XM_001244069.2	ubiquitin conjugating enzyme	HISTO_LF.Contig359.Fgenesh_Aspergillus.193.final_new	ubiquitin-conjugating enzyme E2 Q2	I7I48_00457	D8B26_003049	class 1	#ff4646	1.0	1.66535049165778	0.286322219601057	-0.0430195021522355
CPSG_05292		0.966881490428097	0.000220350020059471	0.0388135850272874	44.0	16.0	818.0	533.0	34.0	27.0	262.0	533.0	5.4604	2.95544	106.832	82.9165	3.55481	3.8144	50.3803	67.981	EFW18606.1	conserved hypothetical protein	CIMG_08399	XM_001241235.2	hypothetical protein				D8B26_005363	class 1	#ff4646	1.0	4.12963828854105	0.784293541989174	-0.0654479273572306
CPSG_06169		0.970642496187561	0.00013270913174714	0.0131101522280269	7.0	8.0	354.0	246.0	8.0	8.0	135.0	166.0	1.05306	1.79133	56.0446	46.3908	1.01394	1.37005	31.4685	25.6656	EFW16901.1	conserved hypothetical protein	CIMG_02701	XM_001248929.2	hypothetical protein					class 1	#ff4646	1.0	4.8013767461483	0.97416272349865	-0.0312724937452649
CPSG_02283		0.966881490428097	0.0112729049326867	0.417684336913437	3.0	3.0	30.0	18.0	3.0	4.0	8.0	28.0	0.512182	0.76235	5.39014	3.85227	0.431509	0.777416	2.11632	4.91303	EFW20440.1	conserved hypothetical protein	CIMG_03664	XM_001244222.2	phosphotransferase enzyme family protein				D8B26_003179	class 1	#ff4646	1.0	2.35390693832395	0.546103566142674	-0.107348758968815
CPSG_05046		0.966881490428097	0.0130634709816287	0.333679156248243	0.0	3.0	45.0	42.0	0.0	5.0	20.0	20.0	0	0.482218	5.57247	6.2308	0	0.632984	3.64284	2.46803	EFW18360.1	hypothetical protein								class 1	#ff4646	1.0	4.70690293343243	1.10574249589567	-0.261257546690177
CPSG_05510		0.904898447798895	0.000263688745453782	0.0410466017237443	78.0	51.0	620.0	481.0	97.0	50.0	322.0	381.0	8.28703	8.065	69.3221	64.0606	8.68244	6.04734	53.0088	41.6023	EFW17873.1	conserved hypothetical protein	CIMG_08779	XM_001241615.2	hypothetical protein	HISTO_DM.Contig933.Fgenesh_histo.97.final_new	methyltransferase domain-containing protein	I7I48_07918	D8B26_004795	class 1	#ff4646	1.0	2.66376879926683	0.635243518610198	-0.0860840693611
CPSG_05353		0.897018695184549	0.000406157864773489	0.0551655391245995	3.0	3.0	108.0	69.0	6.0	2.0	34.0	61.0	2.35744	3.5089	89.314	67.969	3.97226	1.78912	41.3987	49.265	EFW17716.1	conserved hypothetical protein							D8B26_004926	class 1	#ff4646	1.0	4.22091951724395	0.888156945391802	-0.172255121549508
CPSG_08763		0.966881490428097	0.00307862579048637	0.258424892582508	170.0	121.0	583.0	541.0	188.0	125.0	268.0	651.0	24.3742	25.8224	87.9683	97.2345	22.7094	20.4024	59.5394	95.9293	EFW14505.1	conserved hypothetical protein	CIMG_07342	XM_001243445.2	hypothetical protein	HISTO_LF.Contig359.eannot.2173.final_new	NAT_SF acetyltransferase domain-containing protein	I7I48_00387	D8B26_006898	class 1	#ff4646	1.0	1.52704352885928	0.374485946848292	-0.0311451805331142
CPSG_02533		0.831397587275116	0.00407936148490125	0.29180074115437	855.0	284.0	2546.0	2108.0	696.0	486.0	1428.0	1831.0	74.2739	36.7213	232.758	229.553	50.9384	48.0614	192.214	163.473	EFW20690.1	conserved hypothetical protein	CIMG_03422	XM_001243980.2	hypothetical protein	HISTO_ZL.Contig1158.eannot.1367.final_new	KxDL superfsmily domain-containing protein	I7I48_01546	D8B26_002980	class 1	#ff4646	1.0	1.76203508470407	0.492334473129204	-0.13627007162136
CPSG_02988		0.873965735521733	0.00735756583871334	0.252800342980513	67.0	34.0	265.0	192.0	97.0	31.0	114.0	208.0	10.2005	7.70471	42.4589	36.6429	12.4419	5.37278	26.893	32.5461	EFW21145.1	conserved hypothetical protein							D8B26_002608	class 1	#ff4646	1.0	1.77288598996051	0.51973276646607	-0.152308200219566
CPSG_01292		0.690872709397016	0.00124644351429093	0.151182204456466	691.0	569.0	2090.0	1583.0	837.0	593.0	1104.0	1851.0	17.1362	21.0029	54.5455	49.2107	17.4875	16.741	42.4223	47.1772	EFW23393.1	maltose O-acetyltransferase	CIMG_07219	XM_001243322.2	C6 zinc finger domain-containing protein	HISTO_GY.Contig460.eannot.1790.final_new	C6 zinc finger domain-containing protein	I7I48_04931	D8B26_006882	class 1	#ff4646	1.0	1.10243227624633	0.328336674061491	-0.102965925387706
CPSG_05974		0.736629963949543	0.00110200304906063	0.0814785333590823	95.0	38.0	380.0	296.0	81.0	68.0	160.0	290.0	9.19968	5.47725	38.7265	35.9321	6.60846	7.49632	24.008	28.8626	EFW17531.1	conserved hypothetical protein	CIMG_05407	XM_001245965.2	hypothetical protein				D8B26_000232	class 1	#ff4646	1.0	1.99668684105184	0.604810229080784	-0.186888152209656
CPSG_00815		0.809025522523099	0.000733119381903075	0.0540464852911773	13.0	6.0	161.0	134.0	8.0	17.0	66.0	89.0	3.72782	2.5609	48.5863	48.1679	1.93271	5.54946	29.3254	26.2295	EFW22916.1	conserved hypothetical protein	CIMG_06262	XM_001242365.1	hypothetical protein	HISTO_GX.Contig297.Fgenesh_histo.103.final_new	hypothetical protein	I7I48_10232	D8B26_006475	class 1	#ff4646	1.0	3.52091490303917	0.920466240914278	-0.252070567442457
CPSG_01837		0.819818208906838	0.00132097462141902	0.10716358042185	53.0	19.0	225.0	231.0	40.0	39.0	112.0	185.0	5.55763	2.96549	24.8297	30.3646	3.53378	4.65552	18.1978	19.9376	EFW21680.1	conserved hypothetical protein	CIMG_10727	XM_012358881.1	hypothetical protein					class 1	#ff4646	1.0	2.33005598531027	0.626328950728859	-0.174933499688636
CPSG_08303		0.818178735741308	0.00101261916286708	0.0986727045201624	1.0	1.0	32.0	27.0	1.0	2.0	9.0	22.0	0.102793	0.153001	3.46169	3.47911	0.0866022	0.234036	1.43349	2.3242	EFW15115.1	conserved hypothetical protein				HISTO_FE.Contig19-snap.136.final_new			D8B26_004536	class 1	#ff4646	1.0	3.89370740960129	0.979703037961934	-0.285810007780294
CPSG_00645	DLD2	0.565385265299507	0.000602174098036171	0.207627427089811	2186.0	2269.0	15602.0	12953.0	3020.0	2425.0	8125.0	11479.0	125.94	194.571	945.954	935.461	146.584	159.044	725.312	679.683	EFW22746.1	D-lactate dehydrogenase 2	CIMG_06424	XM_001242527.2	D-lactate dehydrogenase 2	HISTO_DF.Contig537.fgenesh_plus.23.final_new	D-lactate dehydrogenase 2, mitochondrial precursor	I7I48_03338	D8B26_006327	class 1	#ff4646	1.0	2.21713135108048	0.533923775679861	-0.191722815950742
CPSG_03449		0.856470397156588	0.00474227728519924	0.133937617869427	0.0	1.0	29.0	18.0	2.0	0.0	4.0	15.0	0	0.18922	3.87982	2.86848	0.214207	0	0.787925	1.95982	EFW20274.1	hypothetical protein								class 1	#ff4646	1.0	4.38405335078709	1.42870604229021	-0.395534835480244
CPSG_04522		0.840449761890883	0.00579085531651918	0.204044660343337	70.0	54.0	231.0	167.0	98.0	48.0	117.0	182.0	8.687	9.97461	30.1689	25.9795	10.2462	6.78115	22.4981	23.213	EFW18976.1	serine/threonine protein kinase	CIMG_10103	XM_001239080.2	STE/STE20 protein kinase					class 1	#ff4646	1.0	1.24177811552614	0.408391525773076	-0.114842986248395
CPSG_04911		0.703838115184414	0.000823161302848021	0.0586477006131957	226.0	206.0	961.0	702.0	314.0	191.0	457.0	702.0	10.8479	14.7176	48.5442	42.2393	12.698	10.4367	33.9893	34.6309	EFW18225.1	conserved hypothetical protein	CIMG_02177	XM_001248405.2	hypothetical protein				D8B26_005058	class 1	#ff4646	1.0	1.50612604904475	0.514593885712329	-0.137484075158885
CPSG_06091	RFC5	0.886957485853893	0.00308443139681954	0.17428010335174	471.0	288.0	1171.0	916.0	408.0	411.0	698.0	932.0	38.2882	34.8471	100.179	93.3428	27.9428	38.0343	87.9198	77.866	EFW17648.1	hypothetical protein	CIMG_05230	XM_001245788.2	replication factor C subunit 5	HISTO_DA.Contig93-snap.158.final_new	activator 1 subunit 5	I7I48_08486	D8B26_000325	class 1	#ff4646	1.0	1.04603831168744	0.341003991692633	-0.0625837093566215
CPSG_02801		0.850738430646523	0.0228037592278949	0.284034934097348	1.0	0.0	18.0	8.0	0.0	3.0	5.0	5.0	0.492177	0	9.3233	4.93575	0	1.68087	3.81311	2.52918	EFW20959.1	conserved hypothetical protein								class 1	#ff4646	1.0	3.40763695027779	1.20658875679411	-0.440062893737207
CPSG_04374		0.822023147512606	0.00878438783610213	0.187076256277104	46.0	26.0	125.0	110.0	57.0	28.0	75.0	93.0	2.42905	2.04353	6.94647	7.28136	2.53582	1.68316	6.13659	5.04719	EFW18828.1	6-aminohexanoate-cyclic-dimer hydrolase	CIMG_03155	XM_001243713.2	fatty acid amide hydrolase	HISTO_AZ.Contig47.eannot.1652.final_new	fatty-acid amide hydrolase	I7I48_00272	D8B26_005627	class 1	#ff4646	1.0	1.29186673477684	0.477727136138194	-0.143542736319163
CPSG_07502		0.835626899008152	0.00982900883234081	0.274893757426123	1215.0	559.0	2814.0	2135.0	1242.0	700.0	1598.0	2025.0	21.3522	14.6221	52.0436	47.0334	18.3889	14.0041	43.5143	36.5747	EFW15876.1	ankyrin repeat protein	CIMG_08012	XM_001240848.2	serine/threonine protein kinase				D8B26_004320	class 1	#ff4646	1.0	1.12846534142899	0.415234189454478	-0.102245886394232
CPSG_02676		0.367144453405167	0.000332600741278004	0.0701616622348885	265.0	151.0	1201.0	973.0	301.0	226.0	709.0	828.0	9.99615	8.47801	47.6767	46.0089	9.56576	9.70479	41.4401	32.1001	EFW20833.1	conserved hypothetical protein	CIMG_03289	XM_001243847.2	hypothetical protein	HISTO_LF.Contig359.Fgenesh_histo.207.final_new	C6 transcription factor	I7I48_00419	D8B26_002858	class 1	#ff4646	1.0	1.98172252282188	0.480126777378653	-0.298516646134026
CPSG_03617		0.645593241321081	0.00225233478972251	0.195026454029336	15.0	17.0	112.0	74.0	27.0	15.0	49.0	82.0	1.31465	2.21768	10.3303	8.13003	1.99365	1.49658	6.65431	7.38621	EFW19233.1	Fe(2+) transporter	CIMG_09080	XM_001239458.2	ZIP family zinc transporter				D8B26_007489	class 1	#ff4646	1.0	2.07450308079378	0.496985018374366	-0.299155218603421
CPSG_05969		0.761008217185304	0.0246685977056933	0.432470481381954	11.0	4.0	38.0	21.0	8.0	10.0	17.0	25.0	3.31524	1.79437	12.0526	7.93385	2.03132	3.43094	7.93889	7.74375	EFW17526.1	conserved hypothetical protein	CIMG_11531	XM_001245968.2	hypothetical protein				D8B26_000228	class 1	#ff4646	1.0	1.55211969282507	0.442785234050277	-0.277002180139227
CPSG_05698		0.622770605043116	0.00225233478972251	0.132352745947692	0.0	0.0	14.0	13.0	0.0	1.0	3.0	9.0	0	0	8.86443	9.80464	0	0.684916	2.79676	5.56516	EFW18061.1	conserved hypothetical protein	CIMG_08526	XM_001241362.2	hypothetical protein					class 1	#ff4646	1.0	4.36746365826918	1.22240638051907	-0.681140069897512
CPSG_02965		0.631846620098852	0.00182997536530246	0.110650704184318	118.0	74.0	423.0	310.0	108.0	123.0	197.0	328.0	4.1957	3.91637	15.8284	13.8174	3.23528	4.97872	10.8537	11.9863	EFW21122.1	tRNA splicing endonuclease subunit	CIMG_09708	XM_001240086.2	tRNA splicing endonuclease subunit	HISTO_DM.Contig940-snap.16.final_new	tRNA splicing endonuclease subunit	I7I48_08149	D8B26_002627	class 1	#ff4646	1.0	1.50846161728079	0.484971142632637	-0.20479614720622
CPSG_04654		0.643171003001974	0.00223577507499511	0.106303451201925	54.0	19.0	230.0	164.0	49.0	38.0	84.0	170.0	9.60804	5.03181	43.067	36.5785	7.34519	7.69688	23.1584	31.087	EFW19108.1	conserved hypothetical protein	CIMG_12535	XM_004444683.1	hypothetical protein	HISTO_ZU.Contig65.Fgenesh_Aspergillus.127.final_new	hypothetical protein	I7I48_03054	D8B26_007283	class 1	#ff4646	1.0	2.09740741729953	0.662192642966768	-0.299453621011841
CPSG_08937		0.511608541238065	0.000709025431664748	0.0498582230269263	99.0	34.0	655.0	447.0	80.0	90.0	233.0	392.0	4.77265	2.43968	33.2309	27.0131	3.24923	4.93921	17.4048	19.4222	EFW14349.1	conserved hypothetical protein	CIMG_07603	XM_001240439.2	hypothetical protein	HISTO_ZL.Contig1161c.eannot.1477.final_new	DUF2838 superfamily domain-containing protein	I7I48_09565	D8B26_008211	class 1	#ff4646	1.0	2.72736070660521	0.814918587204969	-0.403568255005139
CPSG_09915	PPO3	0.507893803911427	0.00148733658702172	0.166768196743168	908.0	679.0	2820.0	2227.0	1190.0	733.0	1721.0	2066.0	21.0893	23.4734	68.9288	64.8392	23.2857	19.3807	61.9362	49.3167	EFW13463.1	fatty acid oxygenase	CIMG_00042	XM_001246270.2	fatty acid oxygenase PpoC	HISTO_BP.Contig459.Fgenesh_Aspergillus.117.final_new	heme peroxidase	I7I48_04358	D8B26_004938	class 1	#ff4646	1.0	1.23691190810585	0.377348639198176	-0.179750779151314
CPSG_00520		0.926968825040932	0.000950926372147583	0.0266167426584815	277.0	187.0	1169.0	919.0	313.0	198.0	391.0	878.0	16.6064	16.6866	73.7541	69.0642	15.8091	13.513	36.3212	54.0977	EFW22621.1	serine/threonine-protein kinase	CIMG_02662	XM_001248890.2	CMGC/SRPK protein kinase	HISTO_ZE.Contig158.Fgenesh_Aspergillus.18.final_new	protein kinase	I7I48_02177	D8B26_000729	class 1	#ff4646	1.0	1.74544628580974	0.78467183454278	-0.064076054661518
CPSG_01383		0.90862332130844	0.000558087974802715	0.0115661269498734	172.0	155.0	809.0	863.0	214.0	148.0	324.0	570.0	15.3171	20.5451	75.8178	96.3384	16.0556	15.0037	44.7074	52.1688	EFW21226.1	conserved hypothetical protein	CIMG_09020	XM_001239398.2	hypothetical protein				D8B26_007439	class 1	#ff4646	1.0	1.92799381129661	0.926680129093427	-0.0712576128322997
CPSG_00387		0.970159846560488	0.00233834762804871	0.0643471566165851	98.0	89.0	382.0	293.0	116.0	83.0	149.0	307.0	11.1185	15.0293	45.6098	41.6705	11.0877	10.7198	26.1935	35.7969	EFW22488.1	conserved hypothetical protein				HISTO_ZW.Contig245.Fgenesh_histo.44.final_new	hypothetical protein	I7I48_04866	D8B26_000838	class 1	#ff4646	1.0	1.41655678538931	0.60295154246244	-0.0182712240775764
CPSG_02333		0.88091433307339	0.00262543676544163	0.0518988166028985	266.0	182.0	645.0	599.0	312.0	185.0	346.0	532.0	20.6569	21.0371	52.7133	58.3113	20.4129	16.3549	41.634	42.4605	EFW20490.1	conserved hypothetical protein	CIMG_03621	XM_001244179.2	ketohexokinase	HISTO_JG.Contig207.Fgenesh_histo.50.final_new	kinase, pfkB family protein	I7I48_05665	D8B26_003139	class 1	#ff4646	1.0	1.05573198225408	0.509715004111653	-0.0655684548869608
CPSG_06076		0.993353299841056	0.00535076813913425	0.0775997151695267	175.0	122.0	644.0	472.0	154.0	157.0	199.0	522.0	16.0394	16.6482	62.0034	54.1318	11.8837	16.3601	28.2486	49.0823	EFW17633.1	conserved hypothetical protein							D8B26_000313	class 1	#ff4646	1.0	1.47765733875195	0.718957405911017	-0.00479799171907747
CPSG_05367		0.716575993438644	0.00122156338596866	0.0388971226370081	157.0	93.0	440.0	366.0	162.0	120.0	206.0	350.0	27.4386	24.1922	80.9265	80.1835	23.853	23.8745	55.785	62.8664	EFW17730.1	conserved hypothetical protein	CIMG_08919	XM_001241755.2	hypothetical protein				D8B26_004915	class 1	#ff4646	1.0	1.28068952323191	0.548879165200775	-0.125799200898692
CPSG_03411		0.744558800558561	0.00742411504268898	0.115895175377488	76.0	129.0	499.0	456.0	125.0	118.0	288.0	258.0	4.7158	11.9141	32.585	35.469	6.53459	8.33517	27.69	16.4532	EFW20236.1	hypothetical protein	CIMG_11218	XM_012358282.1	hypothetical protein					class 1	#ff4646	1.0	1.87578392868636	0.817158868101147	-0.265119133855473
CPSG_09946		0.619966421404966	0.00145936915687294	0.0359886225446291	105.0	63.0	340.0	263.0	100.0	98.0	162.0	221.0	16.237	14.5006	55.3312	50.9815	13.0281	17.2517	38.8167	35.1234	EFW13494.1	conserved hypothetical protein	CIMG_01745	XM_001247973.2	hypothetical protein	HISTO_ZT.Contig1089-snap.61.final_new	InfB (translation initiation factor) domain-containing protein	I7I48_06236	D8B26_001476	class 1	#ff4646	1.0	1.42715197075082	0.646339713016553	-0.188577884851451
CPSG_02630		0.971208397431838	0.00564224076123623	0.152925768276361	173.0	175.0	781.0	658.0	283.0	106.0	325.0	648.0	5.36169	8.0728	25.4732	25.5637	7.38939	3.73983	15.6073	20.6405	EFW20787.1	hypothetical protein	CIMG_03329	XM_001243887.2	JmjC domain-containing protein				D8B26_002898	class 1	#ff4646	1.0	1.62380323950057	0.605744288689948	0.0241198964196538
CPSG_03471		0.966881490428097	0.0219849886722946	0.270934938451013	3.0	1.0	10.0	10.0	3.0	1.0	5.0	7.0	1.70226	0.844568	5.97146	7.11289	1.43414	0.645944	4.39605	4.08217	EFW20296.1	conserved hypothetical protein				HISTO_ZT.Contig181-snap.4.final_new	hypothetical protein	I7I48_06683		class 1	#ff4646	1.0	1.73285993088085	0.687796536575777	0.0731721618446115
CPSG_05254	EMG1	0.971208397431838	0.00104246890584432	0.0800412148053517	1575.0	795.0	4749.0	4335.0	1308.0	1065.0	2456.0	3462.0	77.5315	58.2498	246.023	267.503	54.2465	59.6812	187.333	175.151	EFW18568.1	nucleolar essential protein 1	CIMG_00497	XM_001246725.1	ribosomal RNA small subunit methyltransferase NEP1	HISTO_EA.Contig33.eannot.1589.final_new	nucleolar essential protein	I7I48_04611	D8B26_005332	class 1	#ff4646	1.0	1.59165888821722	0.615930952234089	-0.0120199166239505
CPSG_06619		0.993871086719193	0.000430998613204186	0.0145984629812958	172.0	83.0	707.0	601.0	136.0	120.0	284.0	468.0	6.10351	4.38389	26.4026	26.7342	4.0659	4.84756	15.6156	17.0681	EFW16660.1	acyl-CoA oxidase	CIMG_10832	XM_012358914.1	acyl-CoA oxidase				D8B26_001350	class 1	#ff4646	1.0	1.98403642597362	0.810023315147997	0.00329382666041855
CPSG_02564	ARO1	0.966881490428097	0.0167391441686795	0.397681170449373	1384.0	1722.0	6239.0	5126.0	1567.0	1777.0	3857.0	3933.0	18.9716	35.1344	90.0035	88.0824	18.0969	27.7298	81.9231	55.4091	EFW20721.1	3-dehydroquinate synthase	CIMG_03391	XM_001243949.2	pentafunctional AROM polypeptide	HISTO_ZL.Contig1158.Fgenesh_Aspergillus.25.final_new	pentafunctional AROM polypeptide	I7I48_01584	D8B26_002955	class 1	#ff4646	1.0	1.41982723782797	0.489792617708899	-0.034679970400763
CPSG_01915		0.966881490428097	0.00124875842203353	0.0593477695502382	1.0	0.0	20.0	16.0	1.0	0.0	6.0	8.0	0.27864	0	5.86474	5.58862	0.234752	0	2.59049	2.29098	EFW21758.1	predicted protein							D8B26_001894	class 1	#ff4646	1.0	3.94373087448852	1.29409285817088	0.0750912965960482
CPSG_07459		0.966881490428097	0.00420042756353748	0.159569133937582	0.0	0.0	6.0	5.0	0.0	0.0	3.0	2.0	0	0	8.58183	8.51853	0	0	6.31774	2.79365	EFW15832.1	predicted protein	CIMG_08055	XM_001240891.2	hypothetical protein					class 1	#ff4646	1.0	3.14417334512082	1.03135719664955	0.0696961419838971
CPSG_05041		0.967860485848674	0.00339740446962168	0.218731222982616	1059.0	1339.0	6535.0	4514.0	1419.0	1082.0	3038.0	4053.0	58.9788	110.997	383.02	315.14	66.5807	68.599	262.165	231.988	EFW18355.1	conserved hypothetical protein	CIMG_00301	XM_001246529.2	TRAF-type zinc finger protein	HISTO_BP.Contig459.eannot.1591.final_new	TRAF-type zinc finger protein	I7I48_04239	D8B26_005152	class 1	#ff4646	1.0	1.73629494442879	0.595480999003983	0.0247586437903662
CPSG_03451		0.985664988599167	0.0223854222247086	0.345896887195793	15.0	26.0	75.0	63.0	25.0	16.0	38.0	63.0	2.15067	5.54862	11.3167	11.3231	3.01987	2.61151	8.44215	9.28348	EFW20276.1	conserved hypothetical protein								class 1	#ff4646	1.0	1.39367436532577	0.455995607695346	-0.0132308917150794
CPSG_03218		0.992078764004824	0.000274043644125578	0.0141457863876393	120.0	94.0	851.0	723.0	118.0	105.0	420.0	448.0	15.0608	17.56	112.401	113.748	12.4771	15.0019	81.6775	57.7872	EFW20043.1	hypothetical protein							D8B26_003489	class 1	#ff4646	1.0	2.44840969120057	0.852320945572657	0.00461973002149163
CPSG_10108		0.992078764004824	0.000495163418479739	0.027242261032194	75.0	43.0	423.0	320.0	85.0	41.0	168.0	270.0	5.81923	4.96595	34.5398	31.124	5.55634	3.62142	20.1977	21.5306	EFW13296.1	ferric reductase							D8B26_005414	class 1	#ff4646	1.0	2.23663625262116	0.763878965921298	0.00509947637012553
CPSG_02873		0.948992137316462	0.00579085531651918	0.310352898929525	664.0	320.0	1695.0	1233.0	530.0	493.0	1059.0	1185.0	51.5647	36.9883	138.526	120.03	34.6758	43.5835	127.429	94.5783	EFW21030.1	GTP-binding protein	CIMG_09606	XM_001239984.2	GTP-binding protein	HISTO_DM.Contig933.fgenesh_plus.82.final_new	GTP-binding protein	I7I48_08039	D8B26_002702	class 1	#ff4646	1.0	1.19157158697552	0.339950997269371	-0.0528795199366217
CPSG_07140		0.966881490428097	0.00320015648473237	0.149362079870608	7.0	2.0	46.0	30.0	5.0	4.0	22.0	21.0	2.91195	1.23836	20.1381	15.644	1.75235	1.89425	14.1807	8.97829	EFW16090.1	predicted protein								class 1	#ff4646	1.0	2.65986324524166	0.7997102533452	-0.0928702714621146
CPSG_02768		0.968353879122583	0.000612760822987196	0.0998979143891624	914.0	590.0	2568.0	2036.0	918.0	659.0	1409.0	2198.0	46.0154	44.2119	136.059	128.492	38.9373	37.7688	109.915	113.73	EFW20925.1	hypothetical protein	CIMG_03204	XM_001243762.2	UBX domain-containing protein	HISTO_AZ.Contig47.eannot.1669.final_new	UBX domain-containing protein	I7I48_00314	D8B26_002788	class 1	#ff4646	1.0	1.1988967793016	0.357507051541626	-0.0107737601824365
CPSG_07242		0.983068882566086	0.00150935629607854	0.0690002650664209	3.0	5.0	78.0	76.0	7.0	2.0	20.0	54.0	0.686879	1.70396	18.7945	21.813	1.35028	0.52129	7.0954	12.707	EFW16192.1	serine/threonine protein kinase								class 1	#ff4646	1.0	3.73602804378447	1.13740934735703	0.0248489699251233
CPSG_05280		0.966933633682551	0.00509117935856885	0.206488162938879	0.0	0.0	4.0	7.0	0.0	0.0	2.0	3.0	0	0	4.67602	9.74721	0	0	2.94231	3.04234	EFW18593.1	predicted protein	CIMG_08420	XM_001241256.1	hypothetical protein	HISTO_JG.Contig207.Fgenesh_Aspergillus.28.final_new			D8B26_005353	class 1	#ff4646	1.0	3.08487958789546	0.937744468497691	0.0696961419838953
CPSG_03476		0.966881490428097	0.0005465346791441	0.0760234392640601	311.0	299.0	1357.0	1109.0	351.0	276.0	757.0	1024.0	20.7195	29.6497	95.1424	92.6172	19.7012	20.9324	78.1452	70.1144	EFW20301.1	RINT-1 family protein							D8B26_003296	class 1	#ff4646	1.0	1.58756751884888	0.457932094085256	0.0255608215161178
CPSG_10017		0.967860485848674	0.00520889692560348	0.211192375530501	0.0	0.0	5.0	11.0	0.0	0.0	2.0	5.0	0	0	0.785552	2.29562	0	0	0.508669	0.759442	EFW13374.1	conserved hypothetical protein								class 1	#ff4646	1.0	3.53164283225864	1.03512691331231	0.0696961419838953
CPSG_09938	SKN7	0.971236321701366	0.000900023156337366	0.164826791720102	1355.0	1301.0	6615.0	5734.0	1522.0	1266.0	3892.0	4547.0	37.1943	53.155	191.092	197.304	35.1979	39.5604	165.538	128.277	EFW13486.1	stress response transcription factor SrrA/Skn7	CIMG_01739	XM_001247967.2	stress response transcription factor SrrA/Skn7	HISTO_ZT.Contig1089.Fgenesh_Aspergillus.83.final_new	stress response transcription factor SrrA/Skn7, histidine kinase	I7I48_06245	D8B26_001482	class 1	#ff4646	1.0	1.77143174211219	0.513545884049698	0.0124194931842387
CPSG_01032		0.720638847169522	0.00046561073269036	0.0191873064571817	268.0	199.0	960.0	903.0	267.0	185.0	522.0	669.0	13.8546	15.3124	52.2284	58.5179	11.6288	10.8873	41.8136	35.5446	EFW23133.1	sulfite reductase flavoprotein alpha-component	CIMG_06064	XM_001242167.2	NADPH-dependent FMN/FAD containing oxidoreductase	HISTO_ZU.Contig171.fgenesh_plus.5.final_new			D8B26_006653	class 1	#ff4646	1.0	1.57586052618181	0.640852336499433	0.118627832584334
CPSG_07284		0.696916828356778	0.000480271095787593	0.0135501948042328	138.0	138.0	985.0	817.0	121.0	132.0	318.0	619.0	33.4094	49.7277	250.958	247.944	24.6797	36.3792	119.29	154.017	EFW16234.1	conserved hypothetical protein								class 1	#ff4646	1.0	2.27929414418242	0.979114397187561	0.193842018471498
CPSG_02709		0.858171874702235	0.000393973686130635	0.0174496229497478	1098.0	704.0	3857.0	2933.0	986.0	805.0	1612.0	2641.0	63.8392	60.9239	235.999	213.766	48.2979	53.2809	145.224	157.813	EFW20866.1	conserved hypothetical protein	CIMG_03256	XM_001243814.2	transcription initiation factor TFIIA large subunit				D8B26_002834	class 1	#ff4646	1.0	1.49553093006226	0.686262967705225	0.0526495416887975
CPSG_03968		0.966881490428097	0.0223986101199153	0.219686767301283	0.0	0.0	2.0	3.0	0.0	0.0	1.0	1.0	0	0	1.92818	3.44512	0	0	1.41948	0.941521	EFW19585.1	predicted protein								class 1	#ff4646	1.0	2.11620099811941	0.964702373096339	0.0696961419838953
CPSG_07270		0.96909166351916	0.022138936927886	0.196850783205029	0.0	0.0	8.0	2.0	0.0	0.0	2.0	1.0	0	0	8.59766	2.56027	0	0	3.1647	1.04955	EFW16220.1	predicted protein								class 1	#ff4646	1.0	2.79633826751481	1.30201728079858	0.0696961419838971
CPSG_06268		0.967860485848674	0.00310535547445539	0.0664216854424779	153.0	108.0	379.0	333.0	157.0	113.0	187.0	333.0	19.9074	20.9159	51.8965	54.3136	17.2103	16.7376	37.701	44.5303	EFW17000.1	DEAD/DEAH box RNA helicase								class 1	#ff4646	1.0	1.02452955026418	0.473650234467784	0.0175172992068067
CPSG_06621		0.842600918393238	0.000146242963689162	0.00434514623743541	247.0	139.0	1328.0	1018.0	206.0	169.0	483.0	752.0	12.7989	10.7206	72.4182	66.1247	8.99306	9.96899	38.7801	40.048	EFW16662.1	conserved hypothetical protein	CIMG_12749	XM_001248106.2	hypothetical protein					class 1	#ff4646	1.0	2.19586788573481	0.924400097221896	0.0780179730281443
CPSG_10118		0.966881490428097	0.000406157864773489	0.0223107352170245	1122.0	822.0	4108.0	3308.0	1060.0	938.0	1870.0	2859.0	43.7385	47.678	168.512	161.673	34.7998	41.6259	112.972	114.53	EFW13307.1	conserved hypothetical protein	CIMG_09989	XM_001238966.2	hypothetical protein	HISTO_BP.Contig459-snap.52.final_new	PKc-like superfamily domain-containing protein	I7I48_04278	D8B26_005407	class 1	#ff4646	1.0	1.50297458180776	0.652703733367021	0.01619777191216
CPSG_09563		0.843624195591175	0.016922735960346	0.166128062700209	198.0	57.0	437.0	345.0	100.0	109.0	204.0	293.0	34.0005	14.5689	78.9728	74.2645	14.4673	21.3077	54.2798	51.7102	EFW13910.1	conserved hypothetical protein	CIMG_06905	XM_001243008.2	hypothetical protein				D8B26_005919	class 1	#ff4646	1.0	1.37599213317042	0.649487565083072	0.166437880922768
CPSG_07359		0.81269131663592	0.00632535914667795	0.0659848924733656	214.0	205.0	679.0	544.0	280.0	139.0	310.0	490.0	12.1163	17.2759	40.4577	38.6097	13.3561	8.95903	27.196	28.5128	EFW16309.1	spermine/spermidine synthase	CIMG_06786	XM_001242889.2	spermine/spermidine synthase	HISTO_LG.Contig392.Fgenesh_histo.243.final_new	spermine/spermidine synthase	I7I48_03815	D8B26_006011	class 1	#ff4646	1.0	1.11733545048308	0.616594491018867	0.118280018428631
CPSG_09283		0.684289723929958	0.00253609325298696	0.0351575428967642	88.0	86.0	302.0	279.0	85.0	76.0	146.0	212.0	6.8943	10.0285	24.8995	27.4002	5.61038	6.77816	17.7234	17.0699	EFW14209.1	WD repeat protein	CIMG_00673	XM_001246901.2	WD repeat protein	HISTO_BP.Contig457.eannot.1717.final_new	WD domain-containing protein	I7I48_04093	D8B26_002427	class 1	#ff4646	1.0	1.31272527224443	0.698102900544865	0.172262751506214
CPSG_07527		0.850384435233042	0.000575803274657915	0.0123571073674504	259.0	202.0	862.0	665.0	264.0	198.0	396.0	578.0	14.4064	16.7238	50.4589	46.3679	12.3716	12.5375	34.1301	33.0423	EFW15900.1	conserved hypothetical protein	CIMG_07989	XM_001240825.2	hypothetical protein	HISTO_KF.Contig601.Fgenesh_histo.111.final_new	hypothetical protein	I7I48_02344		class 1	#ff4646	1.0	1.29510264214043	0.642827192665421	0.0648721173159625
CPSG_00468	URM1	0.966881490428097	0.0362324316224529	0.203094428338467	179.0	58.0	319.0	308.0	127.0	87.0	131.0	299.0	33.3209	16.0702	62.4928	71.8713	19.9174	18.4363	37.7852	57.2035	EFW22569.1	conserved hypothetical protein	CIMG_02620	XM_001248848.2	hypothetical protein	HISTO_ZL.Contig1131.Fgenesh_histo.183.final_new	ubiquitin-related modifier 1	I7I48_10033	D8B26_000775	class 1	#ff4646	1.0	1.12763900408061	0.606392891218708	0.0686780017860795
CPSG_01230		0.892687460236495	0.00519762159081471	0.0468198314606506	25.0	19.0	112.0	95.0	21.0	21.0	30.0	82.0	6.83699	7.73408	32.2344	32.5679	4.8385	6.53785	12.7126	23.0477	EFW23331.1	conserved hypothetical protein	CIMG_02728	XM_001248956.2	BTB/POZ domain-containing protein				D8B26_006825	class 1	#ff4646	1.0	1.78463479815935	0.976285839164441	0.132644791714812
CPSG_01568		0.219136840208385	0.000651415800459336	0.010440958318242	176.0	115.0	531.0	477.0	130.0	104.0	237.0	373.0	8.28195	8.05467	26.296	28.1371	5.15382	5.57113	17.2805	18.0392	EFW21411.1	SR protein-specific kinase Dsk1	CIMG_11924	XM_012358736.1	CMGC/SRPK protein kinase				D8B26_001614	class 1	#ff4646	1.0	1.37613127893202	0.731846995989121	0.367551856381531
CPSG_01151		0.43969766609375	0.00107139032578578	0.0187939329136564	40.0	20.0	188.0	154.0	25.0	20.0	57.0	120.0	3.48163	2.59109	17.2209	16.8029	1.83328	1.98172	7.6875	10.7348	EFW23252.1	zinc-binding oxidoreductase CipB	CIMG_07088	XM_001243191.2	zinc-binding oxidoreductase CipB	HISTO_ZT.Contig1089-snap.126.final_new			D8B26_006752	class 1	#ff4646	1.0	2.10606139741656	0.990284653581961	0.431559627077816
CPSG_01326		0.687933978511124	0.0330852655165057	0.140578348317445	5.0	5.0	41.0	23.0	9.0	1.0	7.0	20.0	5.71425	8.5053	49.3116	32.9503	8.66559	1.30101	12.3958	23.4914	EFW21169.1	predicted protein							D8B26_007385	class 1	#ff4646	1.0	2.10037649017513	1.2911175002463	0.543129817051667
CPSG_02643		0.300636426001229	0.00197865917984856	0.0249406334482117	628.0	384.0	1593.0	1182.0	540.0	337.0	709.0	1099.0	44.6318	40.5687	119.105	105.328	32.3265	27.2999	78.0489	80.289	EFW20800.1	conserved hypothetical protein	CIMG_03318	XM_001243876.2	hypothetical protein	HISTO_AZ.Contig47.Fgenesh_histo.13.final_new	GNAT family acetyltransferase	I7I48_00255	D8B26_002884	class 1	#ff4646	1.0	1.03740278538998	0.613787203005361	0.272432786095521
CPSG_00036		0.771516353540551	0.040121201669584	0.156724051580263	35.0	19.0	84.0	76.0	27.0	20.0	58.0	43.0	10.6573	8.61114	26.9174	29.009	6.92639	6.93262	27.3648	13.4566	EFW22137.1	hypothetical protein								class 1	#ff4646	1.0	1.15387957471619	0.705628207221649	0.235758572757217
CPSG_08896		0.311732063182902	0.000633272839473654	0.00641936422923918	180.0	121.0	578.0	499.0	132.0	121.0	241.0	352.0	9.94968	9.95525	33.6233	34.5763	6.14719	7.61399	20.6415	19.9971	EFW14639.1	conserved hypothetical protein	CIMG_07363	XM_001243466.2	hypothetical protein				D8B26_007010	class 1	#ff4646	1.0	1.41976485110848	0.861219440679911	0.304903882958545
CPSG_01943		0.786631320448224	0.0218905331894135	0.178269399215433	32.0	12.0	74.0	63.0	18.0	19.0	30.0	61.0	6.35748	3.54851	15.4719	15.6898	3.01283	4.29714	9.23516	12.4553	EFW21786.1	conserved hypothetical protein	CIMG_01259	XM_001247487.2	hypothetical protein				D8B26_001914	class 1	#ff4646	1.0	1.29296833687196	0.619932225869199	0.213287672063877
CPSG_04899		0.769645438483728	0.014634727323165	0.132911389038056	1.0	1.0	29.0	11.0	0.0	2.0	6.0	6.0	0.148173	0.220546	4.52213	2.04316	0	0.337357	1.37755	0.913711	EFW18212.1	hypothetical protein	CIMG_10491	XM_012358801.1	hypothetical protein				D8B26_005048	class 1	#ff4646	1.0	3.2235847778018	1.5306113117709	0.53964568440365
CPSG_03618		0.372204658765488	0.00256543861065131	0.123978222313492	2182.0	1967.0	8640.0	7124.0	1866.0	1724.0	4793.0	5171.0	114.336	153.413	476.449	467.942	82.3767	102.838	389.154	278.477	EFW19234.1	homocitrate synthase	CIMG_09081	XM_001239459.2	homocitrate synthase, mitochondrial	HISTO_DM.Contig93.Fgenesh_Aspergillus.135.final_new	homocitrate synthase	I7I48_07669		class 1	#ff4646	1.0	1.47281273007732	0.614266030701549	0.285115654838555
CPSG_06271		0.52958233091095	0.00301621500022695	0.0784779784861707	113.0	77.0	378.0	275.0	116.0	55.0	176.0	262.0	26.2799	26.6542	92.5152	80.1714	22.7284	14.5612	63.4228	62.6232	EFW17003.1	conserved hypothetical protein				HISTO_LF.Contig359.Fgenesh_histo.64.final_new	hypothetical protein	I7I48_00570		class 1	#ff4646	1.0	1.34913494697615	0.5685780011377	0.271805006485591
CPSG_05515	MLH2	0.344738051332344	0.000627355329815295	0.0176006833525276	90.0	89.0	560.0	426.0	65.0	75.0	208.0	329.0	3.63145	5.34512	23.7794	21.5471	2.20962	3.445	13.0044	13.6434	EFW17878.1	DNA mismatch repair protein mutL	CIMG_13163	XM_001241611.2	DNA mismatch repair protein MutL	HISTO_DM.Contig933.eannot.1550.final_new	DNA mismatch repair protein mutL	I7I48_07924	D8B26_004791	class 1	#ff4646	1.0	2.02817106869746	0.876867453901665	0.427460926192777
CPSG_08961		0.609926328119224	0.0054713329241314	0.0769653795580269	1.0	4.0	94.0	72.0	0.0	3.0	10.0	44.0	0.252443	1.50298	24.9728	22.7844	0	0.862134	3.91157	11.4157	EFW14373.1	predicted protein								class 1	#ff4646	1.0	4.62277629189207	1.83738537541381	1.05273051592193
CPSG_06434		0.755168383326382	0.0387428943981309	0.340487058504154	45.0	19.0	150.0	100.0	22.0	29.0	39.0	148.0	6.44157	4.04821	22.5968	17.9441	2.65319	4.72572	8.65031	21.7339	EFW17166.1	conserved hypothetical protein	CIMG_04583	XM_001245141.2	hypothetical protein					class 1	#ff4646	1.0	1.58007202760466	0.600373072664388	0.34643754893718
CPSG_02384		0.597224983961263	0.0128119181397138	0.162965075788397	18.0	20.0	67.0	64.0	17.0	14.0	41.0	46.0	8.26339	13.6661	32.3695	36.8305	6.57508	7.31652	29.1647	21.7036	EFW20541.1	hypothetical protein								class 1	#ff4646	1.0	1.34774698770414	0.584525122696914	0.335437171940786
CPSG_00300		0.265362860018168	0.00073121068016366	0.0191873064571817	166.0	132.0	577.0	493.0	134.0	110.0	298.0	379.0	12.3293	14.5926	45.1005	45.9006	8.38495	9.30064	34.2952	28.9306	EFW22401.1	conserved hypothetical protein	CIMG_10955	XM_012358960.1	hypothetical protein	HISTO_EA.Contig33.Fgenesh_histo.35.final_new	hypothetical protein	I7I48_04766	D8B26_000912	class 1	#ff4646	1.0	1.41514191437045	0.654105678595229	0.352629813267261
CPSG_06296	PIB1	0.222899318518158	0.000633272839473654	0.0237096537317575	644.0	473.0	2002.0	1557.0	529.0	429.0	894.0	1546.0	24.1588	26.4108	79.0369	73.2184	16.7191	18.3205	51.9655	59.6058	EFW17028.1	FYVE zinc finger protein	CIMG_11323	XM_012358410.1	FYVE zinc finger protein	HISTO_ZL.Contig1161b.Fgenesh_Aspergillus.33.final_new	FYVE zinc finger protein	I7I48_09315	D8B26_003807	class 1	#ff4646	1.0	1.2408694789912	0.567501322889687	0.283949754679115
CPSG_01145		0.450235056509121	0.00513447139062846	0.118421064750475	111.0	59.0	369.0	288.0	80.0	50.0	126.0	327.0	10.1606	8.03853	35.5465	33.0468	6.16951	5.21021	17.8712	30.7632	EFW23246.1	citrinin biosynthesis oxydoreductase CtnB	CIMG_07082	XM_001243185.2	citrinin biosynthesis oxydoreductase CtnB				D8B26_006746	class 1	#ff4646	1.0	1.55056830730654	0.624131271524237	0.431858971602761
CPSG_00988		0.166848910048256	0.000307526319758925	0.00954403385391019	140.0	75.0	794.0	644.0	86.0	58.0	253.0	511.0	13.1549	10.4894	78.5154	75.8553	6.80805	6.20407	36.8355	49.3478	EFW23089.1	conserved hypothetical protein	CIMG_06107	XM_001242210.2	hypothetical protein				D8B26_006615	class 1	#ff4646	1.0	2.34415183085324	0.951323198492835	0.615137991236038
CPSG_01310		0.939557488151763	0.00219831333667833	0.0551655391245995	4.0	0.0	134.0	67.0	3.0	0.0	20.0	39.0	0.40163	0	13.7322	8.18187	0.280967	0	3.02093	3.88174	EFW21153.1	conserved hypothetical protein								class 1	#ff4646	1.0	5.49347472411008	1.71887919651022	0.275415908396019
CPSG_04357		0.966881490428097	0.00165846870104376	0.058024889665981	2.0	0.0	59.0	54.0	0.0	2.0	17.0	20.0	0.362403	0	11.2509	12.2658	0	0.412555	4.77307	3.7246	EFW18811.1	conserved hypothetical protein	CIMG_03140	XM_001243698.1	hypothetical protein	HISTO_AZ.Contig47.eannot.1673.final_new	malate dehydrogenase	I7I48_00326	D8B26_005613	class 1	#ff4646	1.0	5.17925547721998	1.58111631808656	0.18061811176895
CPSG_08016		0.723451755158164	0.000355325534902509	0.0582661962049588	478.0	393.0	2664.0	2501.0	460.0	373.0	1133.0	2422.0	48.0753	58.8324	281.971	315.319	38.9779	42.7065	176.568	250.355	EFW15579.1	GDSL Lipase/Acylhydrolase	CIMG_00801	XM_001247029.2	GDSL Lipase/Acylhydrolase	HISTO_HS.Contig68.eannot.2049.final_new	GDSL Lipase/Acylhydrolase	I7I48_07108	D8B26_002320	class 1	#ff4646	1.0	2.1492071913566	0.63769678343422	0.13124285629016
CPSG_03361		0.910525007886744	0.00214106997157125	0.0871642693205319	34.0	23.0	162.0	118.0	26.0	30.0	61.0	122.0	2.40435	2.4209	12.0562	10.4603	1.54903	2.41508	6.684	8.86681	EFW20186.1	hypothetical protein							D8B26_008419	class 1	#ff4646	1.0	1.8498332427098	0.639193330252476	0.0990428757443083
CPSG_06140		0.779312645127489	0.000308230308225889	0.0219440873731309	277.0	288.0	2229.0	1736.0	269.0	271.0	939.0	1233.0	18.1138	28.032	153.397	142.306	14.82	20.1739	95.1446	82.8672	EFW17697.1	conserved hypothetical protein	CIMG_05170	XM_001245728.2	TAM domain methyltransferase	HISTO_JG.Contig207.Fgenesh_histo.35.final_new	TAM domain methyltransferase	I7I48_05749	D8B26_000366	class 1	#ff4646	1.0	2.38260322866362	0.846109278836094	0.126476531881229
CPSG_06396		0.748968720872616	0.00244625325598214	0.158950177940442	71.0	333.0	5683.0	4850.0	164.0	68.0	1250.0	2940.0	8.9745	62.6508	755.972	768.485	17.4647	9.78479	244.822	381.934	EFW17128.1	conserved hypothetical protein	CIMG_04550	XM_001245108.2	hypothetical protein				D8B26_003886	class 1	#ff4646	1.0	4.75894069027152	1.45617638933543	0.477481979575435
CPSG_04843		0.528287372650912	0.00046561073269036	0.0648016283137923	177.0	98.0	690.0	520.0	147.0	97.0	364.0	506.0	16.0363	13.2156	65.7894	59.0577	11.2206	10.0045	51.0999	47.1162	EFW18157.1	conserved hypothetical protein	CIMG_12901	XM_001246351.1	hypothetical protein					class 1	#ff4646	1.0	1.73260007421519	0.465635349707806	0.21914910910572
CPSG_05025		0.680699149246397	0.00304727374665332	0.158779273197859	662.0	363.0	2162.0	1292.0	464.0	471.0	967.0	1469.0	20.8451	17.0131	71.6436	50.9976	12.3092	16.8833	47.1803	47.5397	EFW18339.1	hexokinase XprF	CIMG_00285	XM_001246513.2	hexokinase XprF	HISTO_BP.Contig459.Fgenesh_histo.32.final_new	hexokinase	I7I48_04251	D8B26_005139	class 1	#ff4646	1.0	1.31472573955693	0.461014483741773	0.16158949484614
CPSG_06137		0.604351495623301	0.000393973686130635	0.0172591753607877	69.0	31.0	362.0	313.0	44.0	40.0	152.0	223.0	3.51576	2.35105	19.4113	19.992	1.88881	2.32018	12.0006	11.6779	EFW17694.1	conserved hypothetical protein	CIMG_05172	XM_001245730.2	hypothetical protein	HISTO_DA.Contig93.Fgenesh_histo.45.final_new	hypothetical protein	I7I48_08537	D8B26_000363	class 1	#ff4646	1.0	2.37909692350879	0.847614377229595	0.253448490424325
CPSG_06851		0.694087852244572	0.000708475068339496	0.0427749269990703	80.0	60.0	338.0	282.0	81.0	51.0	184.0	225.0	4.78313	5.33953	21.2674	21.1355	4.08012	3.47122	17.0462	13.8259	EFW16335.1	MFS efflux transporter	CIMG_05866	XM_001241969.2	MFS drug efflux pump					class 1	#ff4646	1.0	1.71492863530779	0.593108300915567	0.164379826169077
CPSG_03438		0.601453939218975	0.000472921380105516	0.0184640201721897	120.0	115.0	877.0	645.0	146.0	70.0	312.0	522.0	10.4244	14.8696	80.1762	70.2379	10.6854	6.92243	41.9964	46.6046	EFW20263.1	conserved hypothetical protein							D8B26_003321	class 1	#ff4646	1.0	2.25583684963044	0.870932375224399	0.247196492364726
CPSG_03300		0.685762081714737	0.00192774272763676	0.076891926612058	271.0	281.0	956.0	793.0	290.0	230.0	514.0	728.0	13.5206	20.8672	50.1951	49.5955	12.1897	13.0631	39.7354	37.3291	EFW20125.1	conserved hypothetical protein	CIMG_03975	XM_001244533.2	hypothetical protein				D8B26_003427	class 1	#ff4646	1.0	1.24195855994048	0.490154732335488	0.146039618127956
CPSG_05205		0.715444129654379	0.00183961038471303	0.0550028087891404	71.0	43.0	362.0	244.0	72.0	33.0	114.0	245.0	4.21375	3.79847	22.6097	18.1527	3.60005	2.22954	10.4834	14.9439	EFW18520.1	hypothetical protein	CIMG_10553	XM_012358815.1	hypothetical protein	HISTO_LF.Contig359.eannot.2145.final_new	hypothetical protein	I7I48_00383		class 1	#ff4646	1.0	1.97598787232447	0.789832730157922	0.231910115083909
CPSG_01598		0.836593224248754	0.00731214279278002	0.124742489962936	21.0	129.0	739.0	544.0	53.0	26.0	188.0	364.0	1.33388	12.196	49.3988	43.3148	2.83621	1.88001	18.503	23.7622	EFW21441.1	hypothetical protein	CIMG_12774	XM_004445722.1	hypothetical protein					class 1	#ff4646	1.0	3.30481099459179	1.23900501577866	0.381939833538936
CPSG_03997		0.643008213709765	0.000151234413692307	0.00658367333175755	206.0	100.0	1267.0	1095.0	147.0	125.0	479.0	755.0	13.1317	9.48823	84.9978	87.5006	7.89476	9.07101	47.3128	49.4642	EFW19613.1	conserved hypothetical protein	CIMG_09439	XM_001239817.2	hypothetical protein	HISTO_KF.Contig597-snap.68.final_new	hypothetical protein	I7I48_02592	D8B26_007816	class 1	#ff4646	1.0	2.57555955316311	0.947033937741829	0.179179072053106
CPSG_03937		0.815146721617494	0.00184759804863027	0.0620086149939274	5.0	2.0	38.0	25.0	4.0	2.0	11.0	20.0	2.54548	1.51551	20.3591	15.9544	1.71564	1.1591	8.67722	10.4645	EFW19553.1	predicted protein								class 1	#ff4646	1.0	2.63186239905563	1.0052969845163	0.224511774900431
CPSG_07590		0.832837043270691	0.00654041078388335	0.205579569730215	476.0	487.0	1451.0	1153.0	583.0	374.0	744.0	1307.0	48.6472	74.0816	156.061	147.714	50.1979	43.5124	117.818	137.282	EFW15963.1	conserved hypothetical protein	CIMG_07930	XM_001240766.2	hypothetical protein	HISTO_KF.Contig601.eannot.1326.final_new	hypothetical protein	I7I48_02427	D8B26_004249	class 1	#ff4646	1.0	1.00520401953755	0.3710166268156	0.0916662104523418
CPSG_09398		0.379933409070625	0.000580747071176514	0.035555951867121	249.0	180.0	921.0	823.0	192.0	174.0	417.0	783.0	25.1004	27.0075	97.705	103.997	16.306	19.9674	65.1336	81.1207	EFW14031.1	conserved hypothetical protein	CIMG_07700	XM_001240536.2	hypothetical protein				D8B26_004071	class 1	#ff4646	1.0	1.60229325301712	0.576318158812078	0.289099304822891
CPSG_02982		0.306891270917494	0.000355441225876271	0.0323958606324952	673.0	501.0	2862.0	2459.0	564.0	453.0	1561.0	1781.0	14.5695	16.1434	65.2039	66.7311	10.2866	11.1639	52.3623	39.6261	EFW21139.1	conserved hypothetical protein	CIMG_09723	XM_001240101.2	inositol hexaphosphate kinase KCS1				D8B26_002613	class 1	#ff4646	1.0	1.75820691289937	0.640076410230205	0.270910966190713
CPSG_02605		0.175964851609659	0.000335683514885601	0.0137893637646425	42.0	26.0	243.0	196.0	26.0	20.0	106.0	142.0	3.57494	3.29399	21.7671	20.913	1.86448	1.93794	13.9802	12.4221	EFW20762.1	short chain dehydrogenase	CIMG_03352	XM_001243910.2	short chain dehydrogenase	HISTO_GI.Contig363.fgenesh_plus.3.final_new			D8B26_002918	class 1	#ff4646	1.0	2.25961427302302	0.815420950710155	0.606887810533822
CPSG_03537		0.604568742886194	0.0223986101199153	0.310035271424976	43.0	19.0	86.0	77.0	28.0	23.0	48.0	79.0	4.07064	2.67718	8.56779	9.13748	2.23315	2.47863	7.04082	7.68617	EFW20362.1	alkaline protease	CIMG_03747	XM_001244305.1	subtilisin-like protease				D8B26_003245	class 1	#ff4646	1.0	1.01900135083258	0.367756060816582	0.278545367002267
CPSG_05769		0.251866190091251	0.0031743044971725	0.233971157214235	2504.0	1574.0	6567.0	5177.0	2027.0	1404.0	4136.0	4677.0	68.9689	64.5288	190.354	178.747	47.0369	44.0227	176.517	132.396	EFW17326.1	class I chitin synthase	CIMG_05598	XM_001246156.2	chitin synthase C				D8B26_000062	class 1	#ff4646	1.0	1.12197292784683	0.365665808075482	0.303075603007934
CPSG_07248		0.285793743802401	0.00132142641564004	0.100314937466673	331.0	205.0	946.0	754.0	231.0	209.0	572.0	698.0	9.08302	8.37309	27.3193	25.9367	5.34048	6.52888	24.3212	19.6855	EFW16198.1	metalloproteinase	CIMG_11800	XM_001242785.2	metalloproteinase 5	HISTO_GL.Contig296.Fgenesh_Neurospora.90.final_new	deuterolysin metalloprotease	I7I48_10817	D8B26_006095	class 1	#ff4646	1.0	1.25116368404572	0.404761395233563	0.332117039379719
CPSG_01777		0.654777007321028	0.0115040120678089	0.238518034079033	4.0	1.0	45.0	44.0	0.0	5.0	16.0	25.0	0.495014	0.184199	5.86065	6.82577	0	0.704397	3.06807	3.1797	EFW21620.1	hypothetical protein								class 1	#ff4646	1.0	3.63797666674571	1.10271476659495	0.838948986561454
CPSG_08745		0.414012372946176	0.00184431896849179	0.119690847931144	405.0	232.0	1065.0	744.0	312.0	244.0	563.0	828.0	18.6615	15.9114	51.6436	42.974	12.1119	12.7989	40.1964	39.2112	EFW14738.1	hypothetical protein	CIMG_02923	XM_001249151.2	SET domain-containing protein					class 1	#ff4646	1.0	1.0887178934221	0.362380478704313	0.235596198983576
CPSG_08584		0.260318449325137	0.000275573122900053	0.0145013570298778	126.0	68.0	994.0	823.0	56.0	81.0	364.0	581.0	11.8772	9.54072	98.6063	97.2487	4.4473	8.69196	53.1657	56.2869	EFW14926.1	conserved hypothetical protein	CIMG_05071	XM_001245629.2	hypothetical protein				D8B26_000427	class 1	#ff4646	1.0	2.82867057686556	0.950655796645494	0.576633711539452
CPSG_07752		0.0843306374623834	0.000243398746647209	0.0205676657721625	301.0	142.0	2177.0	1479.0	144.0	109.0	890.0	1060.0	10.7979	7.58214	82.1878	66.5094	4.35213	4.45133	49.471	39.0812	EFW15315.1	conserved hypothetical protein	CIMG_04753	XM_001245311.2	hypothetical protein				D8B26_008120	class 1	#ff4646	1.0	2.64959303708738	0.859171502843707	0.815746222801989
CPSG_09297		0.364524780522003	0.00234827157130079	0.110999802752614	2.0	2.0	26.0	19.0	1.0	1.0	7.0	18.0	0.240129	0.357416	3.28521	2.85962	0.101153	0.13668	1.30227	2.22113	EFW14223.1	conserved hypothetical protein								class 1	#ff4646	1.0	2.7678103401738	0.902781671508454	0.801724792811209
CPSG_05957		0.471493923917875	0.00393525454339181	0.168623580486718	0.0	2.0	24.0	27.0	0.0	0.0	11.0	11.0	0	1.12723	9.56403	12.8162	0	0	6.45408	4.2809	EFW17514.1	hypothetical protein	CIMG_11534	XM_004446158.1	hypothetical protein					class 1	#ff4646	1.0	4.1664497913251	1.16415688544009	1.1535636908117
CPSG_06061		0.438195076656142	0.00505935469742468	0.234642680914329	8.0	10.0	62.0	40.0	6.0	6.0	23.0	47.0	0.48552	0.903332	3.95991	3.04312	0.306785	0.414533	2.16288	2.93159	EFW17618.1	hypothetical protein							D8B26_000301	class 1	#ff4646	1.0	2.01268478653887	0.554015900254869	0.593871697526489
CPSG_08267		0.365141170541883	0.0023609248006131	0.135425384989058	1.0	0.0	11.0	9.0	0.0	0.0	4.0	6.0	0.415993	0	4.81564	4.69321	0	0	2.5783	2.56523	EFW15079.1	predicted protein								class 1	#ff4646	1.0	3.12762522699605	0.931395756096284	0.892671745235763
CPSG_05460		0.241979936952544	0.000345103340408199	0.0831547219790893	282.0	134.0	1900.0	1413.0	200.0	98.0	948.0	1189.0	11.9328	8.43973	84.6102	74.951	7.13	4.72074	62.1569	51.7087	EFW17823.1	conserved hypothetical protein	CIMG_08841	XM_001241677.2	patatin family phospholipase	HISTO_DM.Contig933-snap.118.final_new	triacylglycerol lipase	I7I48_07855	D8B26_004841	class 1	#ff4646	1.0	2.6100876303422	0.600830548715225	0.547659075129622
CPSG_05677		0.668762204811862	0.0131544371689174	0.47273347581261	182.0	288.0	810.0	705.0	237.0	156.0	438.0	816.0	10.0352	23.6362	47.0019	48.7287	11.0095	9.79195	37.4211	46.2416	EFW18040.1	C4-dicarboxylate/malic acid transporter	CIMG_08544	XM_001241380.2	C4-dicarboxylate transporter/malic acid transporter	HISTO_ZE.Contig149.Fgenesh_histo.64.final_new	TDT malic acid transporter	I7I48_02235	D8B26_004660	class 1	#ff4646	1.0	1.33270303273515	0.307705087653163	0.266334449961469
CPSG_05821	STL1	0.398149358871972	0.000920836032982244	0.132192409759211	71.0	107.0	929.0	708.0	94.0	33.0	387.0	667.0	3.87385	8.68956	53.3428	48.4238	4.32094	2.04969	32.7177	37.4023	EFW17378.1	sugar transporter STL1	CIMG_05542	XM_001246100.2	sugar porter (SP) family MFS transporter	HISTO_AL.Contig317.Fgenesh_Aspergillus.99.final_new	monosaccharide transporter	I7I48_01214	D8B26_000108	class 1	#ff4646	1.0	2.82179110983671	0.64678836993961	0.622171287897936
CPSG_05456		0.294697555380125	0.000480271095787593	0.0669483981877712	82.0	56.0	318.0	282.0	64.0	48.0	177.0	262.0	5.15671	5.24176	21.0456	22.2305	3.39082	3.4363	17.2473	16.9336	EFW17819.1	hypothetical protein								class 1	#ff4646	1.0	1.69452974437067	0.452184543014498	0.360056274489227
CPSG_06620		0.362500562701707	0.000897343518294161	0.097340537537136	101.0	63.0	433.0	352.0	60.0	69.0	195.0	368.0	5.15219	4.78345	23.2452	22.5089	2.57862	4.00691	15.4132	19.2933	EFW16661.1	conserved hypothetical protein	CIMG_12750	XM_001248105.2	acyl-CoA oxidase				D8B26_001348	class 1	#ff4646	1.0	1.83993266915234	0.506156132491699	0.408480990143774
CPSG_06229		0.55341760611377	0.00163546816153301	0.102935446986526	27.0	65.0	474.0	369.0	34.0	23.0	162.0	324.0	3.52861	12.644	65.1921	60.4517	3.74357	3.42183	32.8052	43.5185	EFW16961.1	conserved hypothetical protein	CIMG_13356	XM_004445983.1	methyltransferase				D8B26_003764	class 1	#ff4646	1.0	2.95621351823883	0.827114769495361	0.552087607361441
CPSG_06980		0.320018704415901	0.00110330632627663	0.183749506224532	1198.0	816.0	3261.0	2429.0	1041.0	775.0	1931.0	2610.0	21.9867	22.2907	62.9839	55.882	16.0961	16.1918	54.9127	49.2302	EFW16464.1	protein kinase	CIMG_05990	XM_001242093.2	PEK/GCN2 protein kinase	HISTO_GY.Contig460.eannot.1804.final_new	cpc-3 protein	I7I48_05174	D8B26_005790	class 1	#ff4646	1.0	1.06901616100979	0.295098523027175	0.209238118834691
CPSG_06272		0.432410265227066	0.0035518554355387	0.253673000147849	310.0	314.0	1187.0	959.0	316.0	206.0	801.0	831.0	16.8828	25.4532	68.0314	65.4701	14.4989	12.7715	67.5932	46.5128	EFW17005.1	conserved hypothetical protein	CIMG_04435	XM_001244993.2	hypothetical protein	HISTO_ZL.Contig1131.Fgenesh_histo.34.final_new	WD repeat domain-containing protein	I7I48_01929	D8B26_003791	class 1	#ff4646	1.0	1.35605930867777	0.370648694920263	0.333300225783017
CPSG_08320		0.516662209548373	0.00618485157900373	0.274727416554764	13.0	8.0	67.0	55.0	5.0	11.0	30.0	55.0	3.80164	3.48215	20.6195	20.1619	1.23187	3.66194	13.5937	16.5302	EFW15132.1	predicted protein								class 1	#ff4646	1.0	2.07247638925747	0.535591021822719	0.542953231247772
CPSG_06241		0.235153689121684	0.00154865373965842	0.279755332756804	1413.0	849.0	4211.0	3357.0	1206.0	694.0	2389.0	3638.0	28.3071	25.3158	88.7798	84.3036	20.3548	15.8272	74.1578	74.9039	EFW16974.1	beta-hexosaminidase	CIMG_11309	XM_004445985.1	beta-N-acetylglucosaminidase	HISTO_ZL.Contig1131.fgenesh_plus.101.final_new	glycosyl hyrolase	I7I48_01895	D8B26_003770	class 1	#ff4646	1.0	1.34398148176569	0.330297470553473	0.327999465350062
CPSG_09931		0.701497761952147	0.0284711888635645	0.516308329244479	0.0	1.0	6.0	20.0	0.0	0.0	3.0	11.0	0	0.877905	3.7243	14.7873	0	0	2.74174	6.66805	EFW13479.1	predicted protein								class 1	#ff4646	1.0	3.31825024223443	0.762740329694325	0.807363157066674
CPSG_00190		0.382694161552562	0.00575982152692337	0.781928024324219	37.0	26.0	127.0	106.0	28.0	19.0	69.0	156.0	7.2855	7.62011	26.3171	26.1641	4.64496	4.25894	21.0521	31.5697	EFW22291.1	predicted protein								class 1	#ff4646	1.0	1.44931900422258	0.110480631937349	0.484404664122105
CPSG_02789		0.438195076656142	0.0069551190535288	0.781810404538382	73.0	113.0	463.0	341.0	59.0	70.0	245.0	504.0	2.99599	6.90281	19.9974	17.5434	2.04003	3.27044	15.5801	21.2587	EFW20946.1	conserved hypothetical protein	CIMG_03184	XM_001243742.2	hypothetical protein				D8B26_002769	class 1	#ff4646	1.0	1.73818174404971	0.13937253040972	0.541987983297099
CPSG_00038		0.268732961777983	0.00106567711059157	0.714955054851873	22.0	13.0	110.0	95.0	16.0	8.0	73.0	116.0	2.59915	2.28603	13.6766	14.0694	1.59256	1.07594	13.3635	14.085	EFW22139.1	hypothetical protein								class 1	#ff4646	1.0	2.11103926681865	0.124006582295555	0.623283780180423
CPSG_03554		0.353737453343995	0.00345224383714129	0.921371881860544	96.0	60.0	317.0	215.0	61.0	61.0	231.0	278.0	4.45124	4.14086	15.4684	12.4965	2.3829	3.21981	16.5962	13.2478	EFW20379.1	sigma-70 region 2 family protein	CIMG_03721	XM_001244279.2	hypothetical protein	HISTO_JG.Contig206-snap.53.final_new	sigma-70 region 2 family protein	I7I48_05574	D8B26_003231	class 1	#ff4646	1.0	1.33786001953591	0.0435239003813184	0.40642070962407
CPSG_04967	CYN1	0.0261808425114265	0.00013270913174714	0.808180565221106	635.0	552.0	7535.0	5052.0	425.0	256.0	4330.0	7447.0	29.1683	37.7404	364.248	290.899	16.4472	13.3865	308.186	351.567	EFW18282.1	amino acid permease	CIMG_00231	XM_001246459.2	amino acid permease	HISTO_BP.Contig459-snap.79.final_new	high-affinity permease for basic amino acids	I7I48_04324	D8B26_005097	class 1	#ff4646	1.0	2.94523823277429	0.101454876855765	0.896692494121341
CPSG_01277		0.348880117412793	0.00121945093129245	0.621648068499484	37.0	34.0	250.0	183.0	27.0	23.0	190.0	192.0	2.74809	3.75871	19.5409	17.0381	1.68951	1.94468	21.8661	14.6561	EFW23378.1	conserved hypothetical protein	CIMG_07202	XM_001243305.2	CMGC/SRPK protein kinase	HISTO_ER.Contig17-snap.36.final_new	serine kinase	I7I48_09775	D8B26_006868	class 1	#ff4646	1.0	2.16256915350213	0.17330109914477	0.558688985566881
CPSG_06206		0.585210650419923	0.0123394156491987	0.824192565800167	7.0	4.0	31.0	26.0	5.0	3.0	14.0	42.0	1.03375	0.879243	4.81789	4.8132	0.622093	0.504348	3.20357	6.37466	EFW16938.1	predicted protein	CIMG_13354	XM_004445980.1	hypothetical protein					class 1	#ff4646	1.0	1.86938758282668	0.142608815666442	0.477164109881395
CPSG_01753		0.122322285499129	0.000189889767638786	0.381809890512179	84.0	78.0	2367.0	1512.0	28.0	55.0	1109.0	1966.0	3.71594	5.13587	110.195	83.846	1.04355	2.76976	76.0166	89.3843	EFW21596.1	conserved hypothetical protein	CIMG_01424	XM_001247652.2	hypothetical protein				D8B26_001768	class 1	#ff4646	1.0	4.11333059918482	0.336013466945482	1.14161230403506
CPSG_08011		0.209724914782521	0.000719861802416518	0.701796362949516	299.0	220.0	931.0	711.0	233.0	197.0	596.0	962.0	7.58695	8.309	24.8612	22.6155	4.98102	5.69053	23.4331	25.0876	EFW15574.1	conserved hypothetical protein	CIMG_00796	XM_001247024.2	HEAT repeat protein	HISTO_HS.Contig68.Fgenesh_Aspergillus.47.final_new	HEAT repeat protein	I7I48_07115	D8B26_002325	class 1	#ff4646	1.0	1.23025142917618	0.0816784870210281	0.332619011425403
CPSG_03044		0.428518343430312	0.0114853218661921	0.872097302113873	7.0	8.0	47.0	37.0	3.0	7.0	27.0	52.0	0.691474	1.17624	4.88598	4.58164	0.249669	0.787166	4.13266	5.27922	EFW19869.1	conserved hypothetical protein	CIMG_04216	XM_001244774.2	hypothetical protein					class 1	#ff4646	1.0	1.98941295737033	0.111665245796482	0.725906183756365
CPSG_06243		0.518037966126684	0.024703201016967	0.844285197010552	14.0	24.0	88.0	54.0	17.0	9.0	44.0	87.0	8.59521	21.9316	56.8574	41.5589	8.79313	6.29015	41.8571	54.8954	EFW16975.1	conserved hypothetical protein								class 1	#ff4646	1.0	1.51232941323133	0.122970191177014	0.548660294681224
CPSG_09338	DMC11	0.0165280252389536	9.24012319752873e-05	0.62410917565232	370.0	272.0	2770.0	2224.0	209.0	139.0	1754.0	2943.0	31.5541	34.5266	248.605	237.756	15.0164	13.4946	231.778	257.949	EFW13971.1	conserved hypothetical protein	CIMG_12013	XM_012358533.1	ribosomal RNA-processing protein 7	HISTO_ZL.Contig1161b.eannot.1283.final_new	DMC1-like protein	I7I48_09394	D8B26_004115	class 1	#ff4646	1.0	2.5311756846622	0.113262741964353	0.95696137983878
CPSG_01250		0.29399197122859	0.00238009085872756	0.851909471148468	70.0	57.0	217.0	182.0	58.0	44.0	158.0	260.0	16.2796	19.731	53.1105	53.0589	11.3642	11.649	56.9364	62.1451	EFW23351.1	conserved hypothetical protein	CIMG_07175	XM_001243278.2	hypothetical protein	HISTO_GY.Contig460-snap.123.final_new	hypothetical protein	I7I48_04979	D8B26_006842	class 1	#ff4646	1.0	1.21842638212267	-0.0566121673615299	0.380718153349973
CPSG_02342		0.0703609692984644	0.000131839391508529	0.844686266407272	87.0	137.0	3288.0	2646.0	51.0	40.0	2426.0	4032.0	11.6624	27.335	463.849	444.631	5.75977	6.10406	503.903	555.492	EFW20499.1	conserved hypothetical protein	CIMG_03612	XM_001244170.2	hypothetical protein	HISTO_JG.Contig207.eannot.1395.final_new	hypothetical protein	I7I48_05792	D8B26_003131	class 1	#ff4646	1.0	4.35917604284213	-0.0981087769056037	1.29011287231089
CPSG_03616		0.267423306736879	0.00119207841518513	0.852238029862608	137.0	115.0	513.0	374.0	120.0	83.0	397.0	514.0	5.73416	7.16436	22.5966	19.6229	4.23152	3.95474	25.7471	22.1106	EFW19232.1	cation efflux protein	CIMG_09079	XM_001239457.2	cation diffusion facilitator family transporter				D8B26_007488	class 1	#ff4646	1.0	1.37590845272948	-0.053683318663345	0.3860026424104
CPSG_05047		0.22014557460354	0.00110814886303654	0.989790158255847	52.0	47.0	479.0	402.0	32.0	21.0	480.0	397.0	6.32042	8.50297	61.2709	61.2506	3.27687	2.90571	90.4007	49.5931	EFW18361.1	RevA protein	CIMG_00305	XM_001246533.1	mitotic spindle assembly checkpoint protein MAD2B	HISTO_BP.Contig459.fgenesh_plus.81.final_new	mitotic spindle checkpoint protein (Mad2B)	I7I48_04223	D8B26_005157	class 1	#ff4646	1.0	2.71774053855226	0.0200599729034288	0.963314237369621
CPSG_00437		0.199710671322421	0.00142104080715813	0.989790158255847	151.0	153.0	755.0	571.0	96.0	117.0	504.0	813.0	12.3543	18.6322	65.0077	58.5625	6.61727	10.8973	63.894	68.3629	EFW22538.1	conserved hypothetical protein	CIMG_02574	XM_001248802.2	hypothetical protein				D8B26_000797	class 1	#ff4646	1.0	1.69267047928842	0.0145363416829776	0.590545061493553
CPSG_06569		0.296325425200124	0.00490425881117632	0.975910111771713	90.0	54.0	249.0	191.0	75.0	38.0	182.0	264.0	4.88644	4.36389	14.2274	12.9994	3.43066	2.34868	15.3112	14.7313	EFW16610.1	conserved hypothetical protein	CIMG_12753	XM_001248053.2	hypothetical protein				D8B26_001395	class 1	#ff4646	1.0	1.19359310912375	-0.023622474649847	0.440852146571219
CPSG_07004		0.408900780303298	0.00172655642539253	0.944206920582393	8.0	7.0	64.0	64.0	4.0	6.0	43.0	83.0	1.15075	1.49871	9.68825	11.5401	0.484747	0.982497	9.58397	12.2703	EFW16488.1	hypothetical protein								class 1	#ff4646	1.0	2.58040179508277	0.0496598892811595	0.645506334971422
CPSG_02271		0.556279455326019	0.00911318441607338	0.989790158255847	3.0	5.0	31.0	27.0	5.0	1.0	23.0	36.0	0.302071	0.749355	3.28492	3.40795	0.424154	0.114625	3.58842	3.72545	EFW20429.1	conserved hypothetical protein								class 1	#ff4646	1.0	2.34308031935809	-0.0194094414397923	0.610899544819477
CPSG_00550		0.143707473362069	9.27640078093999e-05	0.48473755222188	261.0	121.0	4253.0	3482.0	116.0	126.0	3428.0	6169.0	15.4693	10.6744	265.277	258.702	5.79233	8.50139	314.817	375.779	EFW22651.1	conserved hypothetical protein	CIMG_06519	XM_001242622.2	HypA-like protein	HISTO_DY.Contig31.eannot.1419.final_new	DNA repair helicase RAD25, HypA-like protein, 3 ORF fragment, conidia-enriched transcript	I7I48_03490	D8B26_006244	class 1	#ff4646	1.0	3.97167159867783	-0.265572599362223	0.665450798541198
CPSG_01541		0.844694416479647	0.0487142830883423	0.92836121041408	133.0	34.0	253.0	182.0	64.0	68.0	190.0	263.0	19.74	7.51112	39.5177	33.8617	8.0028	11.4893	43.6955	40.1181	EFW21384.1	conserved hypothetical protein	CIMG_01626	XM_001247854.2	TIGR02452 family protein	HISTO_ZZ.Contig127b.Fgenesh_histo.12.final_new	DUF2263 superfamily domain-containing protein	I7I48_11621	D8B26_001592	class 1	#ff4646	1.0	1.16568459674117	-0.069538287924126	0.185230718231581
CPSG_01480	HOP1	0.348247889048498	0.000187448065686055	0.342373069255401	57.0	37.0	650.0	455.0	33.0	37.0	575.0	710.0	2.6061	2.51796	31.2756	26.0777	1.27115	1.92579	40.7354	33.3629	EFW21323.1	conserved hypothetical protein	CIMG_01681	XM_001247909.2	hypothetical protein	HISTO_ZT.Contig1089.Fgenesh_histo.8.final_new	meiosis specific protein Hop1	I7I48_06163	D8B26_001535	class 1	#ff4646	1.0	3.11275580697026	-0.243029377177648	0.488590596124511
CPSG_04561		0.255658883509121	0.000118338685178982	0.178985852517783	26.0	47.0	1520.0	1161.0	24.0	15.0	1453.0	2180.0	3.72782	10.0302	229.351	208.668	2.89907	2.44829	322.801	321.238	EFW19015.1	conserved hypothetical protein	CIMG_10145	XM_001239122.2	hypothetical protein				D8B26_007206	class 1	#ff4646	1.0	4.85817154948782	-0.443540595634837	0.857778243279773
CPSG_04403		0.352830675479953	0.000703814952097453	0.826275922990534	36.0	29.0	263.0	187.0	21.0	27.0	174.0	304.0	5.90716	7.08279	45.4159	38.4645	2.9031	5.04348	44.2398	51.2671	EFW18857.1	conserved hypothetical protein	CIMG_09992	XM_001238969.2	hypothetical protein				D8B26_007088	class 1	#ff4646	1.0	2.33854176060029	-0.0790844201271854	0.521887418703832
CPSG_01663	NIT9	0.0714438536272153	5.75050595798748e-05	0.398854793281027	169.0	108.0	2585.0	2267.0	90.0	89.0	2283.0	3292.0	3.63022	3.45303	58.4363	61.0435	1.62875	2.17634	75.9871	72.6766	EFW21506.1	hypothetical protein	CIMG_01508	XM_001247736.2	C2 domain-containing protein	HISTO_ZZ.Contig127c.Fgenesh_histo.128.final_new	C2 domain-containing protein, nitrosative stress-induced transcript, conidia-enriched transcript	I7I48_11746	D8B26_001694	class 1	#ff4646	1.0	3.71888177216737	-0.200710347733414	0.680702398834329
CPSG_03966		0.631518021126704	0.0108679006198647	0.869712555157118	100.0	41.0	270.0	221.0	50.0	64.0	174.0	363.0	11.9578	7.29736	33.9775	33.1273	5.03719	8.71209	32.2395	44.6115	EFW19582.1	conserved hypothetical protein	CIMG_09408	XM_001239786.1	hypothetical protein				D8B26_007791	class 1	#ff4646	1.0	1.44997138029699	-0.0847740012701461	0.313496889568739
CPSG_09947		0.216611699371448	0.00013270913174714	0.277775270063386	3.0	6.0	544.0	477.0	1.0	2.0	466.0	843.0	5.76058	17.1485	1099.31	1148.17	1.61775	4.37186	1386.5	1663.65	EFW13495.1	conserved hypothetical protein	CIMG_12761	XM_004445704.1	heat shock protein	HISTO_ZT.Contig1089.eannot.1678.final_new	chaperone/heat shock protein	I7I48_06235	D8B26_001475	class 1	#ff4646	1.0	6.34596073885067	-0.328179199387213	1.35376588270969
CPSG_08489	PHO91	0.303943452167456	0.00168416153830993	0.806866394528116	1584.0	940.0	3837.0	3035.0	1253.0	950.0	2905.0	4287.0	40.5414	35.8097	103.35	97.3741	27.0184	27.6794	115.206	112.768	EFW14832.1	SPX domain-containing protein	CIMG_11449	XM_012358458.1	divalent anion:Na+ symporter (DASS) family transporter	HISTO_ZL.Contig1161e.Fgenesh_Aspergillus.26.final_new	SPX domain-containing protein	I7I48_11183	D8B26_000507	class 1	#ff4646	1.0	1.04924805329413	-0.0716381421038639	0.22897980959234
CPSG_03392		0.502656191221738	0.00300587986851951	0.519629003267833	123.0	64.0	365.0	277.0	86.0	69.0	340.0	386.0	10.4594	8.10051	32.6641	29.5273	6.16122	6.67947	44.7991	33.7348	EFW20217.1	conserved hypothetical protein								class 1	#ff4646	1.0	1.38269298337861	-0.188960445163908	0.295460183244599
CPSG_03903	RIA1	0.263398942334866	0.00067561493924797	0.585136262601727	679.0	555.0	2297.0	1949.0	636.0	438.0	2036.0	2549.0	20.2984	24.6953	72.2651	73.0374	16.0183	14.9058	94.3099	78.316	EFW19519.1	ribosome biogenesis protein Ria1	CIMG_09353	XM_001239731.2	small GTP-binding protein	HISTO_LF.Contig359.Fgenesh_histo.7.final_new	translocation elongation factor	I7I48_00543	D8B26_007741	class 1	#ff4646	1.0	1.35389036349795	-0.137917225451011	0.280833496329567
CPSG_07272		0.238572482787558	0.000335687411365788	0.363783622515016	59.0	74.0	778.0	602.0	51.0	33.0	581.0	1146.0	8.61258	16.0784	119.519	110.159	6.27217	5.48385	131.415	171.931	EFW16222.1	hypothetical protein								class 1	#ff4646	1.0	2.96551100234533	-0.277201194343713	0.704458352955788
CPSG_01965		0.253323215748589	0.00013270913174714	0.0485843549174303	111.0	109.0	1176.0	875.0	106.0	64.0	551.0	866.0	6.46642	9.45143	72.0981	63.8985	5.20251	4.24435	49.7371	51.8498	EFW21808.1	D-3-phosphoglycerate dehydrogenase	CIMG_01241	XM_001247469.1	phosphoglycerate dehydrogenase	HISTO_LN.Contig75.fgenesh_plus.17.final_new	D-3-phosphoglycerate dehydrogenase	I7I48_10618	D8B26_001930	class 1	#ff4646	1.0	2.78175963988947	0.531296111219548	0.455326769917397
CPSG_00522		0.69291833031671	0.00273190793721902	0.304124584756555	24.0	13.0	119.0	124.0	26.0	8.0	71.0	109.0	2.18784	1.76391	11.4163	14.1699	1.99684	0.830203	10.0288	10.2122	EFW22623.1	conserved hypothetical protein	CIMG_12644	XM_001248894.2	hypothetical protein	HISTO_ZU.Contig65.Fgenesh_Neurospora.120.final_new	hypothetical protein	I7I48_03104		class 1	#ff4646	1.0	2.28581774148744	0.432839467657816	0.324897628599506
CPSG_06260		0.39845494757102	0.000355441225876271	0.14607472185892	328.0	210.0	1409.0	1209.0	223.0	240.0	793.0	1260.0	49.8512	47.5063	225.366	230.34	28.5544	41.5244	186.751	196.816	EFW16992.1	conserved hypothetical protein	CIMG_04427	XM_001244985.2	hypothetical protein	HISTO_ZL.Contig1131.fgenesh_plus.91.final_new	lipoxygenase domain-containing protein	I7I48_01919	D8B26_003783	class 1	#ff4646	1.0	1.87050778388576	0.364914575215417	0.275034391315003
CPSG_00567		0.458107061139319	0.000616865707188019	0.162965075788397	183.0	135.0	710.0	554.0	140.0	140.0	381.0	636.0	20.9498	23.0035	85.5388	79.5025	13.5028	18.2452	67.5837	74.8298	EFW22668.1	conserved hypothetical protein	CIMG_06500	XM_001242603.2	impact family protein	HISTO_DY.Contig31-snap.37.final_new	impact family protein	I7I48_03461	D8B26_006261	class 1	#ff4646	1.0	1.56009258907474	0.32350545798661	0.246847102338611
CPSG_07375		0.746813060160501	0.00614731764078433	0.495078490153792	2.0	2.0	24.0	24.0	2.0	1.0	8.0	32.0	0.381929	0.568476	4.82324	5.7452	0.321772	0.217392	2.36717	6.28045	EFW15748.1	conserved hypothetical protein								class 1	#ff4646	1.0	2.86364163613281	0.464935805044501	0.416482923651038
CPSG_07464		0.490702234968745	0.000698129564448265	0.290651611215442	501.0	584.0	5055.0	3237.0	545.0	378.0	2700.0	2901.0	32.7377	56.8007	347.622	265.152	30.0036	28.1185	273.377	194.826	EFW15837.1	serine/threonine-protein phosphatase PP-Z	CIMG_08050	XM_001240886.2	serine/threonine-protein phosphatase PP-Z1	HISTO_FX.Contig167.Fgenesh_histo.80.final_new	serine/threonine phosphatase PP-Z	I7I48_12226	D8B26_004352	class 1	#ff4646	1.0	2.47675045358053	0.476946225778285	0.300270153384438
CPSG_02628		0.737223589644563	0.00118551480540957	0.165755118135318	1.0	1.0	42.0	28.0	2.0	0.0	14.0	25.0	0.421934	0.628022	18.6496	14.8096	0.710953	0	9.15294	10.8411	EFW20785.1	predicted protein								class 1	#ff4646	1.0	4.12278231333059	0.831476445346158	0.438695206507327
CPSG_02901		0.772102714938322	0.00219519322678385	0.280298616280105	11.0	4.0	56.0	50.0	6.0	6.0	26.0	52.0	2.07379	1.12244	11.1106	11.8164	0.952993	1.2877	7.5951	10.0754	EFW21058.1	hypothetical protein	CIMG_12394	XM_012358755.1	hypothetical protein					class 1	#ff4646	1.0	2.42543552541494	0.470044102342307	0.254371388734019
CPSG_05662		0.684682273400958	0.000698129564448265	0.167303003224925	52.0	46.0	349.0	290.0	39.0	50.0	169.0	310.0	6.74581	8.78689	47.2623	46.8018	4.25999	7.30886	33.8154	41.0605	EFW18025.1	conserved hypothetical protein								class 1	#ff4646	1.0	2.26850139333666	0.438521423003561	0.229953643781602
CPSG_05753	PRP24	0.676137851304974	0.000904944781775652	0.267472038447976	637.0	596.0	3005.0	1960.0	661.0	519.0	1655.0	2157.0	12.2144	17.0102	60.6393	47.112	10.6783	11.329	49.1722	42.5082	EFW17310.1	hypothetical protein	CIMG_05611	XM_001246169.2	pre-mRNA splicing factor	HISTO_ZU.Contig65.Fgenesh_Neurospora.75.final_new	RNA-binding protein Prp24	I7I48_03071	D8B26_000048	class 1	#ff4646	1.0	1.54160324230937	0.325450387697778	0.135907825361525
CPSG_05246		0.612855237345464	0.00326974689150999	0.231465834971152	3.0	0.0	29.0	24.0	1.0	0.0	10.0	19.0	0.518172	0	5.27141	5.19644	0.145519	0	2.67634	3.37283	EFW18560.1	conserved hypothetical protein	CIMG_00490	XM_001246718.2	hypothetical protein				D8B26_005326	class 1	#ff4646	1.0	3.84287478331665	0.874458055911319	0.722441207445756
CPSG_03453		0.581265287220058	0.00173104988921491	0.184882033337031	14.0	10.0	73.0	88.0	10.0	9.0	43.0	69.0	2.41814	2.57089	13.2694	19.0536	1.45519	1.76964	11.5082	12.2487	EFW20278.1	hypothetical protein								class 1	#ff4646	1.0	2.25942461614447	0.512518973369439	0.381199100318797
CPSG_05895		0.736861711057389	0.0473427887731891	0.701660949052354	17610.0	3885.0	51218.0	38478.0	4848.0	8533.0	28466.0	34344.0	406.242	133.397	1243.44	1112.7	94.2225	224.088	1017.51	814.264	EFW17452.1	elongation factor 3				HISTO_DA.Contig93.eannot.2161.final_new	elongation factor	I7I48_08267	D8B26_000172	class 1	#ff4646	1.0	2.04440329602647	0.471149539888374	0.341236059996925
CPSG_07560		0.716883650293918	0.0031689113528706	0.257993736165837	41.0	12.0	164.0	122.0	22.0	18.0	72.0	137.0	4.11894	1.79437	17.3389	15.364	1.86205	2.05856	11.2078	14.1453	EFW15933.1	ADP-ribosylglycohydrolase	CIMG_07959	XM_001240795.2	hypothetical protein	HISTO_KF.Contig601.Fgenesh_histo.93.final_new	ADP-ribosylglycohydrolase	I7I48_02401	D8B26_004272	class 1	#ff4646	1.0	2.14831937493479	0.473432490575236	0.292109642287383
CPSG_00481		0.894584960641235	0.00103216185377113	0.318903856298413	17.0	33.0	260.0	203.0	22.0	21.0	143.0	208.0	4.73688	13.6863	76.2416	70.9056	5.16454	6.66121	61.74	59.5655	EFW22582.1	predicted protein							D8B26_000761	class 1	#ff4646	1.0	2.88409913880398	0.395472137896558	0.152361580559499
CPSG_05757	ORP1	0.924826668709951	0.0098590093627762	0.608474569290266	6.0	5.0	43.0	34.0	3.0	9.0	23.0	39.0	1.03634	1.28544	7.81623	7.36162	0.436556	1.76964	6.15557	6.92318	EFW17314.1	conserved hypothetical protein	CIMG_05608	XM_001246166.2	hypothetical protein	HISTO_ZU.Contig65.Fgenesh_histo.42.final_new	ORP1, hypothetical pathogenicity factor	I7I48_03067	D8B26_000051	class 1	#ff4646	1.0	2.26917980318517	0.317393090254344	0.160489217366365
CPSG_06294		0.953086852629014	0.00520889692560348	0.679168252836591	18.0	7.0	63.0	50.0	11.0	12.0	38.0	62.0	8.17872	4.73414	30.1251	28.479	4.21087	6.20704	26.7537	28.953	EFW17026.1	predicted protein								class 1	#ff4646	1.0	1.80234563267464	0.180836037174995	0.0874038980362861
CPSG_00146		0.906259857216921	0.00294286974210637	0.628455703917659	150.0	285.0	1446.0	1131.0	241.0	149.0	769.0	1470.0	8.63059	24.4076	87.5575	81.5744	11.6824	9.75947	68.5588	86.9271	EFW22248.1	conserved hypothetical protein	CIMG_02292	XM_001248520.2	D2 protein	HISTO_DU.Contig190.Fgenesh_histo.12.final_new	carboxypeptidase	I7I48_12069	D8B26_001038	class 1	#ff4646	1.0	2.24882407113701	0.248044664500401	0.126904610601829
CPSG_07563		0.821667624658776	0.000560039217184729	0.35047096765282	15.0	12.0	125.0	95.0	17.0	9.0	69.0	112.0	2.01686	2.40157	17.6877	16.0122	1.92575	1.37758	14.3755	15.4772	EFW15936.1	hypothetical protein				HISTO_ZZ.Contig127c.Fgenesh_histo.82.final_new	hypothetical protein	I7I48_11816		class 1	#ff4646	1.0	2.54896863345218	0.28415442756445	0.160282211475041
CPSG_06880		0.886616467181948	0.00526843667299923	0.654934181182386	207.0	244.0	824.0	617.0	250.0	188.0	584.0	694.0	9.26818	16.2609	38.8264	34.6299	9.43041	9.58236	40.5158	31.9354	EFW16364.1	conserved hypothetical protein	CIMG_05894	XM_001241997.2	bZIP transcription factor	HISTO_GY.Contig471.Fgenesh_Aspergillus.47.final_new	bZIP transcription factor	I7I48_05303	D8B26_005707	class 1	#ff4646	1.0	1.25965282245093	0.15165673603803	0.0909867714498036
CPSG_07534		0.966881490428097	0.035536424864624	0.770690399596603	1.0	7.0	21.0	25.0	3.0	2.0	19.0	18.0	0.766935	7.99073	16.9494	24.0348	1.93841	1.74614	22.5787	14.1879	EFW15907.1	conserved hypothetical protein	CIMG_07983	XM_001240819.1	hypothetical protein	HISTO_ABB.Contig1-snap.2.final_new				class 1	#ff4646	1.0	2.43933018123877	0.300521154138042	0.163276675038832
CPSG_06818		0.461319389956219	0.000199939341476951	0.189702219918753	207.0	188.0	1323.0	1039.0	207.0	144.0	824.0	1063.0	4.28946	5.79856	28.8515	26.9892	3.61384	3.39692	26.4574	22.6388	EFW16859.1	oxysterol binding protein	CIMG_02086	XM_001248314.2	oxysterol-binding protein				D8B26_001197	class 1	#ff4646	1.0	2.1466955569197	0.303443950161634	0.243522497860054
CPSG_07077		0.737663892292802	0.00169378942057787	0.471867537187399	630.0	555.0	1945.0	1480.0	627.0	534.0	1249.0	1753.0	23.4057	30.6906	76.0461	68.9263	19.6253	22.5847	71.9005	66.9348	EFW16561.1	conserved hypothetical protein	CIMG_06958	XM_001243061.2	hypothetical protein	HISTO_LF.Contig359.Fgenesh_Aspergillus.116.final_new	hypothetical protein	I7I48_00377		class 1	#ff4646	1.0	1.08980742751657	0.172928259685428	0.0978016075804122
CPSG_03765		0.680726529580669	0.00197317645405043	0.53983539498168	11.0	5.0	53.0	42.0	7.0	6.0	30.0	51.0	3.86778	2.61679	19.612	18.5123	2.07364	2.40166	16.3448	18.4301	EFW19381.1	predicted protein	CIMG_12310	XM_012358334.1	hypothetical protein					class 1	#ff4646	1.0	2.13084573891056	0.237061944538208	0.281624197657833
CPSG_08582		0.554205034887187	0.000489895878108239	0.304804753478303	53.0	59.0	471.0	321.0	60.0	35.0	249.0	390.0	5.33658	8.84239	49.9096	40.5167	5.08985	4.01186	38.8485	40.359	EFW14924.1	conserved hypothetical protein	CIMG_05069	XM_001245627.2	hypothetical protein				D8B26_000429	class 1	#ff4646	1.0	2.38766157976426	0.300749226207946	0.308591634810643
CPSG_00110		0.16860489079444	0.000157460911004557	0.0472898080025815	102.0	48.0	961.0	698.0	63.0	33.0	446.0	650.0	5.32584	3.73044	52.8065	45.6862	2.77137	1.96152	36.0837	34.8811	EFW22211.1	conserved hypothetical protein	CIMG_12707	XM_001248488.2	hypothetical protein					class 1	#ff4646	1.0	3.07713587029264	0.585900049698755	0.688951241527233
CPSG_01920		0.407333517822323	0.000672687111145074	0.155560621829551	1.0	1.0	39.0	26.0	1.0	0.0	14.0	25.0	0.0585254	0.0871113	2.40206	1.90748	0.0493072	0	1.26958	1.50374	EFW21763.1	conserved hypothetical protein	CIMG_01276	XM_001247504.2	cyclohexanone monooxygenase				D8B26_001895	class 1	#ff4646	1.0	4.01739942684531	0.726093558860874	0.824012750414532
CPSG_09357	NIR1	0.412725637203637	0.00119207841518513	0.310352898929525	58.0	54.0	303.0	224.0	61.0	31.0	162.0	267.0	4.56821	6.33055	25.1152	22.116	4.04775	2.77952	19.7706	21.6131	EFW13990.1	copper-containing nitrite reductase	CIMG_07739	XM_001240575.2	nitrite reductase, copper-containing	HISTO_JG.Contig206.eannot.1524.final_new	nitrite reductase	I7I48_05489	D8B26_004101	class 1	#ff4646	1.0	1.79524569836128	0.300203667380119	0.388647474852154
CPSG_00843		0.496788448835459	0.00127769789299707	0.205127965425747	26.0	26.0	210.0	149.0	18.0	22.0	87.0	179.0	1.99982	2.9766	16.9986	14.3663	1.16642	1.92633	10.3687	14.1501	EFW22944.1	hypothetical protein				HISTO_AL.Contig317-snap.106.final_new	protein kinase	I7I48_01181	D8B26_006502	class 1	#ff4646	1.0	2.33609586884163	0.464607048541307	0.447960286508459
CPSG_02692		0.525524418646764	0.00921852799896358	0.550795978101842	8.0	6.0	29.0	29.0	7.0	4.0	21.0	27.0	5.99031	6.68714	22.8525	27.2207	4.41594	3.40965	24.365	20.7784	EFW20850.1	conserved hypothetical protein								class 1	#ff4646	1.0	1.54784385292399	0.262424316578774	0.414376415203005
CPSG_03412		0.260832304681451	0.000651415800459336	0.174886768328232	205.0	181.0	1416.0	861.0	157.0	126.0	772.0	851.0	15.4067	20.2472	111.994	81.115	9.94082	10.78	89.9004	65.7316	EFW20237.1	conserved hypothetical protein	CIMG_03868	XM_001244426.2	hypothetical protein	HISTO_ZT.Contig1128f-snap.17.final_new	hypothetical protein	I7I48_05856	D8B26_003340	class 1	#ff4646	1.0	2.09052826261426	0.426443593683582	0.512253260891928
CPSG_05455		0.674563244388231	0.0312866133969166	0.645506000914736	7.0	13.0	39.0	34.0	9.0	6.0	20.0	42.0	3.28989	8.84742	18.5788	19.0606	3.53231	3.24114	13.8774	19.3716	EFW17818.1	predicted protein								class 1	#ff4646	1.0	1.48103939627	0.271985089166178	0.379113882333039
CPSG_06464		0.206348730332683	0.00216344823477748	0.473148121104409	2387.0	2925.0	17030.0	13811.0	2391.0	1678.0	10535.0	12320.0	119.024	217.089	893.662	863.276	100.445	95.25	813.964	631.367	EFW17196.1	mannosylphosphorylation protein Mnn4	CIMG_04611	XM_001245169.2	mannosylphosphorylation protein				D8B26_003938	class 1	#ff4646	1.0	2.06490032098106	0.393459872174462	0.508947507305911
CPSG_05033	ECM4	0.0541237908989858	0.000224475565432091	0.383544953480272	872.0	751.0	4714.0	3756.0	646.0	533.0	2866.0	4326.0	64.3881	82.5389	366.315	347.661	40.1872	44.8029	327.909	328.295	EFW18347.1	glutathione S-transferase Gst3	CIMG_12887	XM_001246521.2	glutathione S-transferase omega-like 2	HISTO_BP.Contig459.Fgenesh_histo.189.final_new	glutathione S-transferase	I7I48_04228	D8B26_005145	class 1	#ff4646	1.0	1.94288068502197	0.2357997350766	0.534255583155041
CPSG_07361		0.620278262462726	0.0249510116923905	0.742131210838161	1.0	3.0	21.0	9.0	1.0	1.0	7.0	17.0	0.240129	1.07225	5.30688	2.70912	0.202307	0.27336	2.60453	4.19548	EFW16311.1	conserved hypothetical protein	CIMG_06788	XM_001242891.2	hypothetical protein					class 1	#ff4646	1.0	2.27600592541572	0.292363362301618	0.639523901813366
CPSG_05725		0.456813637026566	0.00244625325598214	0.471606752605531	1.0	1.0	26.0	21.0	0.0	1.0	11.0	24.0	0.321041	0.47785	8.78436	8.45127	0	0.36547	5.47194	7.91883	EFW17282.1	conserved hypothetical protein								class 1	#ff4646	1.0	3.57066523231017	0.462546186002662	0.890756987172839
CPSG_07622		0.469907261436397	0.00163546816153301	0.386000545893071	3.0	3.0	49.0	37.0	1.0	3.0	25.0	38.0	0.851995	1.26814	14.6449	13.1722	0.239266	0.969901	11.0013	11.0914	EFW15995.1	hypothetical protein								class 1	#ff4646	1.0	3.20421855490122	0.441221100434192	0.704553604452611
CPSG_03756		0.276210118090729	0.000206365857631311	0.179315442758668	6.0	6.0	151.0	110.0	4.0	3.0	70.0	127.0	0.870122	1.29512	23.0453	19.9969	0.488714	0.495268	15.7295	18.9287	EFW19372.1	hypothetical protein								class 1	#ff4646	1.0	3.89853591500641	0.418116895724306	0.767604565573251
CPSG_04369		0.768232573900629	0.0124757700119248	0.745174096836035	4.0	6.0	30.0	27.0	4.0	4.0	27.0	23.0	0.534585	1.19354	4.21943	4.52337	0.450384	0.608565	5.59124	3.15917	EFW18824.1	predicted protein								class 1	#ff4646	1.0	2.01322616807463	0.208908917157689	0.313331719802484
CPSG_07260		0.54938518042533	0.00171092262216017	0.664287950336616	155.0	157.0	653.0	519.0	175.0	104.0	473.0	590.0	3.78769	5.71047	16.7931	15.8983	3.60285	2.89312	17.9098	14.8178	EFW16210.1	DEAD box helicase	CIMG_06694	XM_001242797.2	DEAD box helicase	HISTO_LG.Contig392-snap.77.final_new	helicase required for RNAi-mediated heterochromatin assembly 1	I7I48_03705	D8B26_006086	class 1	#ff4646	1.0	1.48125828270826	0.128488834264799	0.248572562427058
CPSG_09341		0.483501560690834	0.000729301188893154	0.543664193339161	74.0	41.0	368.0	274.0	64.0	32.0	248.0	314.0	9.22215	7.60527	48.2641	42.8048	6.71965	4.53984	47.8895	40.2178	EFW13974.1	conserved hypothetical protein	CIMG_07755	XM_001240591.2	hypothetical protein				D8B26_004113	class 1	#ff4646	1.0	2.06623225569371	0.179581051162823	0.344523075179582
CPSG_02477		0.682245790057141	0.0067169048927843	0.955245292762967	22.0	53.0	288.0	233.0	29.0	20.0	142.0	397.0	3.06986	11.0078	42.2926	40.7562	3.40926	3.177	30.7024	56.9345	EFW20634.1	hypothetical protein	CIMG_11130	XM_012358248.1	hypothetical protein					class 1	#ff4646	1.0	2.55616046592569	0.0611697052350602	0.473778249472964
CPSG_02824	NDH1	0.480477923071122	0.00187836771027631	0.989790158255847	143.0	138.0	677.0	450.0	158.0	85.0	413.0	697.0	8.43038	12.1093	42.0026	33.2556	7.84755	5.70454	37.7267	42.2311	EFW20981.1	pyridine nucleotide-disulfide oxidoreductase	CIMG_11064	XM_012358221.1	pyridine nucleotide-disulfide oxidoreductase	HISTO_AZ.Contig47.eannot.1654.final_new	external NADH-ubiquinone oxidoreductase	I7I48_00273	D8B26_002743	class 1	#ff4646	1.0	1.55619382227625	0.0190560601493655	0.314335051624971
CPSG_06244		0.0629412213566242	0.000118338685178982	0.70353088012191	347.0	381.0	7881.0	5864.0	268.0	163.0	5141.0	6738.0	10.4902	17.1439	250.733	222.223	6.82583	5.60961	240.818	209.35	EFW16976.1	glucosamine-6-phosphate deaminase				HISTO_ZL.Contig1131.fgenesh_plus.124.final_new	glucosamine 6-phosphate deaminase	I7I48_01896	D8B26_003771	class 1	#ff4646	1.0	3.80753824108762	0.176087642789684	0.833767605591371
CPSG_08261		0.576348180408952	0.00570639293447939	0.900428126333356	5.0	3.0	28.0	17.0	3.0	3.0	16.0	26.0	1.20391	1.07516	7.09506	5.13113	0.608569	0.822307	5.96939	6.43405	EFW15073.1	hypothetical protein	CIMG_13198	XM_004444960.1	hypothetical protein					class 1	#ff4646	1.0	1.91803149732483	0.0799687765575818	0.411254668208574
CPSG_07501		0.545831396188492	0.00330860212848956	0.910528018371155	34.0	15.0	118.0	101.0	23.0	15.0	72.0	144.0	3.66057	2.40376	13.3699	13.6312	2.08624	1.83845	12.0113	15.9339	EFW15874.1	conserved hypothetical protein	CIMG_08013	XM_001240849.2	hypothetical protein				D8B26_004321	class 1	#ff4646	1.0	1.77686411127287	0.0575054475324763	0.371767955278159
CPSG_07776	cetJ	0.0542530878595424	6.33619539615419e-05	0.638329128296264	81.0	57.0	9739.0	7894.0	20.0	34.0	4945.0	11385.0	4.50546	4.7191	570.091	550.419	0.937239	2.1529	426.195	650.843	EFW15339.1	hypothetical protein	CIMG_04732	XM_001245290.2	HHE domain-containing protein	HISTO_ZT.Contig1089.genewise.10.final_new	HHE domain-containing protein	I7I48_06210	D8B26_008101	class 1	#ff4646	1.0	6.56441063812254	0.228967135002048	1.47926783735323
CPSG_02702		0.216769116851109	0.000134526635257189	0.325952104523666	30.0	23.0	430.0	333.0	16.0	19.0	245.0	405.0	2.00924	2.29281	30.3078	27.9574	0.90281	1.44862	25.4252	27.8775	EFW20859.1	hypothetical protein	CIMG_13696	XM_004446275.1	hypothetical protein					class 1	#ff4646	1.0	3.39468924394628	0.238652868975691	0.664355737606998
CPSG_01818		0.483248277967399	0.00113001110354783	0.770690399596603	316.0	209.0	952.0	650.0	269.0	207.0	596.0	917.0	29.4426	28.9845	93.3474	75.918	21.1158	21.9559	86.0446	87.8107	EFW21661.1	DUF572 domain-containing protein	CIMG_01365	XM_001247593.1	coiled-coil domain-containing protein 130	HISTO_GL.Contig296-snap.83.final_new	DUF572 domain-containing protein	I7I48_10794	D8B26_001817	class 1	#ff4646	1.0	1.17343450296499	0.0695599891773586	0.198288515137652
CPSG_07391		0.43125692604254	0.00043861043148829	0.538215380432662	43.0	25.0	312.0	256.0	22.0	31.0	206.0	293.0	1.87876	1.62582	14.3461	14.0212	0.809825	1.54189	13.9462	13.157	EFW15764.1	conserved hypothetical protein							D8B26_004416	class 1	#ff4646	1.0	2.63766821302656	0.184379405170653	0.44161599646855
CPSG_06297		0.450632353140747	0.00275915637625944	0.898877666711527	2621.0	2054.0	8364.0	5855.0	2527.0	1806.0	4861.0	9190.0	69.2427	80.7677	232.54	193.899	56.2443	54.3144	198.985	249.523	EFW17029.1	conserved hypothetical protein	CIMG_04457	XM_001245015.2	C6 transcription factor	HISTO_ZL.Contig1161b.Fgenesh_Neurospora.29.final_new	C6 transcription factor	I7I48_09314		class 1	#ff4646	1.0	1.14558900984342	0.0547538247234396	0.198703906263041
CPSG_10145		0.49835455865614	0.00133565144963279	0.786029643431935	31.0	27.0	228.0	174.0	24.0	20.0	114.0	277.0	3.20517	4.15512	24.8085	22.5517	2.09058	2.35402	18.2634	29.4346	EFW13276.1	bacilysin biosynthesis oxidoreductase bacC	CIMG_11375	XM_012358430.1	hypothetical protein				D8B26_004004	class 1	#ff4646	1.0	2.34371420563071	0.112736141616307	0.453969792383022
CPSG_10202		0.532516699270122	0.00141372111613183	0.80164922470397	0.0	1.0	26.0	19.0	0.0	0.0	14.0	26.0	0	0.283018	5.20276	4.52876	0	0	4.12477	5.08096	EFW13197.1	hypothetical protein								class 1	#ff4646	1.0	4.33830539040107	0.182012888861854	0.807363157066673
CPSG_05259		0.783287529908849	0.0472366858614633	0.887595104087445	11.0	13.0	53.0	46.0	15.0	6.0	22.0	81.0	1.37862	2.42507	6.99041	7.22687	1.58383	0.856037	4.27229	10.4334	EFW18573.1	conserved hypothetical protein	CIMG_00503	XM_001246731.2	hypothetical protein				D8B26_005336	class 1	#ff4646	1.0	1.58861046163416	0.122380673771542	0.334466784491067
CPSG_06389	AMY2	0.384725100137925	0.00108968794719469	0.699627175592347	102.0	108.0	495.0	401.0	98.0	72.0	300.0	540.0	4.58314	7.22299	23.4069	22.5865	3.70984	3.68287	20.8868	24.9371	EFW17121.1	alpha-amylase	CIMG_04544	XM_001245102.2	alpha-amylase AmyA	HISTO_ZL.Contig1161a.eannot.1153.final_new	alpha-amylase AmyA	I7I48_09164	D8B26_003879	class 1	#ff4646	1.0	1.66846960750411	0.114734550514523	0.364964329282521
CPSG_08759		0.167589636520137	0.000287891869625581	0.543664193339161	380.0	290.0	1600.0	1370.0	311.0	226.0	985.0	1803.0	32.4695	36.8824	143.876	146.742	22.3881	21.9832	130.411	158.335	EFW14752.1	conserved hypothetical protein	CIMG_07455	XM_001240291.2	hypothetical protein				D8B26_008347	class 1	#ff4646	1.0	1.72406295013311	0.13710945966	0.388449307156348
CPSG_00232		0.94463277878657	0.0179374215004282	0.992582994400498	11.0	9.0	82.0	32.0	10.0	9.0	33.0	76.0	1.27409	1.55161	9.99536	4.64623	0.975831	1.1867	5.92257	9.04713	EFW22333.1	hypothetical protein	CIMG_12688	XM_004445610.1	hypothetical protein					class 1	#ff4646	1.0	1.90968474633218	0.0068224952864655	0.135526645597089
CPSG_00142	AMD1	0.721920695158151	0.000952077006624693	0.990828034173451	616.0	593.0	2445.0	2289.0	693.0	482.0	2080.0	2566.0	17.5224	25.1071	73.1925	81.6205	16.6078	15.6081	91.6776	75.0166	EFW22243.1	AMP deaminase	CIMG_02288	XM_001248516.2	AMP deaminase	HISTO_DU.Contig190.Fgenesh_Aspergillus.81.final_new	AMP deaminase	I7I48_12066	D8B26_001041	class 1	#ff4646	1.0	1.54649751829201	0.00521920899561046	0.12263243080574
CPSG_05176		0.882027980041133	0.00746010172943133	0.989790158255847	36.0	28.0	119.0	101.0	40.0	23.0	73.0	153.0	3.11815	3.6098	10.8472	10.9662	2.91891	2.26784	9.79727	13.6199	EFW18490.1	hypothetical protein								class 1	#ff4646	1.0	1.34160932941379	0.00738701267880959	0.112394417994818
CPSG_04974		0.926968825040932	0.00554038734464778	0.987072242565112	39.0	22.0	150.0	88.0	33.0	26.0	84.0	157.0	3.26934	2.74504	13.2331	9.2474	2.33064	2.48118	10.9109	13.5264	EFW18287.1	hypothetical protein								class 1	#ff4646	1.0	1.51198940314225	-0.0239655841184154	0.0894997672311424
CPSG_04277		0.538289308060548	9.24012319752873e-05	0.679544262646245	16.0	23.0	10963.0	8494.0	7.0	23.0	9740.0	13296.0	1.58051	3.3817	1139.68	1051.8	0.582562	2.5864	1490.82	1349.86	EFW18731.1	conserved hypothetical protein	CIMG_03061	XM_001243619.2	hypothetical protein				D8B26_005547	class 1	#ff4646	1.0	8.54496461863207	-0.265678309471047	0.652887960662655
CPSG_00229		0.961706949058009	0.000936060870317664	0.912036516779194	156.0	79.0	640.0	515.0	124.0	105.0	536.0	572.0	23.2706	17.5405	100.471	96.3014	15.5837	17.8305	123.89	87.6937	EFW22330.1	hypothetical protein				HISTO_JG.Contig206.genewise.58.final_new	CCAAT-binding transcription factor HapB	I7I48_05483	D8B26_000967	class 1	#ff4646	1.0	1.90992534575268	0.0467432398340124	0.055940469236941
CPSG_03197		0.966881490428097	0.00696648728094149	0.88403647881004	8.0	7.0	55.0	34.0	8.0	7.0	24.0	63.0	2.20829	2.87603	15.9773	11.7648	1.86046	2.19965	10.2651	17.8729	EFW20022.1	predicted protein								class 1	#ff4646	1.0	2.03991219362976	0.0939857751089779	0.0660444292635008
CPSG_10121		0.943357710248905	0.000260823738176366	0.505707836952462	10.0	5.0	382.0	270.0	6.0	8.0	278.0	272.0	1.76182	1.29748	68.721	57.7641	0.883645	1.49851	73.5475	47.7458	EFW13310.1	conserved hypothetical protein							D8B26_005403	class 1	#ff4646	1.0	4.95811431061365	0.236131376674447	0.136348413389829
CPSG_04692	ALDR1	0.540754688453378	7.04989069820082e-05	0.373480098585493	19.0	30.0	9475.0	8429.0	12.0	24.0	5273.0	8018.0	1.4328	3.36731	751.947	796.801	0.762394	2.06032	616.138	621.422	EFW19147.1	aldehyde reductase	CIMG_10264	XM_001239241.2	aldehyde reductase	HISTO_ZZ.Contig127b.Fgenesh_histo.85.final_new	aldehyde reductase ALD1, conidia-enriched transcript	I7I48_11572	D8B26_007314	class 1	#ff4646	1.0	8.13908404769528	0.441240961466184	0.540699702156368
CPSG_06170		0.962259734135384	0.00863640430972988	0.861488568673815	17.0	21.0	73.0	75.0	19.0	18.0	53.0	87.0	2.17677	4.00233	9.837	12.0383	2.04967	2.62378	10.5154	11.4491	EFW16902.1	hypothetical protein	CIMG_11010	XM_012358985.1	hypothetical protein					class 1	#ff4646	1.0	1.53268646219189	0.0866683133302817	0.0764239938852752
CPSG_03527		0.433053184342165	9.90791467054269e-05	0.539853519135707	81.0	54.0	702.0	521.0	68.0	48.0	448.0	670.0	6.96816	6.91444	63.5544	56.1839	4.92842	4.70072	59.7171	59.2374	EFW20353.1	acetate kinase	CIMG_03756	XM_001244314.2	acetate kinase	HISTO_ZL.Contig658.eannot.1243.final_new	acetate kinase, conidia-enriched transcript	I7I48_01484	D8B26_003254	class 1	#ff4646	1.0	2.74494772878025	0.123503529362156	0.280208590640226
CPSG_09480		0.608201567101138	0.000774787489867659	0.679122300953833	69.0	82.0	637.0	454.0	79.0	48.0	325.0	686.0	16.7047	29.5483	162.295	137.78	16.1132	13.2288	121.916	170.688	EFW13827.1	conserved hypothetical protein	CIMG_06820	XM_001242923.2	hypothetical protein					class 1	#ff4646	1.0	2.43012411490458	0.15125767902141	0.311855097643916
CPSG_05519		0.828931169129039	0.00310275696965111	0.693057256602681	23.0	14.0	99.0	64.0	22.0	13.0	57.0	89.0	4.52882	4.10313	20.5149	15.7972	3.64961	2.91401	17.3908	18.0109	EFW17882.1	predicted protein	CIMG_12231	XM_012358602.1	hypothetical protein				D8B26_004787	class 1	#ff4646	1.0	1.68133353330482	0.144064646360824	0.150917496091946
CPSG_07700		0.773883964368414	0.00279907988872415	0.800614463011883	709.0	667.0	2131.0	1780.0	717.0	635.0	1524.0	2161.0	40.4785	56.6806	128.038	127.391	34.4877	41.2708	134.819	126.801	EFW15262.1	conserved hypothetical protein	CIMG_04801	XM_001245359.2	hypothetical protein	HISTO_FE.Contig19.Fgenesh_histo.280.final_new	DUF2414 superfamily domain-containing protein	I7I48_08921	D8B26_008166	class 1	#ff4646	1.0	1.07254014642676	0.0790599667138014	0.0943691654690388
CPSG_08168		0.736845146599102	0.000480670523289705	0.506820713620657	183.0	153.0	1019.0	915.0	226.0	105.0	663.0	1050.0	9.16629	11.4068	53.7146	57.452	9.53711	5.98718	51.4569	54.053	EFW15731.1	conserved hypothetical protein	CIMG_00946	XM_001247174.2	hypothetical protein	HISTO_HS.Contig68.Fgenesh_histo.119.final_new	DUF2183 superfamily domain-containing protein	I7I48_06922	D8B26_002202	class 1	#ff4646	1.0	2.0988669106883	0.189390780511903	0.158271575292336
CPSG_10209		0.648537308568194	0.000535621489540811	0.691043523232384	14.0	12.0	143.0	103.0	12.0	10.0	94.0	180.0	3.23891	4.13221	34.8164	29.871	2.33894	2.63367	33.6967	42.7989	EFW13204.1	hypothetical protein								class 1	#ff4646	1.0	2.75690294731772	-0.132444248968789	0.296924504553177
CPSG_06397		0.393507361949191	0.000379958365031315	0.908284021478729	39.0	123.0	3678.0	3484.0	38.0	34.0	2748.0	5471.0	6.26031	29.3877	621.325	701.053	5.13903	6.21299	683.495	902.581	EFW17129.1	conserved hypothetical protein	CIMG_04551	XM_001245109.2	hypothetical protein				D8B26_003887	class 1	#ff4646	1.0	5.34696917433674	-0.110418181097397	0.920660999106182
CPSG_08706	XBP1	0.443297748506012	0.000355325534902509	0.997369381864384	141.0	106.0	953.0	627.0	131.0	79.0	691.0	846.0	7.94761	8.89311	56.531	44.3023	6.22093	5.06915	60.3509	49.0091	EFW14699.1	conserved hypothetical protein	CIMG_02834	XM_001249062.2	APSES transcription factor Xbp1	HISTO_KF.Contig597.eannot.1484.final_new	APSES transcription factor Xbp1	I7I48_02627	D8B26_000624	class 1	#ff4646	1.0	2.22495717390318	0.000841567285026379	0.320414802544928
CPSG_06417		0.782272050084651	0.00552542108221522	0.942256298049156	3.0	1.0	23.0	16.0	2.0	1.0	10.0	30.0	1.24798	0.619178	10.0691	8.34348	0.700942	0.473561	6.44575	12.8261	EFW17149.1	predicted protein	CIMG_11343	XM_012358417.1	hypothetical protein				D8B26_003905	class 1	#ff4646	1.0	2.65134533154227	0.0745189379739879	0.327362847180512
CPSG_10143		0.625810615393713	0.000834898580548625	0.838342813827408	3.0	0.0	108.0	81.0	0.0	1.0	60.0	115.0	0.24545	0	9.29911	8.30746	0	0.0931391	7.60643	9.67004	EFW13274.1	conserved hypothetical protein	CIMG_04685	XM_001245243.2	hypothetical protein				D8B26_004002	class 1	#ff4646	1.0	5.65295324834571	0.134290050403607	0.789185444204064
CPSG_10203	ISR1	0.598529736810953	0.000792555786082522	0.933053101053835	42.0	28.0	779.0	502.0	18.0	37.0	633.0	572.0	3.60612	3.57831	70.3888	54.0301	1.30205	3.61645	84.2135	50.4748	EFW13198.1	conserved hypothetical protein	CIMG_07645	XM_001240481.1	serine/threonine protein kinase	HISTO_ZL.Contig1161c-snap.29.final_new	protein kinase	I7I48_09477	D8B26_008179	class 1	#ff4646	1.0	3.73271188825931	0.058384945204577	0.531166157924726
CPSG_01035		0.0722609092250611	0.00186395980436135	0.179492918481755	230.0	408.0	2331.0	2109.0	159.0	84.0	1073.0	1698.0	8.65748	22.8588	92.3383	99.5135	5.04228	3.59943	62.5822	65.6886	EFW23136.1	hypothetical protein	CIMG_06062	XM_001242165.2	hypothetical protein	HISTO_GI.Contig382-snap.53.final_new	DUF500 domain-containing protein	I7I48_00941	D8B26_006655	class 1	#ff4646	1.0	2.4720165200168	0.699555116213756	1.405259492625
CPSG_04412		0.104274971655094	0.00132207295735373	0.119776472034985	39.0	45.0	342.0	285.0	23.0	12.0	121.0	304.0	2.29614	3.94345	21.1902	21.0339	1.14085	0.804276	11.0384	18.3948	EFW18866.1	conserved hypothetical protein	CIMG_10002	XM_001238979.2	hypothetical protein	HISTO_DM.Contig933.Fgenesh_histo.2.final_new	hypothetical protein	I7I48_08011	D8B26_007095	class 1	#ff4646	1.0	2.48168400632312	0.644025510059381	1.32455195782676
CPSG_06063		0.398149358871972	0.0401658489166208	0.509421152071256	3.0	1.0	12.0	13.0	2.0	0.0	10.0	7.0	1.0069	0.49957	4.23861	5.46955	0.565539	0	5.20061	2.41464	EFW17620.1	conserved hypothetical protein	CIMG_05256	XM_001245814.1	hypothetical protein					class 1	#ff4646	1.0	2.03714468547798	0.560918465779103	1.0858401382765
CPSG_01086		0.262194243209427	0.0102289314627648	0.279421255436176	2.0	1.0	13.0	14.0	1.0	0.0	9.0	7.0	0.282189	0.21001	1.93032	2.47617	0.118871	0	1.96762	1.01507	EFW23188.1	conserved hypothetical protein							D8B26_006695	class 1	#ff4646	1.0	2.40121841234087	0.734236108391674	1.21383023731778
CPSG_02308		0.170985065537192	0.00369104848604546	0.229668571414637	77.0	57.0	246.0	184.0	53.0	40.0	115.0	231.0	4.53039	4.99172	15.232	13.5708	2.62716	2.67914	10.4841	13.9684	EFW20465.1	conserved hypothetical protein	CIMG_03642	XM_001244200.2	hypothetical protein				D8B26_003159	class 1	#ff4646	1.0	1.2458873525694	0.346156437403046	0.587545994031441
CPSG_04627		0.0843537202245023	0.00121876114650639	0.154966849155064	422.0	296.0	1230.0	992.0	255.0	259.0	676.0	1107.0	15.1632	15.8307	46.5112	44.6818	7.7194	10.5942	37.6367	40.8802	EFW19081.1	conserved hypothetical protein	CIMG_12529	XM_004444657.1	hypothetical protein	HISTO_ZT.Contig174.eannot.1450.final_new	DUF1640 superfamily domain-containing protein	I7I48_06063	D8B26_007260	class 1	#ff4646	1.0	1.20590058413565	0.330867305251664	0.543757583202511
CPSG_08743		0.160399077923306	0.00172655642539253	0.108446671313562	15.0	20.0	137.0	143.0	11.0	5.0	57.0	118.0	2.25656	4.47832	21.6896	26.967	1.39416	0.856279	13.2867	18.2442	EFW14736.1	conserved hypothetical protein	CIMG_02886	XM_001249114.2	hypothetical protein				D8B26_000593	class 1	#ff4646	1.0	2.57376661270984	0.714986513157486	1.17901319039388
CPSG_00331		0.0578638186193637	0.00104520528880724	0.402868337276256	212.0	414.0	3798.0	2980.0	113.0	80.0	2007.0	2729.0	9.67788	28.1303	182.463	170.531	4.34599	4.15743	141.964	128.037	EFW22432.1	NAD binding Rossmann fold oxidoreductase	CIMG_02470	XM_001248698.2	NAD binding Rossmann fold oxidoreductase	HISTO_ZT.Contig181.genewise.118.final_new	NAD binding oxidoreductase	I7I48_06419	D8B26_000885	class 1	#ff4646	1.0	3.12288364717542	0.494577949317153	1.64444076062329
CPSG_05861		0.274145147698002	0.00712580797882514	0.480355680518742	19.0	8.0	103.0	72.0	11.0	3.0	39.0	103.0	2.16672	1.3579	12.3612	10.2926	1.05684	0.389458	6.89131	12.0719	EFW17418.1	conserved hypothetical protein	CIMG_05503	XM_001246061.1	hypothetical protein	HISTO_DA.Contig93.Fgenesh_histo.248.final_new			D8B26_000148	class 1	#ff4646	1.0	2.29426562656421	0.379080815567911	1.08444527629577
CPSG_07018		0.0611260914731811	0.000283838594095724	0.0736067344694343	5.0	8.0	170.0	129.0	2.0	1.0	78.0	108.0	0.466846	1.11179	16.7043	15.0986	0.157326	0.10629	11.2846	10.3637	EFW16502.1	conserved hypothetical protein	CIMG_11655	XM_012358634.1	serine/threonine protein kinase	HISTO_GI.Contig382.eannot.1257.final_new			D8B26_005822	class 1	#ff4646	1.0	4.04397493436809	0.674420283707926	1.84706305346489
CPSG_00730		0.115914584936727	0.000958478885104634	0.141481401031432	5.0	7.0	87.0	56.0	2.0	2.0	40.0	50.0	0.706598	1.47242	12.9389	9.92047	0.238122	0.321753	8.75892	7.26208	EFW22831.1	hypothetical protein	CIMG_06343	XM_001242446.1	RTA1 domain-containing protein				D8B26_006406	class 1	#ff4646	1.0	3.05546381645493	0.640150938808989	1.41133696757206
CPSG_08063		0.0739632314962826	0.000393973686130635	0.0684877173806025	11.0	11.0	170.0	134.0	3.0	5.0	75.0	116.0	1.83556	2.73211	29.8539	28.0299	0.421758	0.949809	19.3921	19.894	EFW15626.1	conserved hypothetical protein	CIMG_12831	XM_001247073.2	hypothetical protein				D8B26_002279	class 1	#ff4646	1.0	3.30124374666519	0.669490197821678	1.46944946384587
CPSG_08350	LEU1	0.0509236809749858	0.00188523743013697	0.397681170449373	1088.0	1124.0	5479.0	4842.0	723.0	578.0	3912.0	3791.0	39.6891	61.0294	210.339	221.416	22.2202	24.0027	221.121	142.13	EFW15162.1	3-isopropylmalate dehydratase	CIMG_13255	XM_001241041.2	3-isopropylmalate dehydratase, large subunit	HISTO_DM.Contig93.eannot.1686.final_new	3-isopropylmalate dehydratase	I7I48_07450	D8B26_004501	class 1	#ff4646	1.0	1.77951465439489	0.369830327673471	0.851925164395127
CPSG_01146		0.0683518980157643	0.000729079590785281	0.148313988736679	169.0	99.0	528.0	447.0	89.0	82.0	311.0	465.0	9.33	8.13505	30.6764	30.9346	4.13953	5.15347	26.6038	26.3838	EFW23247.1	conserved hypothetical protein	CIMG_07083	XM_001243186.2	hypothetical protein					class 1	#ff4646	1.0	1.45735681018039	0.331311635534095	0.68661536144533
CPSG_10078	PRY1	0.0781224223036286	0.000858214081101247	0.140545143028208	129.0	106.0	704.0	670.0	62.0	56.0	308.0	724.0	15.7226	19.2297	90.2993	102.365	6.36639	7.76988	58.1667	90.6907	EFW13331.1	conserved hypothetical protein	CIMG_12472	XM_012358371.1	recyclin-1	HISTO_ZY.Contig518.eannot.1173.final_new	extracellular SCP domain-containing protein Pry1	I7I48_10478	D8B26_007073	class 1	#ff4646	1.0	2.11937177053039	0.492523785083248	1.05431023400798
CPSG_07150		0.0608432212059628	0.000305355068815464	0.0914741127522839	49.0	82.0	1219.0	1109.0	16.0	20.0	510.0	991.0	4.57028	11.3839	119.654	129.664	1.25728	2.12357	73.7063	94.9967	EFW16100.1	oxidoreductase	CIMG_06594	XM_001242697.2	oxidoreductase	HISTO_LG.Contig392.eannot.1811.final_new	oxidoreductase	I7I48_03578	D8B26_006177	class 1	#ff4646	1.0	3.80884298012694	0.682976422896531	1.83452122867158
CPSG_09484		0.05461721495191	0.00043861043148829	0.0970030032939442	42.0	53.0	399.0	343.0	19.0	19.0	201.0	315.0	3.12732	5.87393	31.266	32.0154	1.19191	1.61052	23.1903	24.1058	EFW13831.1	conserved hypothetical protein	CIMG_06825	XM_004445359.1	BRCT domain-containing protein, variant				D8B26_005983	class 1	#ff4646	1.0	2.56140183561712	0.529626622949656	1.33352097476647
CPSG_01602		0.147998447159263	0.000720782756264168	0.0766877843519796	41.0	122.0	2726.0	2746.0	10.0	29.0	796.0	1612.0	2.09269	9.26852	146.427	175.696	0.430018	1.68503	62.9537	84.5618	EFW21444.1	D-isomer specific 2-hydroxyacid dehydrogenase	CIMG_01569	XM_001247797.2	D-isomer specific 2-hydroxyacid dehydrogenase	HISTO_ZZ.Contig127b.eannot.1437.final_new	D-isomer specific 2-hydroxyacid dehydrogenase	I7I48_11681		class 1	#ff4646	1.0	4.92777439117752	1.26451966944891	2.05963080909622
CPSG_04419		0.125137344786505	0.000603310448412597	0.0732816200904064	24.0	25.0	213.0	161.0	16.0	10.0	85.0	163.0	3.29192	5.10397	30.7463	27.6825	1.84894	1.56145	18.0653	22.9781	EFW18874.1	hypothetical protein								class 1	#ff4646	1.0	2.48681647839403	0.616855406188897	0.961610683895077
CPSG_03971		0.106902845427133	0.000480670523289705	0.071131817191213	53.0	21.0	783.0	531.0	7.0	20.0	322.0	432.0	3.04552	1.79612	47.3504	38.2492	0.338883	1.3083	28.6701	25.5128	EFW19587.1	conserved hypothetical protein	CIMG_09412	XM_001239790.2	hypothetical protein	HISTO_GI.Contig382.Fgenesh_histo.14.final_new	hypothetical protein	I7I48_00912	D8B26_007795	class 1	#ff4646	1.0	3.77573295471408	0.778168976444753	1.61501624039704
CPSG_06003	GAC1	0.108092001081068	0.00742037715383484	0.543532176731214	833.0	1748.0	15679.0	13308.0	793.0	319.0	7870.0	9764.0	20.9568	65.4564	415.121	419.696	16.8082	9.13612	306.791	252.463	EFW17560.1	conserved hypothetical protein				HISTO_DA.Contig93.Fgenesh_Neurospora.21.final_new	protein phosphatase regulatory subunit Gac1	I7I48_08391	D8B26_000261	class 1	#ff4646	1.0	3.12411962991993	0.68971566408343	1.33220701525624
CPSG_00434		0.0977142991549003	0.000794235643412491	0.197176470563963	135.0	106.0	453.0	391.0	94.0	76.0	295.0	397.0	10.2502	11.9794	36.1971	37.215	6.01303	6.56906	34.7064	30.9798	EFW22535.1	conserved hypothetical protein	CIMG_02571	XM_001248799.2	hypothetical protein				D8B26_000799	class 1	#ff4646	1.0	1.37878269646224	0.282415614830533	0.566556714347548
CPSG_06677		0.0470710100912658	0.00023213496531116	0.0862685404122562	280.0	161.0	1326.0	981.0	148.0	117.0	646.0	1110.0	20.2036	17.2913	100.691	88.7324	8.99704	9.61055	72.2257	82.3158	EFW16718.1	hypothetical protein								class 1	#ff4646	1.0	1.97277575619506	0.406187734495833	0.77333045576793
CPSG_05037		0.160399077923306	0.000844045660349737	0.129597083235315	28.0	29.0	369.0	282.0	8.0	20.0	189.0	228.0	4.16277	6.41729	57.7333	52.5551	1.00203	3.38489	43.5385	34.8375	EFW18351.1	hypothetical protein								class 1	#ff4646	1.0	3.07142564762376	0.631258721937872	1.22675878261824
CPSG_09256		0.0587973561169116	0.000185284568369693	0.0374753325833596	60.0	39.0	639.0	578.0	34.0	12.0	309.0	464.0	4.01848	3.88781	45.0388	48.5266	1.91847	0.914918	32.0669	31.9387	EFW14182.1	conserved hypothetical protein	CIMG_00646	XM_001246874.2	hypothetical protein	HISTO_BP.Contig457.Fgenesh_Aspergillus.180.final_new	hypothetical protein	I7I48_04052	D8B26_002448	class 1	#ff4646	1.0	3.19346403356772	0.658999324662905	1.27295413006279
CPSG_00467		0.132414588864265	0.00122983313435391	0.134611848968495	659.0	422.0	1674.0	1306.0	460.0	406.0	958.0	1423.0	30.749	29.3081	82.2009	76.3888	18.0829	21.5656	69.2625	68.2399	EFW22568.1	6-phosphofructo-2-kinase	CIMG_02619	XM_001248847.2	6-phosphofructo-2-kinase	HISTO_ZL.Contig1131.Fgenesh_Aspergillus.149.final_new	6-phosphofructo-2-kinase/fructose-2, 6-bisphosphatase	I7I48_10034	D8B26_000776	class 1	#ff4646	1.0	1.04545669388208	0.31880814429377	0.367852512997859
CPSG_00878		0.0582300630848684	0.000246410114604372	0.0164505207671182	107.0	97.0	674.0	504.0	73.0	49.0	287.0	439.0	5.67045	7.65131	37.5898	33.4816	3.25929	2.95611	23.567	23.9104	EFW22979.1	conserved hypothetical protein	CIMG_06205	XM_001242308.2	hypothetical protein				D8B26_006526	class 1	#ff4646	1.0	2.09097790952826	0.694350815829018	0.812744124517514
CPSG_09678		0.123933010617372	0.000856251086435177	0.0671599736727774	261.0	124.0	890.0	729.0	124.0	123.0	418.0	699.0	17.4277	12.324	62.541	61.0195	6.97569	9.34964	43.2477	47.9695	EFW13639.1	subtilase	CIMG_09744	XM_001240122.2	subtilisin-like protease				D8B26_002603	class 1	#ff4646	1.0	1.6998792195609	0.549104164169862	0.647033533396335
CPSG_02846		0.405907321515531	0.0102108297811241	0.282366980007185	17.0	6.0	79.0	78.0	6.0	5.0	23.0	90.0	10.654	5.59688	52.1036	61.2775	3.16798	3.56718	22.3347	57.969	EFW21003.1	conserved hypothetical protein	CIMG_12821	XM_004445808.1	hypothetical protein				D8B26_002723	class 1	#ff4646	1.0	2.41469555596762	0.670063003948093	0.940826498441816
CPSG_08206		0.157303462698112	0.00111087383190316	0.0880225462463601	6.0	4.0	44.0	33.0	3.0	2.0	18.0	29.0	0.975495	0.967974	7.52839	6.72557	0.410924	0.370164	4.53455	4.84574	EFW15018.1	conserved hypothetical protein	CIMG_08500	XM_001241336.2	hypothetical protein				D8B26_004613	class 1	#ff4646	1.0	2.40213920859979	0.702583594579126	0.940277460198361
CPSG_09454		0.0372625574789023	0.000159781381821554	0.019261541831084	280.0	164.0	1742.0	1419.0	133.0	108.0	876.0	1027.0	10.7543	9.37554	70.412	68.3198	4.30368	4.72212	52.1332	40.5398	EFW14087.1	conserved hypothetical protein	CIMG_07651	XM_001240487.2	hypothetical protein				D8B26_008173	class 1	#ff4646	1.0	2.42450336731601	0.707265482173371	0.921017731075946
CPSG_06848		0.341204017364495	0.00710211208834392	0.202253007914945	13.0	5.0	82.0	76.0	2.0	7.0	25.0	71.0	1.19244	0.682642	7.91558	8.73873	0.154557	0.73094	3.55321	6.69329	EFW16332.1	predicted protein	CIMG_11625	XM_012358620.1	hypothetical protein	HISTO_AZ.Contig47.Fgenesh_Neurospora.77.final_new	glycoside hydrolase	I7I48_00312	D8B26_005679	class 1	#ff4646	1.0	2.73818676397281	0.817504061984469	1.1378244654097
CPSG_07043		0.327327076061045	0.0114830788669501	0.322956483934413	248.0	175.0	673.0	489.0	147.0	187.0	331.0	616.0	14.9284	15.6794	42.6337	36.8988	7.45497	12.8143	30.8729	38.1094	EFW16527.1	conserved hypothetical protein	CIMG_06048	XM_001242151.2	hypothetical protein	HISTO_GY.Contig460.Fgenesh_Aspergillus.132.final_new	hypothetical protein	I7I48_05096	D8B26_005845	class 1	#ff4646	1.0	1.02541135260962	0.314437780242693	0.422543031250673
CPSG_05526		0.207557952583994	0.00184431896849179	0.165174694650179	103.0	66.0	329.0	228.0	77.0	51.0	169.0	264.0	5.0675	4.83315	17.0345	14.0615	3.19164	2.85639	12.8834	13.349	EFW17889.1	conserved hypothetical protein	CIMG_08764	XM_001241600.2	WD repeat protein				D8B26_004780	class 1	#ff4646	1.0	1.28906435302335	0.355799742869157	0.462855543425348
CPSG_08796	SFK1	0.0374207418132067	0.000156667169904057	0.0354475296822657	404.0	248.0	2302.0	1692.0	221.0	173.0	1170.0	1455.0	23.6443	21.6036	141.783	124.133	10.8969	11.5261	106.101	87.5177	EFW14538.1	hypothetical protein	CIMG_11931	XM_012358740.1	FK506 suppressor Sfk1	HISTO_ER.Contig17.Fgenesh_histo.69.final_new	FK506 suppressor Sfk1	I7I48_09755	D8B26_006928	class 1	#ff4646	1.0	2.19166848293424	0.568331168194701	0.773688921374016
CPSG_00348	GLT1	0.030579304946329	0.000365068476645074	0.394943073577243	246.0	163.0	868.0	701.0	146.0	100.0	536.0	874.0	3.08745	3.04497	11.4603	11.0249	1.54285	1.42875	10.4231	11.2715	EFW22449.1	glutamate synthase	CIMG_02486	XM_001248714.2	glutamate synthase, NADH/NADPH, small subunit	HISTO_ZW.Contig245.Fgenesh_histo.47.final_new	glutamate synthase	I7I48_04839	D8B26_000869	class 1	#ff4646	1.0	1.5191225647324	0.165337607936792	0.796573732016698
CPSG_02340	ISH1	0.0550301711185051	0.000968506763003725	0.735760436055295	228.0	492.0	6809.0	5109.0	102.0	85.0	4098.0	5468.0	11.2174	36.0289	352.546	315.09	4.22788	4.76064	312.404	276.486	EFW20497.1	conserved hypothetical protein	CIMG_03614	XM_001244172.2	hypothetical protein	HISTO_JG.Contig207.genewise.57.final_new	stress response protein ish1, conidia-enriched transcript	I7I48_05790	D8B26_003133	class 1	#ff4646	1.0	3.75859112001564	0.286142576725149	1.85539793311354
CPSG_09924		0.176304562316241	0.00297978272312006	0.62290536994079	61.0	19.0	245.0	177.0	17.0	20.0	133.0	235.0	4.93612	2.28844	20.864	17.9544	1.15897	1.84237	16.6761	19.544	EFW13472.1	conserved hypothetical protein								class 1	#ff4646	1.0	2.10124650321999	0.207948234528812	1.02195644354449
CPSG_01083		0.271336128097007	0.00604462802277929	0.691190057027424	4.0	4.0	31.0	32.0	1.0	3.0	22.0	31.0	0.627309	0.933709	5.11634	6.29091	0.132126	0.535591	5.34604	4.99657	EFW23184.1	conserved hypothetical protein								class 1	#ff4646	1.0	2.39969444749932	0.240292812641979	1.06689907637554
CPSG_09173		0.106230659571805	0.00056345988722639	0.39458683728906	2.0	1.0	79.0	54.0	0.0	0.0	28.0	79.0	0.164545	0.122457	6.84002	5.56916	0	0	3.56944	6.6799	EFW14099.1	conserved hypothetical protein	CIMG_02986	XM_001243544.2	hypothetical protein				D8B26_002520	class 1	#ff4646	1.0	4.65076054910776	0.402033574202115	2.0314106859575
CPSG_04478		0.227244678921547	0.00505481290304396	0.842397353686295	301.0	158.0	776.0	536.0	166.0	172.0	519.0	715.0	21.0504	16.4468	57.1125	46.9894	9.78065	13.6934	56.2404	51.3911	EFW18932.1	conserved hypothetical protein	CIMG_10062	XM_001239039.2	serine/threonine protein kinase				D8B26_007136	class 1	#ff4646	1.0	1.11059238001085	0.0674205780614709	0.470164286399446
CPSG_03376		0.098405709455985	0.000687637463538659	0.306295660128559	45.0	59.0	418.0	350.0	22.0	27.0	228.0	385.0	1.80831	3.52893	17.6772	17.6308	0.744818	1.23514	14.1966	15.9005	EFW20201.1	conserved hypothetical protein	CIMG_03897	XM_001244455.2	hypothetical protein				D8B26_003366	class 1	#ff4646	1.0	2.4865136599532	0.338486801752862	1.11809585362569
CPSG_01224		0.333742701244933	0.0111149154006522	0.691112285568215	224.0	98.0	484.0	390.0	118.0	117.0	283.0	524.0	26.2194	17.0738	59.6205	57.2243	11.6365	15.5902	51.3273	63.0368	EFW23325.1	conserved hypothetical protein	CIMG_07151	XM_001243254.2	hypothetical protein	HISTO_GY.Contig460.eannot.1736.final_new			D8B26_006818	class 1	#ff4646	1.0	1.08595294940183	0.140457297917275	0.443241725858149
CPSG_02215		0.388021628419309	0.00447924166844272	0.256800735082121	0.0	6.0	74.0	59.0	0.0	0.0	28.0	39.0	0	7.96804	69.4829	65.9878	0	0	38.7094	35.7621	EFW22058.1	predicted protein								class 1	#ff4646	1.0	4.89440409913877	0.975333513704149	1.79834389010751
CPSG_03331		0.202554897972431	0.0017884255835693	0.308181599829272	31.0	45.0	242.0	199.0	29.0	14.0	130.0	210.0	1.80647	3.94401	14.9112	14.6223	1.44019	0.926332	11.7914	12.6686	EFW20156.1	hypothetical protein							D8B26_003403	class 1	#ff4646	1.0	2.1545249836782	0.382312865058942	0.867993481205666
CPSG_08899		0.214043421072422	0.00167488985352382	0.280662043761092	27.0	12.0	119.0	127.0	15.0	7.0	71.0	116.0	9.7252	6.43348	45.1084	57.343	4.5519	2.87027	39.6261	42.9419	EFW14641.1	conserved hypothetical protein	CIMG_07367	XM_001243470.2	hypothetical protein				D8B26_007013	class 1	#ff4646	1.0	2.26199763554956	0.4001586095845	0.86409563840782
CPSG_08486		0.229586212572814	0.00183717198842912	0.457832827344629	415.0	159.0	1251.0	1046.0	199.0	180.0	766.0	1171.0	12.0762	6.88668	38.3103	38.1554	4.87868	5.96274	34.5382	35.021	EFW14828.1	Ser/Thr protein phosphatase	CIMG_04979	XM_001245537.2	Ser/Thr protein phosphatase	HISTO_LY.Contig16.Fgenesh_histo.15.final_new	serine/threonine phosphatase	I7I48_11250	D8B26_000510	class 1	#ff4646	1.0	1.68004134612343	0.251684845085001	0.55537481261971
CPSG_03757		0.494593716574651	0.00927635566774715	0.47180011983176	2.0	2.0	40.0	26.0	0.0	3.0	20.0	23.0	0.968252	1.44118	20.3795	15.7788	0	1.65337	15.0029	11.4439	EFW19373.1	conserved hypothetical protein	CIMG_09205	XM_001239583.2	hypothetical protein					class 1	#ff4646	1.0	3.30022816191569	0.587355203980763	1.04512356832097
CPSG_09539		0.375256326711438	0.00423333556432412	0.434875018433507	1.0	0.0	9.0	7.0	0.0	0.0	5.0	6.0	0.86924	0	8.233	7.62745	0	0	6.73438	5.36018	EFW13886.1	predicted protein								class 1	#ff4646	1.0	2.82050829616903	0.490175588314086	0.892671745235762
CPSG_00689		0.412671147598698	0.00464839681349636	0.278970992420399	1.0	0.0	11.0	7.0	0.0	0.0	3.0	8.0	0.84714	0	9.80672	7.43353	0	0	3.9379	6.9652	EFW22790.1	conserved hypothetical protein	CIMG_06384	XM_001242487.2	hypothetical protein				D8B26_006365	class 1	#ff4646	1.0	2.96349302412037	0.727597125610634	0.892671745235764
CPSG_07035		0.0937738994835405	0.000274347939365103	0.105424662938412	288.0	283.0	2483.0	2070.0	244.0	125.0	1365.0	1704.0	26.4994	38.7579	240.434	238.757	18.9147	13.0932	194.61	161.139	EFW16519.1	BAR domain-containing protein	CIMG_06040	XM_001242143.2	BAR domain-containing protein	HISTO_GY.Contig460.eannot.1797.final_new	BAR domain-containing protein	I7I48_05103		class 1	#ff4646	1.0	2.57043157582092	0.545343627063922	0.741283713306432
CPSG_08351		0.271861367145301	0.00159419561251552	0.235413928068121	37.0	31.0	155.0	135.0	31.0	19.0	100.0	127.0	7.64213	9.53026	33.6915	34.9533	5.39437	4.46742	32.0037	26.9591	EFW15163.1	hypothetical protein								class 1	#ff4646	1.0	1.65288187092539	0.347099134939847	0.518701269297828
CPSG_07743		0.0621652811744585	0.0020326754872839	0.806866394528116	53.0	38.0	255.0	218.0	29.0	10.0	208.0	232.0	9.74314	10.3977	49.3332	50.2367	4.49146	2.09273	59.2481	43.8328	EFW15306.1	hypothetical protein								class 1	#ff4646	1.0	1.9438061810557	0.100261768824842	1.39898322915175
CPSG_07096		0.0889224179563133	0.00354429238019038	0.83888394653091	1.0	4.0	40.0	26.0	0.0	0.0	22.0	37.0	0.0981256	0.584215	4.13065	3.19814	0	0	3.34497	3.73141	EFW16046.1	aminotransferase	CIMG_06547	XM_001242650.2	hypothetical protein	HISTO_DY.Contig31.genewise.23.final_new	hypothetical protein	I7I48_03516	D8B26_006224	class 1	#ff4646	1.0	3.29262121431473	0.153217104782939	2.3854651548949
CPSG_07976		0.249237965774609	0.043920614998342	0.979970856388081	13.0	4.0	29.0	22.0	4.0	4.0	18.0	32.0	1.94577	0.891125	4.56796	4.12774	0.504399	0.681552	4.17454	4.92251	EFW15539.1	hypothetical protein	CIMG_12841	XM_004445837.1	hypothetical protein					class 1	#ff4646	1.0	1.25667391843088	0.0405063519352136	0.907950801794464
CPSG_04039		0.116975475164054	0.00810542067972881	0.995130634098423	155.0	69.0	320.0	335.0	67.0	61.0	272.0	382.0	11.5219	7.63437	25.0334	31.2162	4.19599	5.16195	31.3293	29.1841	EFW19655.1	hypothetical protein	CIMG_09480	XM_001239858.2	hypothetical protein					class 1	#ff4646	1.0	1.18613928092288	-0.00197149365107396	0.797839525168648
CPSG_05454		0.032222395787373	0.00106462354179077	0.989790158255847	430.0	222.0	1388.0	961.0	200.0	140.0	990.0	1327.0	15.413	11.8386	52.3838	43.2163	6.03346	5.70251	55.0288	48.9208	EFW17817.1	MFS transporter	CIMG_08848	XM_001241684.2	MFS transporter	HISTO_DM.Contig933.fgenesh_plus.48.final_new	MFS transporter	I7I48_07849		class 1	#ff4646	1.0	1.44488127618667	-0.0138356163761939	0.967624883252096
CPSG_06000		0.315228317609126	0.0476662556570564	0.948267372030382	1.0	3.0	20.0	7.0	1.0	0.0	12.0	14.0	0.440819	1.96839	9.27825	3.86812	0.371387	0	8.19652	6.34274	EFW17557.1	predicted protein								class 1	#ff4646	1.0	2.07503552779946	-0.0998743533823856	1.39807686765639
CPSG_06330		0.264438450667113	0.0239672013550382	0.934051272034085	24.0	21.0	83.0	76.0	9.0	19.0	61.0	107.0	3.25663	4.24137	11.8525	12.9274	1.02888	2.93495	12.8255	14.9221	EFW17062.1	conserved hypothetical protein	CIMG_04490	XM_001245048.2	hypothetical protein					class 1	#ff4646	1.0	1.37460553039727	-0.0611383508122159	0.851961524388674
CPSG_07278		0.230993529348985	0.0134148132953326	0.957068676796443	4.0	6.0	67.0	23.0	1.0	2.0	36.0	49.0	0.332798	0.743022	5.86639	2.39878	0.0700949	0.189427	4.64099	4.18991	EFW16228.1	conserved hypothetical protein	CIMG_11806	XM_012358701.1	hypothetical protein					class 1	#ff4646	1.0	2.5129189198754	-0.07030547249033	1.54623310058694
CPSG_01345		0.171693377147108	0.00776287641872872	0.763599555186957	70.0	89.0	323.0	281.0	60.0	30.0	180.0	390.0	2.4545	4.64499	11.9191	12.3513	1.77248	1.1975	9.77969	14.0546	EFW21189.1	conserved hypothetical protein	CIMG_08985	XM_001239363.2	MFS allantoate transporter					class 1	#ff4646	1.0	1.52488417378056	0.136920175094282	0.896947466011118
CPSG_06559		0.0975542046448288	0.00228889276259709	0.592757750057198	26.0	29.0	179.0	116.0	11.0	14.0	103.0	150.0	2.66952	4.43187	19.3414	14.93	0.95152	1.63636	16.3864	15.8285	EFW16600.1	conserved hypothetical protein	CIMG_01815	XM_001248043.2	hypothetical protein	HISTO_DF.Contig537.Fgenesh_histo.134.final_new	DUF3431 superfamily domain-containing protein	I7I48_03363	D8B26_001403	class 1	#ff4646	1.0	1.97442943538822	0.200961591910783	1.1736994275111
CPSG_08295		0.0508874804313755	0.000617124898528049	0.564790000100974	12.0	19.0	234.0	161.0	3.0	4.0	141.0	195.0	0.63938	1.50682	13.1211	10.7534	0.134668	0.242621	11.6409	10.6783	EFW15106.1	hypothetical protein	CIMG_08329	XM_001241165.2	hypothetical protein				D8B26_004545	class 1	#ff4646	1.0	3.25616303274238	0.217096445331056	2.01876277983372
CPSG_00023		0.207964903109939	0.0120098561027221	0.643643028275828	16.0	27.0	113.0	77.0	8.0	12.0	59.0	102.0	4.10933	10.3216	30.5426	24.7904	1.73104	3.50851	23.4796	26.924	EFW22124.1	conserved hypothetical protein	CIMG_12714	XM_001248398.1	hypothetical protein					class 1	#ff4646	1.0	1.76629955988591	0.239353755407744	1.08528162487837
CPSG_08145		0.147684959773194	0.0468448031424012	0.891608566172466	3444.0	707.0	7269.0	6265.0	893.0	597.0	5236.0	6531.0	112.028	34.2304	248.836	255.462	24.4726	22.1069	263.907	218.339	EFW15708.1	acyl-CoA synthetase	CIMG_00927	XM_001247155.2	acyl-CoA synthetase	HISTO_HS.Contig68.eannot.2131.final_new	acyl-CoA synthetase	I7I48_06957	D8B26_002218	class 1	#ff4646	1.0	1.71446332916678	0.176062076527177	1.12713949675776
CPSG_01389		0.086667024105355	0.00229915796500124	0.923567761188659	230.0	75.0	888.0	688.0	55.0	65.0	692.0	798.0	6.27454	3.04541	25.4943	23.528	1.2641	2.01864	29.2515	22.3741	EFW21232.1	hypothetical protein	CIMG_09026	XM_001239404.2	arrestin domain-containing protein	HISTO_ZZ.Contig4..fgenesh_plus.5.final_new	arrestin domain-containing protein	I7I48_11366	D8B26_007443	class 1	#ff4646	1.0	2.08889308038395	0.0582536422641882	1.26723949191325
CPSG_06798		0.358967006351501	0.0433976367063836	0.973581459888272	8.0	16.0	53.0	40.0	10.0	3.0	28.0	65.0	1.58582	4.72077	11.0564	9.93949	1.67005	0.676978	8.6002	13.2423	EFW16839.1	predicted protein							D8B26_001213	class 1	#ff4646	1.0	1.59258925469731	0.0538891500474306	0.956674458029179
CPSG_10092		0.0725648068694303	0.00247310819075188	0.991057384639425	311.0	169.0	764.0	582.0	168.0	144.0	568.0	769.0	27.8353	22.514	71.9622	65.298	12.6681	14.672	78.7719	70.7375	EFW13281.1	multicopper oxidase	CIMG_00517	XM_001246745.2	laccase IV	HISTO_EA.Contig33.fgenesh_plus.53.final_new	iron transport multicopper oxidase FET3	I7I48_04636	D8B26_005426	class 1	#ff4646	1.0	1.08713084665039	-0.00365070072869322	0.650498057620521
CPSG_04884		0.396895303777515	0.0130465940561594	0.819778984994194	24.0	49.0	181.0	127.0	27.0	15.0	117.0	226.0	2.0119	6.11394	15.968	13.3457	1.90689	1.43145	15.1974	19.4712	EFW18198.1	conserved hypothetical protein								class 1	#ff4646	1.0	1.77264003757811	-0.133511603074767	0.73268954416212
CPSG_07487		0.371568254954105	0.0135832173315258	0.882912917197278	1.0	0.0	6.0	4.0	0.0	0.0	4.0	7.0	0.123066	0	0.777078	0.617077	0	0	0.762756	0.885369	EFW15860.1	hypothetical protein								class 1	#ff4646	1.0	2.1816911328822	-0.125336421193315	0.892671745235763
CPSG_00505		0.0801657061840586	0.000187448065686055	0.511679855867715	66.0	36.0	752.0	587.0	21.0	27.0	536.0	1022.0	2.82244	2.29146	33.8434	31.4673	0.756599	1.31442	35.5167	44.9179	EFW22606.1	conserved hypothetical protein	CIMG_02651	XM_001248879.2	hypothetical protein	HISTO_ZL.Contig1131.Fgenesh_histo.250.final_new	hypothetical protein	I7I48_09973	D8B26_000742	class 1	#ff4646	1.0	3.30097897837303	-0.181131436848212	1.13602798971728
CPSG_07652		0.562401635977318	0.0338146414818222	0.903463933741376	2.0	3.0	13.0	17.0	1.0	2.0	9.0	26.0	0.323385	0.722006	2.21212	3.44572	0.136225	0.368137	2.25486	4.32067	EFW16025.1	conserved hypothetical protein	CIMG_07872	XM_001240708.2	protein kinase					class 1	#ff4646	1.0	1.95585972856658	-0.124912222524499	0.678174649374717
CPSG_07624		0.259679171320204	0.00291391836479849	0.734614572690557	80.0	114.0	532.0	351.0	77.0	48.0	372.0	591.0	10.7078	22.7116	74.9376	58.8926	8.68298	7.31381	77.1512	81.2996	EFW15997.1	hypothetical protein								class 1	#ff4646	1.0	1.78461655563618	-0.13542139819256	0.664913915313967
CPSG_03365		0.174221675181978	0.0012855590243089	0.441375279808421	107.0	104.0	585.0	392.0	93.0	50.0	414.0	735.0	4.3651	6.315	25.1155	20.0465	3.19639	2.32205	26.1697	30.8167	EFW20190.1	alpha/beta hydrolase	CIMG_03909	XM_001244467.2	alpha/beta hydrolase				D8B26_003378	class 1	#ff4646	1.0	1.76520727016319	-0.226944203460124	0.659559836735323
CPSG_04907		0.115914584936727	0.00726747577555348	0.793062533924572	652.0	1895.0	26517.0	19681.0	565.0	286.0	27387.0	34586.0	30.8282	133.364	1319.47	1166.51	22.5069	15.3942	2006.47	1680.7	EFW18221.1	1,3-b-glucanosyltransferase	CIMG_00181	XM_001246409.2	1,3-beta-glucanosyltransferase gel1	HISTO_HS.Contig68.Fgenesh_Aspergillus.237.final_new	glucanosyltransferase	I7I48_07268	D8B26_005055	class 1	#ff4646	1.0	3.90001982183549	-0.462595641795563	1.54211511421911
CPSG_01679		0.0803337169257996	0.00110200304906063	0.978565088814047	203.0	207.0	1129.0	943.0	129.0	94.0	691.0	1562.0	13.0817	19.8549	76.5662	76.1765	7.00363	6.89582	68.9975	103.452	EFW21522.1	conserved hypothetical protein	CIMG_01496	XM_001247724.2	hypothetical protein	HISTO_BI.Contig285.Fgenesh_Aspergillus.5.final_new	hypothetical protein	I7I48_12157	D8B26_001704	class 1	#ff4646	1.0	1.91489694553209	-0.0260031522395057	0.940206160854068
CPSG_08358		0.172196685216223	0.00564224076123623	0.973127687155687	103.0	126.0	395.0	340.0	77.0	72.0	296.0	425.0	5.47156	9.96265	22.0824	22.6409	3.44612	4.35409	24.3643	23.2034	EFW15170.1	conserved hypothetical protein	CIMG_08201	XM_001241037.2	hypothetical protein				D8B26_004496	class 1	#ff4646	1.0	1.27519506558874	0.0273716846367416	0.65998678876951
CPSG_08308		0.0677082478194797	0.000421742656021943	0.864311253162882	76.0	129.0	1291.0	1104.0	48.0	25.0	930.0	1329.0	3.4097	8.61436	60.9544	62.0889	1.81431	1.27683	64.6508	61.2797	EFW15120.1	MFS monosaccharide transporter	CIMG_08310	XM_001241146.2	sugar porter (SP) family MFS transporter	HISTO_DM.Contig93.eannot.1716.final_new	monosaccharide transporter	I7I48_07512	D8B26_004532	class 1	#ff4646	1.0	3.2018079630023	0.0815881141800627	1.49803268645543
CPSG_06676		0.0244254482297793	0.000468254940961812	0.989790158255847	1363.0	886.0	5116.0	3499.0	815.0	646.0	3482.0	5003.0	42.2723	40.9	166.981	136.033	21.2953	22.8078	167.331	159.47	EFW16717.1	conserved hypothetical protein	CIMG_01926	XM_001248154.2	C2H2 transcription factor	HISTO_ZT.Contig181.Fgenesh_histo.124.final_new	C2H2 transcription factor, Usv1p/Bcr1 homology	I7I48_06454	D8B26_001308	class 1	#ff4646	1.0	1.50317687437998	-0.0102571559515052	0.669011554036516
CPSG_00744		0.140660855640808	0.0228512724681321	0.110473699577308	47.0	56.0	156.0	149.0	36.0	19.0	60.0	132.0	3.80324	6.74488	13.2848	15.1142	2.45428	1.75025	7.52307	10.9779	EFW22845.1	conserved hypothetical protein	CIMG_06330	XM_001242433.2	hypothetical protein				D8B26_006416	class 1	#ff4646	1.0	1.15769343000295	0.719590484130206	0.971820076761738
CPSG_03384		0.0409038115840496	0.00282434679831478	0.0391561813793028	330.0	284.0	1012.0	728.0	188.0	177.0	493.0	656.0	8.97772	11.5001	28.974	24.8271	4.309	5.48171	20.782	18.3419	EFW20209.1	C6 transcription factor	CIMG_03889	XM_001244447.2	C6 transcription factor	HISTO_ZT.Contig1128f.Fgenesh_Aspergillus.37.final_new	zinc finger transcription factor 1	I7I48_05886	D8B26_003358	class 1	#ff4646	1.0	1.06127860336696	0.578235565432345	0.815055998702855
CPSG_02685		0.0642030816059877	0.0186543866303715	0.153084119757065	2843.0	2786.0	8687.0	7058.0	2438.0	1326.0	4340.0	5830.0	133.427	194.616	429.056	415.233	96.398	70.8438	315.606	281.206	EFW20842.1	SSH4	CIMG_03281	XM_001243839.2	protein SSH4	HISTO_LF.Contig359.fgenesh_plus.191.final_new	endosome protein	I7I48_00413	D8B26_002851	class 1	#ff4646	1.0	1.01807639327877	0.610331327883744	0.748867150756649
CPSG_10063		0.033114410374273	0.00167670630556497	0.0205905708729964	343.0	237.0	895.0	718.0	215.0	141.0	388.0	684.0	20.3702	20.9498	55.9371	53.4524	10.7574	9.53259	35.7043	41.749	EFW13317.1	conserved hypothetical protein	CIMG_09963	XM_001238940.2	NmrA-like family protein	HISTO_ZY.Contig518.eannot.1183.final_new	NmrA-like family protein	I7I48_10491	D8B26_007060	class 1	#ff4646	1.0	1.05240762912896	0.608661327022079	0.775373471130294
CPSG_00791		0.164666332719118	0.00918909960562718	0.0510507090317088	46.0	29.0	178.0	158.0	20.0	15.0	40.0	138.0	5.89009	5.52703	23.9861	25.3608	2.15755	2.18648	7.93619	18.1607	EFW22892.1	hypothetical protein								class 1	#ff4646	1.0	1.73640257924031	1.08175091049131	1.13355720167474
CPSG_04135		0.285719045120424	0.0394680207427342	0.146934228808921	29.0	36.0	136.0	81.0	29.0	10.0	37.0	88.0	3.78441	6.99251	18.6773	13.2503	3.18834	1.48556	7.48152	11.8024	EFW19751.1	hypothetical protein								class 1	#ff4646	1.0	1.29995044170391	0.825968258654897	0.891530908660587
CPSG_04657		0.10288216514732	0.0081991375358489	0.110390436473801	272.0	706.0	3410.0	2924.0	158.0	133.0	1148.0	1455.0	12.0086	46.3935	158.436	161.824	5.87687	6.68444	78.533	66.0198	EFW19111.1	conserved hypothetical protein	CIMG_10230	XM_001239207.2	hypothetical protein				D8B26_007284	class 1	#ff4646	1.0	2.47766059274696	1.26498920227443	1.60362222450943
CPSG_07937		0.0789880085751076	0.00214106997157125	0.0282059349642658	81.0	41.0	252.0	228.0	35.0	28.0	127.0	141.0	29.905	22.5306	97.9118	105.52	10.8866	11.7681	72.6524	53.5015	EFW15500.1	conserved hypothetical protein	CIMG_00715	XM_001246943.2	hypothetical protein				D8B26_002386	class 1	#ff4646	1.0	1.58388885993506	0.833750571578323	0.9671816107066
CPSG_03294		0.151452390386401	0.00841894065911068	0.451719195396039	29.0	9.0	157.0	83.0	4.0	8.0	57.0	122.0	3.33283	1.53953	18.9885	11.9574	0.387295	1.04664	10.1503	14.41	EFW20119.1	conserved hypothetical protein	CIMG_03983	XM_001244541.2	hypothetical protein				D8B26_003431	class 1	#ff4646	1.0	2.30624405616114	0.418201554129588	1.58825564768472
CPSG_07365		0.262673752058403	0.039766867858671	0.575074611068914	5.0	1.0	15.0	16.0	2.0	0.0	11.0	11.0	4.02728	1.19887	12.7148	16.1549	1.35718	0	13.7285	9.1059	EFW16315.1	predicted protein							D8B26_006008	class 1	#ff4646	1.0	1.99003331332356	0.469181263865897	1.43210655469213
CPSG_00589		0.0622221492706227	0.00209171482361247	0.232750352805778	122.0	87.0	492.0	365.0	43.0	65.0	262.0	397.0	7.28935	7.7371	30.9364	27.3378	2.16453	4.42112	24.2559	24.3786	EFW22690.1	isoflavone reductase	CIMG_06478	XM_001242581.2	amino acid permease				D8B26_006278	class 1	#ff4646	1.0	1.60225170077626	0.374702167923131	1.0637032177078
CPSG_01045		0.0899422939924695	0.00192373616659395	0.178311016072291	12.0	4.0	57.0	55.0	3.0	2.0	28.0	47.0	3.10903	1.54253	15.5416	17.8628	0.654834	0.589881	11.2406	12.515	EFW23146.1	predicted protein							D8B26_006663	class 1	#ff4646	1.0	2.4390688915084	0.582102036196548	1.44224565037217
CPSG_07452	PNG1	0.0390584739866571	0.00207735818396759	0.355127710106305	1009.0	819.0	3529.0	2945.0	606.0	489.0	2548.0	2475.0	47.5704	57.5073	175.138	174.071	24.0595	26.2561	186.196	119.955	EFW15825.1	peptidase PNG1	CIMG_08062	XM_001240898.2	protein png1	HISTO_FX.Contig167.fgenesh_plus.6.final_new	peptidase PNG1	I7I48_12247	D8B26_004362	class 1	#ff4646	1.0	1.39042956696876	0.309435649252439	0.811878321294142
CPSG_01366		0.235282128527879	0.0151670994591641	0.571499064449634	8.0	7.0	55.0	25.0	3.0	4.0	20.0	42.0	6.77712	8.82639	49.0336	26.5483	2.14113	3.8575	26.2526	36.5673	EFW21209.1	conserved hypothetical protein	CIMG_09001	XM_001239379.2	hypothetical protein				D8B26_007421	class 1	#ff4646	1.0	1.83477394497048	0.32640938735696	1.08760696296668
CPSG_09588		0.0528975171114817	0.000729880225220299	0.177460993588599	75.0	76.0	401.0	347.0	36.0	39.0	233.0	343.0	4.13281	6.23344	23.2544	23.9693	1.67129	2.44647	19.8943	19.4253	EFW13935.1	ammonium transporter	CIMG_06930	XM_001243033.2	ammonium transporter					class 1	#ff4646	1.0	1.88255432130162	0.377996600122958	1.0690164721556
CPSG_01193		0.0666849723019796	0.00202803595641302	0.0419308693612464	6.0	6.0	43.0	35.0	2.0	2.0	15.0	24.0	3.5389	5.26743	26.6908	25.8778	0.993834	1.34288	13.7087	14.5485	EFW23294.1	predicted protein								class 1	#ff4646	1.0	2.17577994884069	0.987129665941953	1.44283741132767
CPSG_02687		0.280024430174639	0.0499720304855785	0.349940886979513	6.0	4.0	27.0	18.0	1.0	4.0	8.0	21.0	2.36286	2.34464	11.1899	8.88588	0.331782	1.79323	4.88162	8.49951	EFW20844.1	conserved hypothetical protein	CIMG_03278	XM_001243836.2	hypothetical protein				D8B26_002849	class 1	#ff4646	1.0	1.63079991775314	0.692565095277329	1.17643426519686
CPSG_09100		0.0800690577319989	0.00252394338941564	0.068665340416636	9.0	3.0	57.0	34.0	2.0	1.0	17.0	28.0	4.75711	2.35409	31.7758	22.4695	0.888318	0.600154	13.887	15.2245	EFW14250.1	conserved hypothetical protein	CIMG_13497	XM_001238872.2	hypothetical protein				D8B26_007018	class 1	#ff4646	1.0	2.49637517134832	0.981446871514943	1.66702371759538
CPSG_01041		0.060133206990667	0.00159537912476586	0.0489341613162123	44.0	42.0	348.0	333.0	7.0	21.0	149.0	199.0	6.24796	8.87697	52.0045	59.275	0.837432	3.39465	32.7838	29.042	EFW23142.1	conserved hypothetical protein				HISTO_DU.Contig190.eannot.1268.final_new	hypothetical protein	I7I48_11967		class 1	#ff4646	1.0	2.55149874517711	0.963190109261604	1.87890282269181
CPSG_09153		0.0975542046448288	0.00686913406246672	0.13951906432664	28.0	25.0	107.0	106.0	17.0	8.0	45.0	99.0	6.03652	8.02229	24.2766	28.6468	3.08776	1.9634	15.0324	21.9357	EFW14303.1	conserved hypothetical protein							D8B26_007048	class 1	#ff4646	1.0	1.56291846405908	0.61279505845943	1.18062647399294
CPSG_06875		0.163879863381084	0.0255729243087401	0.199471209331452	69.0	64.0	235.0	156.0	30.0	50.0	102.0	164.0	3.94956	5.45267	14.1561	11.1935	1.44673	3.25806	9.04664	9.64787	EFW16359.1	conserved hypothetical protein	CIMG_05890	XM_001241993.2	hypothetical protein				D8B26_005704	class 1	#ff4646	1.0	1.10888875922587	0.545922092322335	0.868021999793524
CPSG_00309		0.067353049188543	0.0029905592316152	0.199382579601392	249.0	161.0	776.0	545.0	109.0	133.0	395.0	629.0	22.0853	21.255	72.434	60.5958	8.14512	13.4291	54.2862	57.3382	EFW22410.1	glycerophosphoryl diester phosphodiesterase	CIMG_02449	XM_001248677.1	glycerophosphoryl diester phosphodiesterase	HISTO_EA.Contig33.Fgenesh_histo.80.final_new	glycerophosphoryl diester phosphodiesterase	I7I48_04782	D8B26_000905	class 1	#ff4646	1.0	1.25804196215257	0.361957847345331	0.828646171295322
CPSG_02891		0.111508454155227	0.00544649212369491	0.299063395729068	112.0	86.0	354.0	233.0	82.0	48.0	207.0	263.0	2.59452	2.96529	8.63014	6.76607	1.60036	1.26582	7.43014	6.26157	EFW21048.1	hypothetical protein	CIMG_09629	XM_001240007.2	pfs domain-containing protein	HISTO_DY.Contig31.Fgenesh_histo.67.final_new	ankyrin repeat protein	I7I48_03495	D8B26_002688	class 1	#ff4646	1.0	1.12028453719811	0.296995669607852	0.693290133726032
CPSG_03474	MBP1	0.0899422939924695	0.0334121242268719	0.635191923360067	690.0	4220.0	45545.0	36092.0	373.0	311.0	14525.0	25077.0	73.1329	665.743	5080.2	4795.31	33.3073	37.5245	2385.44	2731.67	EFW20299.1	hypothetical protein	CIMG_03805	XM_001244363.2	macrophage binding protein	HISTO_ZL.Contig658-snap.32.final_new	macrophage binding protein	I7I48_01446	D8B26_003298	class 1	#ff4646	1.0	4.05718566432793	1.07328726845387	2.47384507577847
CPSG_00889		0.278794285013778	0.0470369739487163	0.460076109724369	39.0	22.0	95.0	91.0	15.0	20.0	39.0	116.0	6.56975	5.51616	16.8416	19.2162	2.12883	3.83535	10.1797	20.0831	EFW22990.1	conserved hypothetical protein	CIMG_06194	XM_001242297.2	hypothetical protein	HISTO_ZU.Contig65.Fgenesh_Neurospora.214.final_new				class 1	#ff4646	1.0	1.19146046242108	0.384086793715005	0.855720529878331
CPSG_01852		0.183228419173732	0.0174111482877439	0.329940914272998	114.0	527.0	2164.0	1644.0	93.0	43.0	802.0	1291.0	7.94123	54.6416	158.641	143.558	5.45798	3.4099	86.5656	92.4268	EFW21695.1	conserved hypothetical protein	CIMG_01333	XM_001247561.2	hypothetical protein				D8B26_001844	class 1	#ff4646	1.0	2.6152041979095	0.868072372092383	1.87845597815993
CPSG_08599		0.05727713319812	0.00300354396548547	0.139798936542512	345.0	218.0	1028.0	683.0	161.0	174.0	489.0	792.0	28.7038	26.9965	90.0097	71.2333	11.2853	16.4801	63.0401	67.7227	EFW14941.1	DRAP deaminase	CIMG_05085	XM_001245643.1	DRAP deaminase	HISTO_GL.Contig303.eannot.1093.final_new	hypothetical protein	I7I48_11036	D8B26_000418	class 1	#ff4646	1.0	1.16808121602919	0.406403053413237	0.803954625143292
CPSG_02701		0.215466749647848	0.0252557574946486	0.382549646463022	19.0	15.0	88.0	63.0	4.0	14.0	37.0	70.0	2.57816	3.02955	12.5665	10.7162	0.457281	2.1626	7.77941	9.76211	EFW20858.1	conserved hypothetical protein	CIMG_03263	XM_001243821.2	hypothetical protein					class 1	#ff4646	1.0	1.6843839693177	0.509385867436022	1.2219518370559
CPSG_10135		0.101028490956004	0.00623383531316521	0.258950727698196	27.0	18.0	85.0	71.0	11.0	13.0	46.0	74.0	3.52861	3.50141	11.6906	11.6316	1.21115	1.93408	9.31507	9.93941	EFW13266.1	hypothetical protein				HISTO_LF.Contig359.Fgenesh_histo.98.final_new	hypothetical protein	I7I48_00774	D8B26_003995	class 1	#ff4646	1.0	1.35313405683826	0.382717102152587	0.947879881617252
CPSG_01410		0.117494750503244	0.00600661261939126	0.154544928495125	203.0	90.0	473.0	349.0	98.0	82.0	246.0	360.0	16.7168	11.0314	40.9916	36.0267	6.79908	7.68709	31.3892	30.4683	EFW21253.1	conserved hypothetical protein	CIMG_09045	XM_001239423.2	acyl-CoA thioesterase II				D8B26_007456	class 1	#ff4646	1.0	1.12488893354704	0.4323887974401	0.691634967291722
CPSG_09372		0.156599613225277	0.0096989790570906	0.169750222731957	8.0	7.0	35.0	34.0	3.0	4.0	14.0	30.0	1.06435	1.38619	4.90049	5.67044	0.336266	0.605824	2.8861	4.10209	EFW14005.1	conserved hypothetical protein	CIMG_07724	XM_001240560.2	hypothetical protein					class 1	#ff4646	1.0	1.69882507694136	0.680411605555061	1.08760696296668
CPSG_06582		0.288359225128978	0.0191269673449504	0.264615813762773	73.0	177.0	601.0	488.0	97.0	27.0	263.0	408.0	5.19963	18.7652	45.0505	43.5724	5.82087	2.18929	29.0264	29.8675	EFW16623.1	hypothetical protein								class 1	#ff4646	1.0	1.88169434319001	0.70153319732362	1.08619553731653
CPSG_02000		0.0904924800959396	0.002196188704559	0.110390436473801	1.0	2.0	26.0	21.0	0.0	0.0	12.0	11.0	0.0383582	0.114187	1.04956	1.00976	0	0	0.713226	0.43365	EFW21843.1	serine palmitoyltransferase	CIMG_01207	XM_001247435.2	hypothetical protein				D8B26_001962	class 1	#ff4646	1.0	3.22425787460979	1.0015960282003	1.98800055675462
CPSG_04353		0.324500492112	0.0333153524361562	0.460372010333103	1.0	3.0	22.0	9.0	1.0	0.0	10.0	8.0	0.461466	2.06059	10.6841	5.20623	0.388782	0	7.15035	3.79418	EFW18807.1	predicted protein								class 1	#ff4646	1.0	2.31049598959773	0.664387733562339	1.39807686765639
CPSG_08813		0.0950897266333772	0.00374327619395197	0.140520740503284	259.0	181.0	1021.0	621.0	183.0	81.0	405.0	738.0	21.4881	22.3515	89.1457	64.5851	12.7913	7.65023	52.0645	62.928	EFW14555.1	conserved hypothetical protein	CIMG_07299	XM_001243402.1	hypothetical protein				D8B26_006943	class 1	#ff4646	1.0	1.44172263723277	0.514577848635831	0.87521352604813
CPSG_09870		0.0983104321452459	0.00293048019181855	0.12687858998901	44.0	35.0	153.0	140.0	23.0	22.0	95.0	113.0	3.43803	4.07057	12.5813	13.7128	1.51409	1.95691	11.5019	9.07453	EFW13523.1	conserved hypothetical protein	CIMG_07829	XM_001240665.2	hypothetical protein				D8B26_004172	class 1	#ff4646	1.0	1.45465692982266	0.487817300575478	0.863930617848711
CPSG_10142		0.053930147526644	0.000651415800459336	0.0279331533319558	19.0	7.0	145.0	108.0	4.0	3.0	45.0	86.0	2.13919	1.17307	17.1806	15.2427	0.379421	0.38451	7.85047	9.95136	EFW13273.1	conserved hypothetical protein	CIMG_04684	XM_001245242.2	pyridoxal reductase	HISTO_ZZ.Contig127a.Fgenesh_histo.68.final_new	pyridoxal reductase	I7I48_11475	D8B26_004001	class 1	#ff4646	1.0	2.91302825523873	0.965442621568563	1.71008743235684
CPSG_00788		0.0597060251330429	0.0224041561246825	0.623337953051474	287.0	1110.0	4831.0	4436.0	87.0	64.0	2424.0	3854.0	11.5961	66.7551	205.421	224.68	2.96153	2.94376	151.758	160.041	EFW22889.1	glycosyltransferase	CIMG_11719	XM_012358656.1	trehalose synthase	HISTO_GX.Contig297.eannot.1544.final_new			D8B26_006447	class 1	#ff4646	1.0	2.665383747113	0.586329109629294	2.91703016044024
CPSG_01374		0.0555117539966287	0.0130888519971101	0.596439643640888	44.0	26.0	138.0	112.0	8.0	17.0	77.0	139.0	3.83356	3.37173	12.6533	12.2323	0.587226	1.68612	10.3951	12.4467	EFW21217.1	conserved hypothetical protein	CIMG_09009	XM_001239387.1	hypothetical protein				D8B26_007430	class 1	#ff4646	1.0	1.41349392025603	0.230393054103696	1.61648489066747
CPSG_03851		0.0836605506804981	0.0114588840293908	0.384345402042774	5.0	11.0	98.0	50.0	0.0	2.0	34.0	59.0	0.138536	0.453643	2.85755	1.73661	0	0.063083	1.45968	1.68009	EFW19466.1	conserved hypothetical protein	CIMG_09306	XM_001239684.2	hypothetical protein				D8B26_007694	class 1	#ff4646	1.0	2.78047409564282	0.623503519014865	2.91019593164228
CPSG_02014		0.0840382662368225	0.00922994876817945	0.596267494058768	5.0	2.0	31.0	25.0	0.0	1.0	13.0	33.0	0.406456	0.241993	2.65205	2.54756	0	0.092541	1.63748	2.75706	EFW21857.1	conserved hypothetical protein	CIMG_01193	XM_001247421.2	hypothetical protein				D8B26_001975	class 1	#ff4646	1.0	2.47873128619002	0.354779952399649	2.23055608876825
CPSG_08269		0.18897734187026	0.0485255051995363	0.736361549317255	2.0	2.0	14.0	9.0	0.0	1.0	5.0	15.0	1.69428	2.52183	12.4813	9.55739	0	0.964374	6.56316	13.0598	EFW15081.1	conserved hypothetical protein								class 1	#ff4646	1.0	1.81626011445504	0.297129363055402	1.62702199541254
CPSG_09291		0.0589464107397077	0.00644200436205798	0.679459131188324	71.0	38.0	174.0	137.0	34.0	23.0	106.0	181.0	5.16937	4.11807	13.3323	12.5038	2.08557	1.90633	11.9584	13.544	EFW14217.1	conserved hypothetical protein								class 1	#ff4646	1.0	1.10771076699189	0.127932822683579	0.965681063577974
CPSG_06302		0.0797920554013567	0.00678634213666696	0.306631987830919	29.0	20.0	108.0	76.0	12.0	10.0	45.0	101.0	5.0583	5.19238	19.8247	16.6173	1.76341	1.98562	12.162	18.1057	EFW17034.1	hypothetical protein								class 1	#ff4646	1.0	1.45733243401604	0.376760049105675	1.17796466663031
CPSG_03437		0.15319076527916	0.0281347968149849	0.569962115901673	5.0	4.0	38.0	25.0	0.0	3.0	18.0	27.0	0.482611	0.574669	3.86	3.02489	0	0.329639	2.69208	2.67843	EFW20262.1	conserved hypothetical protein	CIMG_03843	XM_001244401.2	phosphotransferase				D8B26_003322	class 1	#ff4646	1.0	2.23421252018507	0.462809611245497	2.04630754054726
CPSG_02417	SCH9	0.040321937196492	0.017667771973828	0.380031401288542	8182.0	4104.0	17965.0	14180.0	3297.0	3067.0	11115.0	13013.0	195.942	146.287	452.764	425.683	66.5202	83.6128	412.445	320.283	EFW20573.1	serine/threonine-protein kinase sck1				HISTO_JG.Contig207.eannot.1344.final_new	serine/threonine-protein kinase sck1	I7I48_05706	D8B26_003074	class 1	#ff4646	1.0	1.04244384455146	0.372247488310022	0.908195107021978
CPSG_06265	VIP1	0.0379143874849285	0.0135446758607341	0.352494799716376	2572.0	1944.0	6974.0	5974.0	1809.0	879.0	3779.0	6294.0	248.526	279.594	709.183	723.615	147.267	96.6897	565.803	625.052	EFW16997.1	hypothetical protein	CIMG_04431	XM_001244989.2	actin cytoskeleton protein	HISTO_ZL.Contig1131.eannot.2058.final_new	Vip1 protein	I7I48_01924	D8B26_003787	class 1	#ff4646	1.0	1.09049081706961	0.391722889040555	0.908571036789393
CPSG_04230		0.157300832876268	0.0274758197639164	0.395320414327212	1.0	1.0	8.0	7.0	0.0	0.0	2.0	9.0	1.24574	1.85421	10.4881	10.9312	0	0	3.86053	11.5229	EFW18684.1	conserved hypothetical protein	CIMG_00612	XM_001246840.2	hypothetical protein	HISTO_FX.Contig167.Fgenesh_histo.32.final_new	hypothetical protein	I7I48_12187	D8B26_005505	class 1	#ff4646	1.0	1.98838934897539	0.640510305886306	1.64159319905425
CPSG_09251		0.0697532974862158	0.00369045380803131	0.171256814865894	100.0	396.0	3252.0	2635.0	22.0	25.0	1028.0	1659.0	9.46661	55.7981	323.982	312.692	1.75462	2.69417	150.791	161.41	EFW14177.1	conserved hypothetical protein	CIMG_00641	XM_001246869.2	hypothetical protein				D8B26_002451	class 1	#ff4646	1.0	3.54185045652635	1.14490367191612	3.04758869056592
CPSG_05013		0.0942009587402117	0.0184583573327252	0.247510147497477	21.0	11.0	60.0	38.0	9.0	6.0	29.0	41.0	2.36737	1.84574	7.11827	5.36998	0.854784	0.769997	5.06563	4.75029	EFW18327.1	conserved hypothetical protein	CIMG_00274	XM_001246502.1	hypothetical protein				D8B26_005131	class 1	#ff4646	1.0	1.17563597931203	0.458833231071526	1.08429338909109
CPSG_07044		0.0622332405142439	0.0121522763310742	0.0796760787383027	13.0	12.0	79.0	64.0	1.0	5.0	21.0	45.0	2.60022	3.57255	16.6291	16.0468	0.168513	1.13848	6.50839	9.25055	EFW16528.1	hypothetical protein	CIMG_11663	XM_012358638.1	hypothetical protein					class 1	#ff4646	1.0	2.04110007334905	1.14544920712252	2.28790620624777
CPSG_04311		0.0622221492706227	0.0248083205294277	0.113680433911872	13.0	4.0	46.0	36.0	3.0	0.0	13.0	23.0	2.49328	1.14187	9.28457	8.6551	0.484747	0	3.86331	4.53361	EFW18765.1	iron transport multicopper oxidase FET3	CIMG_03096	XM_001243654.2	hypothetical protein				D8B26_005576	class 1	#ff4646	1.0	1.93280888808545	1.17972480103593	2.61105503821232
CPSG_09218		0.0971861241649395	0.0281265034932665	0.0849079150078285	6.0	4.0	19.0	23.0	1.0	2.0	6.0	13.0	1.08499	1.07662	3.61579	5.21367	0.152349	0.411713	1.68118	2.41605	EFW14144.1	conserved hypothetical protein							D8B26_002482	class 1	#ff4646	1.0	1.53273207514507	1.13865318692732	1.57972376451853
CPSG_06824		0.118145679779065	0.0173995701626514	0.0637715635372072	8.0	4.0	42.0	37.0	4.0	0.0	12.0	14.0	1.68776	1.25606	9.32494	9.78508	0.710963	0	3.92274	3.03555	EFW16865.1	conserved hypothetical protein								class 1	#ff4646	1.0	2.23782193222591	1.56018887159152	2.0655694503151
CPSG_05782		0.148524908217383	0.0229017045423344	0.079624837935951	3.0	4.0	28.0	18.0	2.0	0.0	4.0	13.0	3.23962	6.42928	31.8204	24.3661	1.81957	0	6.69299	14.4279	EFW17339.1	predicted protein								class 1	#ff4646	1.0	2.13231851274649	1.5097527435383	1.8299237910516
CPSG_05569		0.0748720801927859	0.0117926638051535	0.0794946050291396	10.0	5.0	33.0	42.0	3.0	1.0	11.0	25.0	4.40819	3.28065	15.3091	23.2087	1.11416	0.501823	7.51347	11.3263	EFW17932.1	conserved hypothetical protein	CIMG_08686	XM_001241522.2	hypothetical protein					class 1	#ff4646	1.0	1.84328440900287	1.0723249564487	1.79517870241309
CPSG_09376		0.0550301711185051	0.00613126839856159	0.0522255110973737	32.0	23.0	174.0	89.0	13.0	5.0	48.0	82.0	4.9056	5.24808	28.0716	17.1031	1.679	0.872575	11.4017	12.9195	EFW14009.1	hypothetical protein								class 1	#ff4646	1.0	1.75749118192629	0.966585910089579	1.72780898424761
CPSG_06858		0.0882075906891651	0.0136108790119114	0.0486662170348504	462.0	218.0	986.0	908.0	272.0	113.0	403.0	672.0	29.7073	20.8645	66.7227	73.1894	14.7352	8.27161	40.1526	44.4098	EFW16342.1	esterase	CIMG_05873	XM_001241976.1	esterase					class 1	#ff4646	1.0	1.11585975744749	0.835904109237664	0.919920602358633
CPSG_07749		0.0808113005541206	0.0422240742884558	0.0781327158481062	1242.0	3256.0	10742.0	10975.0	903.0	678.0	2337.0	3979.0	119.75	467.271	1089.97	1326.48	73.3514	74.4174	349.141	394.291	EFW15312.1	Y20 protein							D8B26_008123	class 1	#ff4646	1.0	1.94115746642645	1.82723754623029	1.49350831912561
CPSG_08160		0.979578092837072	0.0283973980636007	0.0804970835600591	20.0	24.0	71.0	67.0	20.0	27.0	31.0	42.0	10.1819	18.1862	38.0395	42.7579	8.5782	15.6478	24.454	21.9755	EFW15723.1	mRNA splicing factor RNA helicase							D8B26_002209	class 1	#ff4646	1.0	1.22643693006061	0.907631356538821	-0.0174245126304811
CPSG_10126		0.957239740529422	0.00953478757156047	0.033481959025665	164.0	81.0	416.0	261.0	142.0	98.0	163.0	217.0	39.7039	29.188	105.988	79.2084	28.963	27.0088	61.1455	53.993	EFW13257.1	conserved hypothetical protein							D8B26_003988	class 1	#ff4646	1.0	1.06281723428084	0.803130891961452	0.0540190329695682
CPSG_05997		0.964778185632401	0.000677940862149802	0.00900766502764382	1167.0	823.0	4113.0	3107.0	1171.0	870.0	1712.0	2026.0	49.4997	51.9591	183.597	165.202	41.8461	42.0089	112.518	88.3201	EFW17554.1	cAMP-dependent protein kinase type 2	CIMG_13464	XM_001245941.2	AGC/PKA protein kinase				D8B26_000256	class 1	#ff4646	1.0	1.42720293185795	0.905483700013266	0.0286967954511965
CPSG_02386		0.994404187023493	0.0210000218669811	0.12687858998901	0.0	1.0	7.0	6.0	1.0	0.0	2.0	2.0	0	2.77879	13.7531	14.0417	1.57287	0	5.78554	3.83747	EFW20543.1	conserved hypothetical protein	CIMG_03569	XM_001244127.2	hypothetical protein					class 1	#ff4646	1.0	2.6295961952213	1.47974139728651	-0.0102172915730399
CPSG_07837		0.972415313326358	0.0279114758243574	0.139798936542512	57.0	38.0	147.0	116.0	76.0	31.0	60.0	114.0	3.4358	3.40931	9.32494	8.76501	3.85951	2.12718	5.60392	7.0623	EFW15400.1	cyclohexanone 1,2-monooxygenase	CIMG_04859	XM_001245417.2	flavin-binding monooxygenase				D8B26_008048	class 1	#ff4646	1.0	1.03932959311725	0.618527913125823	-0.0207245981091879
CPSG_04084		0.966881490428097	0.0192749364719781	0.169896603688996	678.0	906.0	2517.0	2211.0	1121.0	621.0	1218.0	1837.0	77.0203	153.191	300.909	314.852	107.287	80.3078	214.393	214.473	EFW19700.1	conserved hypothetical protein	CIMG_09523	XM_001239901.2	hypothetical protein				D8B26_007894	class 1	#ff4646	1.0	1.16475086262673	0.638859316514382	-0.0309938366298264
CPSG_06575		0.968095307371363	0.0114604494498038	0.0724672349199196	3.0	8.0	72.0	38.0	12.0	2.0	15.0	18.0	0.820439	3.25646	20.7221	13.0272	2.76486	0.622652	6.3563	5.05925	EFW16616.1	conserved hypothetical protein							D8B26_001389	class 1	#ff4646	1.0	2.91348956324321	1.65435655060674	-0.0684313576329966
CPSG_05277		0.902091781608906	0.00740014876713647	0.0505402090725689	47.0	48.0	236.0	170.0	63.0	45.0	56.0	164.0	3.43765	5.25602	18.3205	15.7128	3.9435	3.80779	6.45631	12.4539	EFW18591.1	heavy metal tolerance protein							D8B26_005351	class 1	#ff4646	1.0	1.65940105617961	0.995456663680492	-0.122101629820856
CPSG_04214		0.971044367306483	0.0221948764372502	0.0568790361303309	0.0	0.0	8.0	4.0	0.0	0.0	2.0	0.0	0	0	3.2719	1.94866	0	0	1.20435	0	EFW18668.1	conserved hypothetical protein							D8B26_005495	class 1	#ff4646	1.0	3.20525785502893	2.55191604438098	0.0696961419838944
CPSG_00262		0.966881490428097	0.0492831467847323	0.0945603091647796	1.0	6.0	25.0	14.0	4.0	2.0	2.0	9.0	0.292434	2.61161	7.69385	5.13213	0.985493	0.665806	0.906244	2.70495	EFW22363.1	predicted protein							D8B26_000945	class 1	#ff4646	1.0	2.27998573878013	1.9241405199312	-0.123253502454828
CPSG_01360		0.919354996856039	0.0317946308513749	0.0605028436429283	0.0	1.0	13.0	6.0	0.0	2.0	1.0	1.0	0	1.32801	12.2064	6.71062	0	2.03138	1.38248	0.916977	EFW21203.1	predicted protein								class 1	#ff4646	1.0	3.06944760013117	2.65561599019088	-0.29458435758392
CPSG_04019		0.692918130374271	0.00290859421242222	0.010813706197443	180.0	105.0	421.0	373.0	198.0	128.0	182.0	259.0	5.95791	5.17298	14.6649	15.4765	5.52145	4.82305	9.33428	8.81069	EFW19635.1	conserved hypothetical protein	CIMG_09459	XM_001239837.2	hypothetical protein				D8B26_007840	class 1	#ff4646	1.0	1.07449765998512	0.846916956837315	-0.136447094637233
CPSG_08571		0.844694416479647	0.00762230980892038	0.0238366527480753	308.0	184.0	764.0	577.0	255.0	292.0	277.0	487.0	23.752	21.1202	62.0039	55.7786	16.5675	25.6344	33.0992	38.5982	EFW14913.1	conserved hypothetical protein	CIMG_05057	XM_001245615.2	hypothetical protein	HISTO_KF.Contig597.Fgenesh_histo.59.final_new	extracellular tungstate binding protein	I7I48_02558	D8B26_000439	class 1	#ff4646	1.0	1.0327020028178	0.82373230360577	-0.0967954599843139
CPSG_09426		0.863248395381901	0.00115953426953507	0.00687741543965751	1335.0	943.0	3690.0	2852.0	1365.0	1091.0	1535.0	2018.0	88.6738	93.2301	257.939	237.468	76.3859	82.4954	157.983	137.76	EFW14060.1	SH3 domain-containing protein	CIMG_07675	XM_001240511.2	SH3 domain-containing protein	HISTO_ZL.Contig1161c-snap.43.final_new			D8B26_004043	class 1	#ff4646	1.0	1.09280379550001	0.853412522045467	-0.0508552701675811
CPSG_07715	BUB2	0.423694067486111	0.00206169694264104	0.013266650075492	304.0	317.0	1139.0	916.0	274.0	257.0	429.0	672.0	18.2621	28.3444	72.0075	68.9787	13.8674	17.5753	39.9322	41.4893	EFW15277.1	mitotic check point protein	CIMG_04785	XM_001245343.2	mitotic check point protein	HISTO_FE.Contig19.eannot.1816.final_new	cell division control protein	I7I48_08938	D8B26_008153	class 1	#ff4646	1.0	1.30209790606284	0.90412672962476	0.284738933818462
CPSG_06232		0.750910579174645	0.0320257931951611	0.0822883749843684	2.0	0.0	12.0	6.0	0.0	1.0	1.0	3.0	1.49758	0	9.45619	5.63186	0	0.852412	1.16024	2.30871	EFW16964.1	conserved hypothetical protein	CIMG_04400	XM_001244958.2	hypothetical protein					class 1	#ff4646	1.0	2.53658478957338	1.9451950365952	0.531729414538137
CPSG_05337		0.625204709872948	0.0431731356213615	0.104316821333829	20.0	13.0	47.0	43.0	12.0	16.0	19.0	34.0	27.1821	26.2982	67.2244	73.2593	13.7404	24.755	40.0124	47.492	EFW18651.1	predicted protein								class 1	#ff4646	1.0	1.00503323769202	0.770349680037945	0.311507925460646
CPSG_01532	VPS26	0.172686987462715	0.00104246890584432	0.00610011349292683	1151.0	733.0	2795.0	2606.0	871.0	701.0	1211.0	1747.0	77.6749	73.6274	198.501	220.456	49.521	53.8535	126.63	121.168	EFW21375.1	vacuolar protein sorting-associated protein 26	CIMG_01634	XM_001247862.2	vacuolar protein sorting-associated protein 26	HISTO_ZZ.Contig127b.eannot.1407.final_new	vacuolar sorting-associated protein	I7I48_11610	D8B26_001583	class 1	#ff4646	1.0	1.123021383927	0.87447028531962	0.304928361096701
CPSG_07554		0.759305333956518	0.0397605099346765	0.100454018490781	0.0	4.0	25.0	11.0	1.0	0.0	1.0	6.0	0	3.51162	15.5179	8.13302	0.496917	0	0.913914	3.63712	EFW15927.1	conserved hypothetical protein	CIMG_07965	XM_001240801.2	hypothetical protein					class 1	#ff4646	1.0	3.20345223761245	2.40130335988667	0.732989689871618
CPSG_10160		0.450762672152721	0.0039520180166488	0.0194250617728726	186.0	158.0	499.0	469.0	180.0	122.0	257.0	310.0	9.7004	12.2649	27.3875	30.6613	7.90889	7.24314	20.7681	16.616	EFW13245.1	conserved hypothetical protein	CIMG_07804	XM_001240640.2	hypothetical protein	HISTO_ZL.Contig1161b.Fgenesh_histo.68.final_new	F-box domain-containing protein	I7I48_09364	D8B26_004144	class 1	#ff4646	1.0	1.06483110472062	0.766268535069599	0.26471379991816
CPSG_00107		0.514939376868098	0.00100809188225219	0.00672791341329881	613.0	392.0	1633.0	1283.0	572.0	371.0	653.0	1011.0	31.109	29.6102	87.2143	81.6195	24.4561	21.4334	51.3484	52.7309	EFW22208.1	conserved hypothetical protein	CIMG_02255	XM_001248483.2	hypothetical protein	HISTO_BP.Contig457.Fgenesh_histo.96.final_new	hypothetical protein	I7I48_03964		class 1	#ff4646	1.0	1.11973398700208	0.810742127573063	0.159027851050288
CPSG_03255		0.790420917560443	0.0358568115175965	0.133202638251605	10.0	2.0	27.0	22.0	7.0	2.0	7.0	15.0	4.68782	1.3955	13.3202	12.9281	2.76462	1.06731	5.0846	7.22688	EFW20080.1	conserved hypothetical protein	CIMG_04020	XM_001244578.1	hypothetical protein				D8B26_003467	class 1	#ff4646	1.0	1.79388369158626	1.16705375500157	0.334019754979272
CPSG_08302		0.509000382196273	0.00234827157130079	0.0197355847347661	704.0	572.0	2112.0	1736.0	616.0	549.0	1031.0	1163.0	101.43	122.665	320.232	313.535	74.7725	90.0446	230.166	172.212	EFW15114.1	conserved hypothetical protein	CIMG_08321	XM_001241157.2	hypothetical protein	HISTO_FE.Contig19.eannot.1845.final_new	protein kinase superfamily domain-containing protein	I7I48_08987	D8B26_004537	class 1	#ff4646	1.0	1.16059397143627	0.780731746596872	0.197018591118616
CPSG_02975		0.622935957963581	0.00403993999103508	0.0420618857367031	441.0	427.0	1360.0	1118.0	501.0	317.0	700.0	865.0	30.1511	43.4533	97.8543	95.8183	28.8582	24.6726	74.1568	60.7813	EFW21132.1	chitin deacetylase	CIMG_09718	XM_001240096.1	chitin deacetylase	HISTO_DF.Contig537.eannot.1396.final_new	chitin deacetylase	I7I48_03308	D8B26_002619	class 1	#ff4646	1.0	1.08519820672085	0.646346868366655	0.170320810032159
CPSG_09258		0.817908801043665	0.032424797575575	0.156982603859093	3.0	1.0	14.0	14.0	1.0	2.0	2.0	12.0	3.15003	1.56287	15.4703	18.4274	0.884627	2.39064	3.25396	12.9498	EFW14184.1	predicted protein								class 1	#ff4646	1.0	2.19758795700774	1.28405805189349	0.361334923988877
CPSG_08802		0.602259137133997	0.00195799168263352	0.022802747161057	346.0	218.0	977.0	689.0	264.0	257.0	417.0	630.0	50.9272	47.7595	151.337	127.126	32.7374	43.0623	95.1037	95.3022	EFW14544.1	DnaJ chaperone	CIMG_07287	XM_001243390.2	DnaJ chaperone	HISTO_ER.Contig17.eannot.1287.final_new	DnaJ chaperone	I7I48_09762	D8B26_006932	class 1	#ff4646	1.0	1.13523248441852	0.657920582069497	0.165338687636974
CPSG_09615		0.837209620328299	0.00232898354260658	0.0171321737681764	384.0	262.0	1001.0	764.0	350.0	288.0	388.0	730.0	27.7304	28.1616	76.0739	69.1609	21.2941	23.676	43.4155	54.1797	EFW13748.1	AAR2 family protein	CIMG_04347	XM_001244905.2	AAR2 family protein	HISTO_ZL.Contig1131-snap.171.final_new				class 1	#ff4646	1.0	1.02372964092254	0.684572431221303	0.0749522875556448
CPSG_07466		0.793505590867555	0.00834783955308213	0.0584467278864423	345.0	208.0	748.0	747.0	281.0	243.0	317.0	684.0	58.6748	52.6533	133.878	159.256	40.2629	47.0467	83.5371	119.558	EFW15839.1	hypothetical protein	CIMG_08048	XM_001240884.2	LSM domain-containing protein	HISTO_KF.Contig601.eannot.1283.final_new	LSM domain-containing protein	I7I48_02283	D8B26_004351	class 1	#ff4646	1.0	1.03102067755388	0.639128738040566	0.121997333117609
CPSG_08404		0.890339556740348	0.0211355413733621	0.117668245458229	407.0	529.0	1252.0	1278.0	456.0	444.0	630.0	1000.0	17.2634	33.3978	55.8871	67.9523	16.2953	21.439	41.4057	43.5933	EFW15216.1	conserved hypothetical protein	CIMG_08156	XM_001240992.2	hypothetical protein	HISTO_DM.Contig93-snap.165.final_new	RecA homologous recombination, DNA repair protein	I7I48_07374		class 1	#ff4646	1.0	1.04146058532549	0.653078049362802	0.0957348270916958
CPSG_08587		0.776512126699744	0.0259039655944063	0.0492995259477962	179.0	109.0	431.0	339.0	118.0	150.0	214.0	204.0	42.2953	38.335	107.175	100.411	23.4902	40.3479	78.3503	49.5402	EFW14929.1	transcription factor medA								class 1	#ff4646	1.0	1.00573488582998	0.881917394628685	0.171668718933584
CPSG_05017		0.833185308019478	0.00311467096226685	0.0107325539810627	103.0	83.0	311.0	257.0	103.0	79.0	101.0	200.0	7.18062	8.61257	22.8171	22.4595	6.04962	6.26963	10.9102	14.3299	EFW18331.1	conserved hypothetical protein	CIMG_00277	XM_001246505.2	hypothetical protein				D8B26_005133	class 1	#ff4646	1.0	1.17877867587546	0.950211620980643	0.0986907747077383
CPSG_06664		0.932876572018533	0.0153168100475844	0.0412520343506048	93.0	96.0	308.0	230.0	134.0	62.0	117.0	176.0	7.38395	11.3451	25.7355	22.8916	8.96348	5.60387	14.3939	14.3617	EFW16705.1	ABC transporter								class 1	#ff4646	1.0	1.07920033641754	0.870912849207846	0.0751199493880139
CPSG_01776		0.263398942334866	0.0369756067163209	0.0694393902736811	2089.0	597.0	4118.0	3572.0	979.0	535.0	1304.0	1912.0	78.1676	33.2501	162.163	167.549	30.8629	22.7894	75.6056	73.53	EFW21619.1	6-hydroxy-D-nicotine oxidase	CIMG_01402	XM_001247630.2	6-hydroxy-D-nicotine oxidase				D8B26_001784	class 1	#ff4646	1.0	1.35917226846794	1.26049207344413	0.677189652519811
CPSG_08405		0.421686678662436	0.0445348888574706	0.0692902365971184	1480.0	2079.0	5613.0	4364.0	1469.0	1399.0	2048.0	2786.0	52.1635	109.066	208.198	192.811	43.6207	56.1323	111.847	100.919	EFW15217.1	hypothetical protein	CIMG_08155	XM_001240991.2	MOSC domain-containing protein	HISTO_HS.Contig68.Fgenesh_histo.28.final_new	MOSC domain-containing protein	I7I48_07362	D8B26_004453	class 1	#ff4646	1.0	1.03296589997005	1.02179464883461	0.382824642451326
CPSG_02917		0.240710823278884	0.00183717198842912	0.00491221552777598	406.0	350.0	1125.0	918.0	380.0	264.0	446.0	642.0	74.9471	96.1672	218.553	212.429	59.0988	55.4783	127.571	121.801	EFW21074.1	tetratricopeptide repeat protein 1	CIMG_09665	XM_001240043.1	tetratricopeptide repeat protein 1	HISTO_DM.Contig940.eannot.1243.final_new	tetratricopeptide repeat protein	I7I48_08105	D8B26_002666	class 1	#ff4646	1.0	1.00394496176806	0.905709939013453	0.307156359765915
CPSG_03640		0.274671884257127	0.00159419561251552	0.0643229886939967	41.0	49.0	243.0	185.0	37.0	25.0	99.0	171.0	3.04263	5.41243	18.9779	17.2099	2.31331	2.11201	11.3838	13.0354	EFW19256.1	hypothetical protein							D8B26_007509	class 1	#ff4646	1.0	1.83348807168798	0.674723012548823	0.578323740649662
CPSG_03475		0.391051117589587	0.00721271944396758	0.175438420066647	180.0	200.0	842.0	596.0	221.0	83.0	360.0	620.0	6.47032	10.7007	31.8523	26.856	6.69286	3.39642	20.0513	22.9052	EFW20300.1	DNA ligase	CIMG_03804	XM_001244362.2	DNA ligase I, ATP-dependent (dnl1)	HISTO_ZL.Contig658.eannot.1273.final_new	DNA ligase	I7I48_01447	D8B26_003297	class 1	#ff4646	1.0	1.49045537277229	0.55740824013127	0.497549164098912
CPSG_02086		0.0270307332906817	0.000221916963672782	0.0169738606060703	821.0	721.0	5869.0	4253.0	527.0	409.0	2348.0	2858.0	42.172	55.1247	317.264	273.853	22.8065	23.9163	186.882	150.88	EFW21929.1	conserved hypothetical protein	CIMG_01128	XM_001247356.2	hypothetical protein	HISTO_GL.Contig233.Fgenesh_Aspergillus.22.final_new	hypothetical protein	I7I48_10987	D8B26_002036	class 1	#ff4646	1.0	2.2616767969427	0.907628981492932	0.796286818164437
CPSG_05776		0.377561054635644	0.00903400325229408	0.177179738062266	59.0	54.0	193.0	142.0	56.0	34.0	85.0	165.0	4.19907	5.72038	14.4555	12.6687	3.3578	2.75467	9.37362	12.0691	EFW17333.1	conserved hypothetical protein	CIMG_05592	XM_001246150.2	hypothetical protein				D8B26_000069	class 1	#ff4646	1.0	1.12927574325897	0.446836494732556	0.407612622009087
CPSG_01210		0.461176339506806	0.0118779486843744	0.163179657258476	25.0	9.0	60.0	60.0	13.0	10.0	30.0	48.0	3.27206	1.75329	8.26435	9.84406	1.43348	1.48995	6.08402	6.45671	EFW23310.1	conserved hypothetical protein	CIMG_07138	XM_001243241.2	hypothetical protein					class 1	#ff4646	1.0	1.4770517545306	0.619793799791093	0.496001748308166
CPSG_03286		0.422013010703422	0.00820449609759143	0.133114365079256	1.0	0.0	10.0	5.0	0.0	0.0	3.0	3.0	1.17601	0	12.3762	7.37093	0	0	5.46663	3.62594	EFW20111.1	predicted protein				HISTO_BP.Contig457.Fgenesh_Neurospora.96.final_new	hypothetical protein	I7I48_04031		class 1	#ff4646	1.0	2.67985217583691	1.13037373448511	0.892671745235762
CPSG_09714		0.564137629483803	0.0258335727928113	0.20738485357244	1.0	0.0	13.0	4.0	0.0	0.0	1.0	6.0	0.993441	0	13.5913	4.98131	0	0	1.53932	6.12607	EFW13675.1	conserved hypothetical protein								class 1	#ff4646	1.0	2.72841677666588	1.26836950566454	0.892671745235762
CPSG_09437		0.257723961145751	0.0076560807084217	0.113435562251359	8.0	4.0	55.0	56.0	1.0	4.0	13.0	42.0	3.47472	2.58595	25.1402	30.4901	0.365928	1.97779	8.74904	18.7485	EFW14070.1	conserved hypothetical protein	CIMG_07666	XM_001240502.1	hypothetical protein				D8B26_004036	class 1	#ff4646	1.0	2.72042371564896	1.13595095745492	1.38224143068734
CPSG_04365		0.337324757717931	0.00835802008431112	0.144673545439552	14.0	26.0	116.0	91.0	17.0	6.0	43.0	78.0	2.6171	7.23428	22.8205	21.3243	2.67736	1.27683	12.4551	14.9856	EFW18819.1	predicted protein	CIMG_11060	XM_012358220.1	hypothetical protein					class 1	#ff4646	1.0	2.0243574304056	0.786865528498157	0.859781931279997
CPSG_05425		0.188847951525167	0.00642456611353883	0.235411324773732	396.0	1057.0	7831.0	6823.0	368.0	230.0	2678.0	3854.0	36.9742	146.896	769.479	798.585	28.948	24.4468	387.438	369.832	EFW17788.1	NmrA family transcriptional regulator	CIMG_08873	XM_001241709.2	NmrA family transcriptional regulator	HISTO_ZE.Contig158.eannot.1405.final_new	NmrA-like family domain-containing protein	I7I48_02046	D8B26_004868	class 1	#ff4646	1.0	3.10041938037196	1.16386258171944	1.17599915704162
CPSG_07465		0.205834639032187	0.00225233478972251	0.0823599563058404	93.0	112.0	507.0	418.0	72.0	58.0	287.0	297.0	19.2086	34.4319	110.204	108.226	12.5289	13.6374	91.8507	63.046	EFW15838.1	conserved hypothetical protein								class 1	#ff4646	1.0	1.76318544691439	0.659511523533671	0.697487262450525
CPSG_00213		0.0764798126038024	0.000688039020918559	0.0501882876796312	83.0	61.0	374.0	258.0	53.0	35.0	162.0	268.0	6.68583	7.3137	31.7048	26.0519	3.59683	3.20949	20.22	22.1871	EFW22314.1	conserved hypothetical protein	CIMG_02367	XM_001248595.2	CMGC protein kinase				D8B26_000982	class 1	#ff4646	1.0	1.69030960979921	0.552638900110754	0.77794987586319
CPSG_07485		0.092653622970176	0.0011759419129419	0.0944326301008977	423.0	381.0	1304.0	1137.0	334.0	263.0	768.0	1085.0	18.0805	24.2396	58.6576	60.9218	12.0277	12.7973	50.8651	47.6638	EFW15858.1	conserved hypothetical protein	CIMG_08028	XM_001240864.2	hypothetical protein	HISTO_KF.Contig601.eannot.1345.final_new	DUF1769 superfamily domain-containing protein	I7I48_02305	D8B26_004335	class 1	#ff4646	1.0	1.17676457124233	0.39542221277895	0.49696891817787
CPSG_08970		0.0974750021614655	0.000886962894244036	0.0646233069585806	248.0	221.0	878.0	692.0	192.0	146.0	433.0	727.0	11.8334	15.6957	44.0888	41.391	7.71837	7.93052	32.0136	35.6518	EFW14382.1	conserved hypothetical protein	CIMG_07572	XM_001240408.2	hypothetical protein				D8B26_008241	class 1	#ff4646	1.0	1.3113594666341	0.44846647449967	0.539275071207944
CPSG_01714	CTF8	0.18029125235083	0.00688575194288223	0.0809395878183037	35.0	24.0	103.0	81.0	19.0	20.0	47.0	74.0	11.8822	12.1275	36.7996	34.4712	5.43437	7.72948	24.7238	25.8196	EFW21557.1	sister chromatid cohesion protein Ctf8	CIMG_01467	XM_001247695.2	sister chromatid cohesion protein Ctf8	HISTO_ZZ.Contig127c.Fgenesh_histo.43.final_new	sister chromatid cohesion protein Ctf8	I7I48_11784	D8B26_001733	class 1	#ff4646	1.0	1.20237606207675	0.603482690202065	0.6500599783701
CPSG_00614		0.209547179178519	0.019672493137167	0.16805598012524	894.0	1181.0	3788.0	3252.0	992.0	480.0	1820.0	2289.0	21.2032	41.6911	94.5473	96.6842	19.8217	12.9597	66.884	55.7953	EFW22715.1	glycogen synthase	CIMG_06454	XM_004445320.1	glycogen [starch] synthase, variant	HISTO_DY.Contig31.eannot.1378.final_new	glycogen synthase	I7I48_03394	D8B26_006300	class 1	#ff4646	1.0	1.3314549954459	0.753140615647353	0.642057889628345
CPSG_04923		0.351166365720473	0.0200101890671123	0.127646781937743	2.0	3.0	26.0	10.0	1.0	1.0	7.0	7.0	0.415997	0.928778	5.69128	2.60737	0.175237	0.236783	2.25604	1.4964	EFW18237.1	conserved hypothetical protein								class 1	#ff4646	1.0	2.11481473934052	1.17953363540603	1.02944444172652
CPSG_09890		0.252249750298039	0.0104696267444369	0.0735904859627689	91.0	212.0	783.0	621.0	92.0	49.0	211.0	452.0	6.10854	21.1818	55.3138	52.2552	5.20296	3.7444	21.9466	31.1834	EFW13544.1	conserved hypothetical protein	CIMG_07849	XM_001240685.1	TIGR02452 family protein					class 1	#ff4646	1.0	1.9538232893325	1.12989272078213	1.02934120915591
CPSG_09747		0.0999947860446397	0.00159419561251552	0.0200274725015283	158.0	93.0	551.0	456.0	84.0	65.0	174.0	398.0	13.8751	12.156	50.9221	50.1979	6.21476	6.49805	23.6764	35.9212	EFW13707.1	conserved hypothetical protein	CIMG_09810	XM_001240188.2	hypothetical protein				D8B26_002551	class 1	#ff4646	1.0	1.5964845502474	0.878150175447351	0.792622176472443
CPSG_02924		0.265549213319922	0.00487063196060665	0.0722449503047416	63.0	31.0	160.0	145.0	38.0	28.0	71.0	129.0	6.37245	4.66721	17.0319	18.3855	3.23829	3.22414	11.1279	13.4105	EFW21081.1	hypothetical protein	CIMG_12399	XM_012358758.1	chaperonin GroES				D8B26_002660	class 1	#ff4646	1.0	1.30762421501185	0.629836199044904	0.528093115704963
CPSG_02664		0.343324714207991	0.0180900986830655	0.205569782679539	52.0	29.0	144.0	113.0	36.0	20.0	52.0	136.0	4.30213	3.57116	12.5377	11.7193	2.50928	1.88365	6.6661	11.564	EFW20821.1	hypothetical protein								class 1	#ff4646	1.0	1.2506615791462	0.537577557296781	0.595506021986197
CPSG_09512		0.422961497099753	0.0269504155734856	0.216231415000562	3.0	4.0	22.0	15.0	3.0	1.0	5.0	17.0	0.448267	0.889622	3.45951	2.80962	0.377662	0.170101	1.15764	2.61068	EFW13859.1	conserved hypothetical protein								class 1	#ff4646	1.0	1.83137708130932	0.872582311230054	0.817255814619718
CPSG_04909		0.47164487734125	0.010927447198831	0.0833622406928473	12.0	2.0	52.0	38.0	4.0	2.0	9.0	29.0	2.47277	0.613425	11.2767	9.81583	0.694429	0.469161	2.87364	6.1417	EFW18223.1	hypothetical protein	CIMG_10492	XM_001246411.2	hypothetical protein					class 1	#ff4646	1.0	2.51844157252824	1.35744363502824	0.854584204109199
CPSG_06939		0.438195076656142	0.00767470135868255	0.0533075440649859	42.0	10.0	191.0	154.0	8.0	20.0	42.0	98.0	2.14249	0.759277	10.2537	9.84765	0.343816	1.16142	3.31977	5.13789	EFW16423.1	conserved hypothetical protein	CIMG_05952	XM_001242055.1	hypothetical protein				D8B26_005754	class 1	#ff4646	1.0	2.5193805419461	1.35620934046104	0.86767963814958
CPSG_09214		0.317328979963283	0.0043118089007848	0.0535038133649447	50.0	37.0	243.0	206.0	32.0	23.0	61.0	193.0	3.53864	3.8976	18.0987	18.2757	1.90802	1.85304	6.68934	14.0382	EFW14140.1	conserved hypothetical protein	CIMG_03024	XM_001243582.2	hypothetical protein				D8B26_002485	class 1	#ff4646	1.0	1.93154620209195	0.967097748221469	0.719520015357128
CPSG_02163		0.388021628419309	0.00964706978295	0.0766876818432803	1.0	0.0	7.0	5.0	0.0	0.0	2.0	2.0	0.65375	0	4.81599	4.09754	0	0	2.02595	1.34379	EFW22006.1	predicted protein				HISTO_ZU.Contig65.Fgenesh_Neurospora.44.final_new				class 1	#ff4646	1.0	2.42818814902156	1.36364193925585	0.892671745235762
CPSG_08210		0.0999779332662593	0.000497030269808498	0.00644775140386477	103.0	63.0	395.0	322.0	58.0	53.0	152.0	221.0	5.43248	4.94574	21.9247	21.2892	2.57724	3.1822	12.422	11.9796	EFW15022.1	conserved hypothetical protein	CIMG_08495	XM_001241331.2	hypothetical protein	HISTO_ZE.Contig158.Fgenesh_histo.65.final_new	hypothetical protein	I7I48_02172	D8B26_004609	class 1	#ff4646	1.0	1.69421712407634	0.939823548969513	0.62511047623037
CPSG_08357	MET13	0.0960402878111441	0.00215099797329046	0.0457968195025887	2018.0	1255.0	5485.0	5374.0	1364.0	1012.0	3055.0	3274.0	68.0144	62.9583	194.55	227.049	38.7311	38.8285	159.543	113.409	EFW15168.1	methylenetetrahydrofolate reductase	CIMG_08202	XM_001241038.2	methylenetetrahydrofolate reductase	HISTO_DM.Contig93.eannot.1695.final_new	methylenetetrahydrofolate reductase	I7I48_07443	D8B26_004497	class 1	#ff4646	1.0	1.34329256236178	0.738807120267477	0.505151086746057
CPSG_02606		0.263515942668717	0.00355699088697888	0.026073732743966	94.0	51.0	266.0	237.0	54.0	49.0	133.0	141.0	9.78742	7.90389	29.1473	30.9336	4.73697	5.80801	21.4575	15.0886	EFW20763.1	DSBA family oxidoreductase	CIMG_03351	XM_001243909.2	DSBA family oxidoreductase	HISTO_GI.Contig363.Fgenesh_histo.64.final_new			D8B26_002917	class 1	#ff4646	1.0	1.39425420908308	0.870914051096196	0.523494138203894
CPSG_09034		0.469907261436397	0.0108467571136085	0.0542190805857515	216.0	54.0	920.0	665.0	41.0	127.0	230.0	333.0	6.78214	2.5237	30.4002	26.1744	1.08458	4.53949	11.19	10.746	EFW14446.1	conserved hypothetical protein	CIMG_07515	XM_001240351.2	hypothetical protein	HISTO_AL.Contig317-snap.118.final_new	SAP domain-containing protein	I7I48_01160	D8B26_008297	class 1	#ff4646	1.0	2.35334592895319	1.47973825977225	0.781294523769134
CPSG_04283		0.29302705343682	0.00644783942010654	0.0424284409558244	458.0	479.0	1454.0	1195.0	491.0	277.0	665.0	940.0	9.08286	14.1391	30.3457	29.7075	8.2036	6.25356	20.4346	19.159	EFW18737.1	UDP-glucose,sterol transferase	CIMG_03067	XM_001243625.2	hypothetical protein					class 1	#ff4646	1.0	1.07416217310966	0.717186721890966	0.384213731076883
CPSG_08098		0.400117154631997	0.013663289380217	0.0547934216651606	99.0	114.0	355.0	250.0	87.0	79.0	161.0	189.0	4.90063	8.39947	18.4936	15.5131	3.62829	4.45179	12.349	9.6154	EFW15661.1	PTR family peptide transporter	CIMG_00877	XM_001247105.2	di/tri peptide transporter 2				D8B26_002251	class 1	#ff4646	1.0	1.08062731004196	0.770939611096745	0.406859694057406
CPSG_06242		0.243018016497836	0.00332496151208585	0.0179615397438966	36.0	27.0	128.0	95.0	26.0	19.0	41.0	76.0	14.7678	16.4857	55.2584	48.8515	8.98571	8.87272	26.0606	32.0417	EFW16973.1	conserved hypothetical protein	CIMG_04409	XM_001244967.2	hypothetical protein					class 1	#ff4646	1.0	1.37764491154992	0.940974326382808	0.543407605444321
CPSG_04333		0.292334193475673	0.00915870252316858	0.0517564582587374	10.0	2.0	51.0	43.0	1.0	3.0	17.0	13.0	6.26707	1.86563	33.6365	33.7812	0.527996	2.14031	16.5083	8.3733	EFW18787.1	conserved hypothetical protein	CIMG_03119	XM_001243677.1	hypothetical protein					class 1	#ff4646	1.0	2.72068763233726	1.64539042082415	1.31918812351074
CPSG_05760		0.169926325027964	0.00505139074065516	0.0341428608065734	443.0	455.0	1374.0	1137.0	344.0	327.0	590.0	960.0	12.3399	18.8646	40.2781	39.7016	8.07293	10.3692	25.4651	27.4831	EFW17317.1	conserved hypothetical protein	CIMG_05607	XM_001246165.2	hypothetical protein	HISTO_ZU.Contig65.Fgenesh_histo.39.final_new	RNA helicase	I7I48_03066	D8B26_000053	class 1	#ff4646	1.0	1.05828380206537	0.709006975089506	0.482496145052295
CPSG_08001		0.258008529586514	0.0110157726843758	0.0546794596213855	187.0	82.0	396.0	320.0	94.0	94.0	164.0	277.0	15.1459	9.88546	33.7539	32.4896	6.41426	8.66705	20.5819	23.058	EFW15564.1	agmatinase	CIMG_00787	XM_001247015.2	agmatinase	HISTO_HS.Contig68.fgenesh_plus.105.final_new	agmatine ureohydrolase	I7I48_07124	D8B26_002333	class 1	#ff4646	1.0	1.05651599399531	0.70974168326108	0.507154725547234
CPSG_09491		0.419590635466191	0.0346966759053129	0.111453809382123	137.0	51.0	293.0	216.0	54.0	77.0	107.0	193.0	43.6663	24.195	98.2808	86.302	14.5006	27.9387	52.8442	63.2224	EFW13838.1	hypothetical protein								class 1	#ff4646	1.0	1.11028696740994	0.776329451478355	0.516511456014821
CPSG_04027		0.167610753506836	0.00708310559702817	0.0424475080276434	212.0	91.0	435.0	438.0	115.0	78.0	202.0	314.0	8.4388	5.39158	18.2226	21.8555	3.85664	3.53452	12.459	12.8459	EFW19643.1	conserved hypothetical protein	CIMG_13611	XM_004444848.1	hypothetical protein				D8B26_007847	class 1	#ff4646	1.0	1.17813783325975	0.762811254829535	0.643539443546095
CPSG_01554	NIT42	0.0337187975618214	0.000590972986590002	0.00428668539467462	463.0	359.0	1602.0	1259.0	292.0	227.0	534.0	971.0	68.1482	78.6499	248.149	232.296	36.2095	38.0356	121.787	146.886	EFW21397.1	conserved hypothetical protein	CIMG_12770	XM_001247840.1	hypothetical protein	HISTO_ZZ.Contig127b.Fgenesh_histo.37.final_new	nitrositive-stress induced transcript	I7I48_11640	D8B26_001603	class 1	#ff4646	1.0	1.36723219453238	0.953136017534499	0.729290292293073
CPSG_05202		0.14757903963958	0.00548731417262663	0.0341402731111096	268.0	357.0	1127.0	913.0	230.0	166.0	450.0	662.0	15.7152	31.1811	69.5974	67.1592	11.3707	11.089	40.916	39.9067	EFW18516.1	conserved hypothetical protein	CIMG_00446	XM_001246674.2	hypothetical protein					class 1	#ff4646	1.0	1.31103996760316	0.873431320192683	0.694276733779747
CPSG_03887		0.428218018141872	0.0372636424792413	0.096695583622973	55.0	60.0	182.0	128.0	62.0	28.0	61.0	125.0	4.77785	7.75803	16.6386	13.9387	4.53762	2.76897	8.21084	11.1601	EFW19503.1	ABC transporter	CIMG_09342	XM_001239720.2	hypothetical protein					class 1	#ff4646	1.0	1.00064310330891	0.763372965999091	0.469037339045308
CPSG_00157	ORT1	0.207557952583994	0.0193944533668099	0.0710371030485918	2259.0	1145.0	5764.0	4407.0	982.0	1307.0	1986.0	3279.0	134.609	101.553	361.459	329.188	49.2988	88.6595	183.369	200.812	EFW22258.1	mitochondrial ornithine carrier protein AmcA/Ort1	CIMG_02310	XM_001248538.2	amino acid transporter Arg-13	HISTO_DU.Contig190.Fgenesh_histo.72.final_new	amino acid transporter arg-13	I7I48_12085	D8B26_001028	class 1	#ff4646	1.0	1.21950449904936	0.965717296846452	0.558725215074375
CPSG_06641		0.0917849421500784	0.00278267126231714	0.0100764073061259	144.0	90.0	367.0	308.0	100.0	59.0	140.0	227.0	17.3127	16.1055	46.4349	46.4189	10.1291	8.07505	26.0807	28.049	EFW16682.1	conserved hypothetical protein	CIMG_01896	XM_001248124.2	hypothetical protein				D8B26_001328	class 1	#ff4646	1.0	1.11401527218963	0.886376121977611	0.629739576083136
CPSG_04337		0.713230807926186	0.0492935709777898	0.0524937081943807	9.0	8.0	32.0	27.0	5.0	10.0	58.0	69.0	2.6061	3.44801	9.75157	9.80063	1.21979	3.29639	26.0234	20.5346	EFW18791.1	conserved hypothetical protein	CIMG_03121	XM_001243679.2	hypothetical protein	HISTO_ZL.Contig1161b.Fgenesh_Neurospora.59.final_new			D8B26_005599	class 1	#ff4646	1.0	1.30767538145934	-1.09685906078972	0.335033567533392
CPSG_03198	SOK1	0.0893145994791209	0.00469778394951085	0.220381628994764	117.0	37.0	419.0	313.0	20.0	35.0	398.0	648.0	5.45061	2.56561	20.5423	18.2787	0.784975	1.85617	28.7297	31.0258	EFW20023.1	conserved hypothetical protein	CIMG_04072	XM_001244630.2	cAMP-mediated signaling protein Sok1	HISTO_ZT.Contig181-snap.34.final_new	cAMP-mediated signaling protein Sok1	I7I48_06634	D8B26_003505	class 1	#ff4646	1.0	1.96328601788995	-0.509423862005041	1.46891973553701
CPSG_04596		0.292760830778081	0.041208690663649	0.604907350580095	10.0	5.0	38.0	17.0	5.0	3.0	22.0	43.0	6.5375	4.86533	26.144	13.9316	2.7539	2.23267	22.2855	28.8914	EFW19050.1	predicted protein							D8B26_007235	class 1	#ff4646	1.0	1.34601522113609	-0.28775371391471	0.871014703305061
CPSG_06499		0.14196037135541	0.00663545205153893	0.171738622761462	10.0	7.0	59.0	50.0	3.0	3.0	49.0	136.0	0.94565	0.985278	5.87163	5.9271	0.239011	0.322955	7.17983	13.2178	EFW17231.1	hypothetical protein								class 1	#ff4646	1.0	2.18976159864404	-0.65167690673822	1.42223783097068
CPSG_04572		0.0748720801927859	0.00485578874723205	0.12656617289297	24.0	13.0	86.0	75.0	6.0	9.0	102.0	135.0	2.1097	1.70092	7.9558	8.26442	0.444352	0.900622	13.893	12.1964	EFW19026.1	conserved hypothetical protein	CIMG_10157	XM_001239134.2	hypothetical protein	HISTO_ZU.Contig65.Fgenesh_histo.96.final_new	3'-5' exonuclease	I7I48_03000	D8B26_007216	class 1	#ff4646	1.0	1.69738974967715	-0.559158703408297	1.32105631457911
CPSG_05052		0.282898165702936	0.0385089219591594	0.408738277053919	34.0	30.0	131.0	97.0	23.0	12.0	81.0	260.0	4.13258	5.42743	16.7567	14.7794	2.35525	1.66041	15.2551	32.4791	EFW18365.1	hypothetical protein								class 1	#ff4646	1.0	1.38693181409763	-0.430745493831143	0.957637963971034
CPSG_09537		0.209685935781515	0.0273447368107237	0.312584821343279	2.0	5.0	17.0	17.0	1.0	1.0	19.0	35.0	0.809195	3.01109	7.23849	8.62212	0.34087	0.460589	11.9115	14.5539	EFW13884.1	conserved hypothetical protein	CIMG_06877	XM_001242980.2	hypothetical protein					class 1	#ff4646	1.0	1.84589843058588	-0.632301898717378	1.33485149427579
CPSG_03229		0.0644520399474798	0.0032267211498156	0.467422274294914	40.0	32.0	184.0	126.0	18.0	13.0	177.0	186.0	5.57279	6.6358	26.9778	22.0052	2.11277	2.0618	38.2097	26.6327	EFW20054.1	hypothetical protein								class 1	#ff4646	1.0	1.65295848948677	-0.243073883728866	1.25861501422375
CPSG_03949		0.232516660537557	0.0288677016018376	0.692036093494501	35.0	15.0	118.0	62.0	10.0	15.0	68.0	139.0	2.21677	1.41408	7.86521	4.9225	0.533603	1.08152	6.67343	9.04807	EFW19565.1	conserved hypothetical protein	CIMG_09393	XM_001239771.2	hypothetical protein				D8B26_007775	class 1	#ff4646	1.0	1.42169675324402	-0.21036669954025	1.00985531471656
CPSG_05263		0.0801420861974932	0.00353952560043668	0.554570180811531	181.0	103.0	473.0	377.0	82.0	92.0	366.0	588.0	12.2054	10.3381	33.5669	31.8682	4.65859	7.06241	38.2423	40.7512	EFW18577.1	conserved hypothetical protein	CIMG_00507	XM_001246735.2	hypothetical protein				D8B26_005340	class 1	#ff4646	1.0	1.17773391274553	-0.159392927985293	0.751697921609544
CPSG_09477		0.162649698065882	0.0105501174912643	0.660868867446975	8.0	8.0	35.0	32.0	5.0	3.0	26.0	53.0	1.40926	2.0976	6.48853	7.06633	0.742059	0.601608	7.09681	9.59548	EFW13824.1	hypothetical protein								class 1	#ff4646	1.0	1.57388832194776	-0.199469883503239	1.00253738727952
CPSG_05084		0.188847951525167	0.00763173991571636	0.120469736802329	58.0	39.0	144.0	124.0	40.0	29.0	160.0	201.0	3.09406	3.09667	8.08423	8.29209	1.79774	1.76112	13.2254	11.0201	EFW18398.1	DEAD/DEAH box RNA helicase	CIMG_00341	XM_001246569.2	DEAD/DEAH box RNA helicase	HISTO_HS.Contig68.Fgenesh_Aspergillus.301.final_new	DEAD-box protein	I7I48_07168	D8B26_005191	class 1	#ff4646	1.0	1.03931484477335	-0.433533551158157	0.547515243743352
CPSG_03196		0.231984719227516	0.0138818110665951	0.212460748340874	37.0	27.0	135.0	98.0	14.0	26.0	146.0	181.0	2.43391	2.6436	9.34571	8.0811	0.775884	1.947	14.8814	12.2369	EFW20021.1	conserved hypothetical protein	CIMG_04074	XM_001244632.1	serine carboxypeptidase	HISTO_ZT.Contig181-snap.33.final_new	serine carboxypeptidase	I7I48_06636	D8B26_003506	class 1	#ff4646	1.0	1.41745730977977	-0.501513718776225	0.825263748140525
CPSG_05958	SKN1	0.0512405702757487	0.00308731140051041	0.261037835548576	418.0	904.0	8439.0	6619.0	205.0	133.0	15945.0	15690.0	12.3625	39.7948	262.661	245.393	5.10797	4.47786	730.703	476.914	EFW17515.1	beta-1,6 glucan synthetase	CIMG_05421	XM_001245979.2	beta-glucan synthesis-associated protein KRE6	HISTO_DA.Contig93.Fgenesh_Aspergillus.185.final_new	beta-glucan synthesis-associated protein KRE6	I7I48_08343	D8B26_000219	class 1	#ff4646	1.0	3.20120045087688	-1.12741226596079	1.92108557727926
CPSG_00656		0.0929744838369788	0.00186395980436135	0.460374871370176	29.0	29.0	140.0	137.0	16.0	13.0	118.0	213.0	5.29818	7.88599	26.9174	31.3755	2.46272	2.70372	33.404	39.9942	EFW22757.1	conserved hypothetical protein	CIMG_06417	XM_001242520.2	hypothetical protein	HISTO_DF.Contig537.genewise.11.final_new	GFA superfamily, glutathione-dependent formaldehyde-activating enzyme domain	I7I48_03318	D8B26_006336	class 1	#ff4646	1.0	1.81936159106531	-0.233256085327742	1.03219194450889
CPSG_07402		0.232134307144739	0.00712034248384789	0.444805254265177	4.0	4.0	31.0	19.0	3.0	1.0	29.0	35.0	0.901857	1.34236	7.35555	5.36998	0.569856	0.256666	10.1313	8.11025	EFW15775.1	hypothetical protein	CIMG_13754	XM_001244551.2	hypothetical protein				D8B26_004402	class 1	#ff4646	1.0	2.05211624411133	-0.375990663705261	1.00969880564554
CPSG_10207		0.206348730332683	0.00614029140828534	0.497054901780289	180.0	110.0	513.0	372.0	110.0	92.0	499.0	511.0	9.53908	8.67674	28.6106	24.7126	4.91126	5.55024	40.9753	27.8319	EFW13202.1	conserved hypothetical protein	CIMG_07640	XM_001240476.2	hypothetical protein	HISTO_DA.Contig93.eannot.2102.final_new	phosphotransferase enzyme family protein	I7I48_08480	D8B26_008183	class 1	#ff4646	1.0	1.19005639438491	-0.206996824294358	0.56569633692965
CPSG_02625		0.371214888544837	0.0490894519880311	0.0863531546505736	5.0	1.0	15.0	12.0	1.0	1.0	18.0	54.0	2.05108	0.61058	6.4756	6.17072	0.345604	0.466985	11.4412	22.7664	EFW20782.1	predicted protein								class 1	#ff4646	1.0	1.79929931937383	-1.26713504263664	1.05887113275632
CPSG_09255		0.305474942912806	0.00456246832716614	0.0513204315597729	53.0	37.0	226.0	170.0	44.0	19.0	330.0	343.0	3.38099	3.51317	15.1723	13.5943	2.36476	1.37979	32.6189	22.488	EFW14181.1	conserved hypothetical protein	CIMG_10600	XM_012358829.1	hypothetical protein					class 1	#ff4646	1.0	1.69949439369737	-0.772525451086907	0.644938050983102
CPSG_09776		0.526156372125391	0.0488693623091906	0.153836524013412	10.0	10.0	41.0	22.0	7.0	8.0	41.0	57.0	1.63785	2.43783	7.06696	4.51687	0.965911	1.4916	10.4051	9.59481	EFW13563.1	hypothetical protein								class 1	#ff4646	1.0	1.13882235441098	-0.674057970172365	0.46384183913995
CPSG_08534		0.0550365186258573	0.00339671858003884	0.108778864036058	1804.0	1665.0	7186.0	4969.0	1235.0	1038.0	9147.0	9371.0	46.0789	63.3009	193.165	159.102	26.5766	30.1824	362.02	246.003	EFW14876.1	KH domain-containing protein	CIMG_13410	XM_004446084.1	KH domain-containing protein	HISTO_GL.Contig286.fgenesh_plus.6.final_new	KH domain-containing protein	I7I48_11123	D8B26_000471	class 1	#ff4646	1.0	1.33440503292976	-0.679677100899672	0.693398396521077
CPSG_09165		0.4616468040947	0.0413824470622881	0.0502154657525145	1.0	0.0	3.0	6.0	0.0	0.0	10.0	18.0	0.336021	0	0.829548	2.06955	0	0	4.2883	4.98517	EFW14091.1	conserved hypothetical protein	CIMG_12575	XM_001249228.2	hypothetical protein	HISTO_KF.Contig601.Fgenesh_Aspergillus.50.final_new	hypothetical protein	I7I48_02452		class 1	#ff4646	1.0	1.97475198999808	-1.59947095410331	0.892671745235762
CPSG_04792		0.0458521179554414	0.004031882349145	0.0346929051788301	176.0	102.0	446.0	357.0	85.0	63.0	564.0	657.0	7.55567	6.51764	20.1498	19.2119	3.07429	3.07887	37.5169	28.9877	EFW18106.1	conserved hypothetical protein	CIMG_00078	XM_001246306.2	hypothetical protein				D8B26_004959	class 1	#ff4646	1.0	1.12416336509709	-0.619381318552004	0.948924704286985
CPSG_01378		0.0307907985665093	0.00216579969282079	0.0205905708729964	323.0	289.0	1005.0	782.0	217.0	132.0	1194.0	1634.0	9.10601	12.127	29.8173	27.6359	5.15408	4.23633	52.1576	47.3441	EFW21221.1	conserved hypothetical protein	CIMG_09013	XM_001239391.2	hypothetical protein	HISTO_GL.Contig59.Fgenesh_Aspergillus.13.final_new	hypothetical protein	I7I48_10929	D8B26_007434	class 1	#ff4646	1.0	1.11248592748702	-0.678976339086232	0.897797192416582
CPSG_04836		0.129586298637873	0.0435665701020419	0.162609458151572	609.0	162.0	1216.0	938.0	128.0	168.0	1832.0	1877.0	24.4503	9.68084	51.378	47.2076	4.32956	7.67834	113.968	77.4499	EFW18150.1	conserved hypothetical protein	CIMG_00115	XM_001246343.2	F-box domain-containing protein	HISTO_ZH.Contig107-snap.3.final_new	F-box domain-containing protein	I7I48_10555	D8B26_004992	class 1	#ff4646	1.0	1.27245655106884	-0.834970050649948	1.2458489332555
CPSG_10138		0.0820965392533371	0.0108679006198647	0.141020627673784	90.0	99.0	338.0	239.0	64.0	35.0	370.0	438.0	4.1578	6.80749	16.4329	13.8408	2.49096	1.84069	26.4857	20.7962	EFW13269.1	conserved hypothetical protein	CIMG_04680	XM_001245238.2	hypothetical protein					class 1	#ff4646	1.0	1.18079931229975	-0.503261740658616	1.01348814548088
CPSG_01514		0.0704368334326657	0.00742658470942384	0.963683077046872	5.0	2.0	30.0	24.0	0.0	1.0	25.0	31.0	2.1717	1.29297	13.7128	13.0672	0	0.494447	16.8251	13.8382	EFW21357.1	predicted protein	CIMG_13631	XM_004444876.1	hypothetical protein				D8B26_001567	class 1	#ff4646	1.0	2.42691740050759	-0.056199763566583	2.23055608876825
CPSG_05659		0.0539530333679272	0.00486915265042735	0.838655789568032	7.0	3.0	38.0	22.0	1.0	1.0	24.0	40.0	0.594111	0.378984	3.39413	2.34064	0.0715049	0.0966185	3.15623	3.48914	EFW18022.1	conserved hypothetical protein	CIMG_08555	XM_001241391.2	hypothetical protein				D8B26_004676	class 1	#ff4646	1.0	2.08111656329221	-0.113122731284427	1.8708495279783
CPSG_00626		0.0864442466630894	0.0298270904020588	0.989790158255847	441.0	1142.0	4075.0	3103.0	237.0	215.0	3211.0	3513.0	14.3345	55.251	139.395	126.435	6.49021	7.9556	161.723	117.358	EFW22727.1	potassium ion transporter	CIMG_06445	XM_001242548.2	trk family potassium uptake protein	HISTO_LY.Contig16.Fgenesh_histo.11.final_new			D8B26_006309	class 1	#ff4646	1.0	1.91415240675137	0.0352342581280078	1.70090970849751
CPSG_00250		0.0756651979829868	0.00600661261939126	0.934266545253349	61.0	118.0	449.0	385.0	28.0	25.0	370.0	426.0	3.23462	9.31335	25.0562	25.5915	1.25089	1.50912	30.4007	23.2162	EFW22351.1	endo-arabinanase	CIMG_02400	XM_001248628.2	endo 1,5-alpha-arabinase	HISTO_ER.Contig17.eannot.1263.final_new	glycosyl hydrolase	I7I48_09783	D8B26_000951	class 1	#ff4646	1.0	1.91115521949041	0.060251457820371	1.67997297613023
CPSG_05783		0.10645214144419	0.017531192973977	0.87784114492156	84.0	50.0	227.0	177.0	57.0	18.0	148.0	236.0	5.16877	4.57939	14.6997	13.6528	2.95494	1.26087	14.111	14.9248	EFW17340.1	MFS monosaccharide transporter	CIMG_13476	XM_001246145.2	sugar porter (SP) family MFS transporter				D8B26_000074	class 1	#ff4646	1.0	1.17541827001297	0.0773160902190217	1.03501909659807
CPSG_03638		0.0769807904678265	0.00597157998765262	0.222671467382894	4.0	13.0	70.0	58.0	1.0	1.0	85.0	116.0	1.00977	4.88468	18.5967	18.3541	0.212681	0.287378	33.2483	30.0961	EFW19254.1	predicted protein	CIMG_12285	XM_012358325.1	hypothetical protein				D8B26_007508	class 1	#ff4646	1.0	2.67286182291406	-0.65082454832505	2.39024547224633
CPSG_06503		0.0905834223925632	0.00919795349085623	0.310253617664858	25.0	14.0	139.0	78.0	4.0	8.0	94.0	214.0	2.96942	2.47508	17.3749	11.6136	0.400274	1.08171	17.3	26.1236	EFW17234.1	conserved hypothetical protein								class 1	#ff4646	1.0	2.00666532146223	-0.479217464962736	1.7541894605789
CPSG_04601		0.0505557981030441	0.00917601068727175	0.428618228458762	280.0	99.0	840.0	523.0	64.0	54.0	807.0	847.0	17.374	9.14339	54.8526	40.6804	3.34571	3.8144	77.5895	54.0149	EFW19055.1	conserved hypothetical protein	CIMG_10182	XM_001239159.2	hypothetical protein	HISTO_FE.Contig19.Fgenesh_histo.85.final_new	hypothetical protein	I7I48_08974	D8B26_007239	class 1	#ff4646	1.0	1.51785355797507	-0.330971585349346	1.61074546096659
CPSG_05946		0.053930147526644	0.0393246149085495	0.857870103394783	12.0	3.0	26.0	25.0	1.0	1.0	15.0	33.0	1.52116	0.566036	3.4685	3.9726	0.106797	0.144306	2.94627	4.29928	EFW17503.1	conserved hypothetical protein	CIMG_05432	XM_001245990.2	hypothetical protein				D8B26_000211	class 1	#ff4646	1.0	1.48924806513574	0.133550935908801	2.26302756187184
CPSG_02865		0.066016023743314	0.0375191999300572	0.28701167541612	10.0	4.0	23.0	20.0	2.0	2.0	22.0	40.0	2.1559	1.28357	5.21834	5.40505	0.363266	0.49085	7.34918	8.86292	EFW21022.1	predicted protein	CIMG_12388	XM_012358752.1	hypothetical protein	HISTO_DM.Contig933.Fgenesh_Aspergillus.136.final_new	bZIP transcription factor, putative	I7I48_08050	D8B26_002709	class 1	#ff4646	1.0	1.21324818924061	-0.498475084987826	1.5624860556438
CPSG_07599		0.0534601550283893	0.0355261806304782	0.0776900313335772	8.0	6.0	21.0	24.0	2.0	2.0	35.0	45.0	6.95392	7.76284	19.2103	26.1513	1.46466	1.97906	47.1406	40.2013	EFW15972.1	conserved hypothetical protein	CIMG_07921	XM_001240757.1	hypothetical protein					class 1	#ff4646	1.0	1.18092764334567	-0.828980048712261	1.64864234638594
CPSG_05133		0.0670649081627281	0.0424260087469195	0.24728150599293	373.0	83.0	696.0	544.0	50.0	59.0	289.0	509.0	20.3764	6.74881	40.0133	37.2529	2.30121	3.66912	24.4627	28.5776	EFW18447.1	conserved hypothetical protein	CIMG_00382	XM_001246610.2	flavin-containing monooxygenase	HISTO_HS.Contig68.Fgenesh_histo.280.final_new	flavin-containing monooxygenase	I7I48_07210	D8B26_005226	class 1	#ff4646	1.0	1.29952693467489	0.651318660879737	1.84989609302487
CPSG_04042		0.0476257110871432	0.0114485790898127	0.00109855563419892	610.0	647.0	2457.0	2135.0	202.0	348.0	142.0	218.0	36.6444	57.8512	155.331	160.775	10.2234	23.7984	13.2176	13.4593	EFW19658.1	conserved hypothetical protein	CIMG_09484	XM_001239862.2	hypothetical protein				D8B26_007860	class 2	#ffd944	1.0	1.44351563854651	3.67799832399745	1.33907731561589
CPSG_01000		0.0362027683202834	0.000806767296178077	0.000695837028310996	448.0	561.0	3315.0	2598.0	263.0	206.0	320.0	441.0	25.5774	47.6729	199.176	185.934	12.6503	13.3886	28.3085	25.8765	EFW23101.1	conserved hypothetical protein	CIMG_06093	XM_001242196.2	hypothetical protein	HISTO_JF.Contig157.Fgenesh_histo.27.final_new	possible oxidoreductase	I7I48_01002	D8B26_006627	class 2	#ffd944	1.0	2.13537222337497	2.94662949663503	1.152495835807
CPSG_00293		0.0251027032863668	0.00283140965062535	0.000664914058715708	75.0	47.0	214.0	223.0	27.0	17.0	16.0	34.0	22.995	21.4487	69.0497	85.7075	6.97433	5.93351	7.60116	10.7137	EFW22394.1	hypothetical protein								class 2	#ffd944	1.0	1.41766366289078	3.14190560598202	1.51823667401099
CPSG_05183		0.0222664267604493	0.00306836927874983	0.000539198516265302	459.0	453.0	1486.0	1413.0	267.0	156.0	149.0	279.0	23.2272	34.1203	79.1368	89.633	11.3831	8.98667	11.6831	14.5103	EFW18497.1	conserved hypothetical protein	CIMG_00427	XM_001246655.2	N-acylethanolamine amidohydrolase	HISTO_LF.Contig359.eannot.2168.final_new	glutamyl-tRNA amidotransferase subunit A	I7I48_00411	D8B26_005268	class 2	#ffd944	1.0	1.24910417207793	2.79192256740604	1.20004704130837
CPSG_05536	OSM1	0.0151706661616604	0.0135832173315258	0.00197469532920594	13959.0	11383.0	41730.0	32350.0	7125.0	4232.0	7511.0	9926.0	612.919	743.936	1928.29	1780.59	263.572	211.536	511.016	447.932	EFW17899.1	fumarate reductase Osm1	CIMG_08720	XM_001241556.2	flavocytochrome c	HISTO_ZH.Contig107.eannot.1171.final_new	fumarate reductase flavoprotein subunit	I7I48_10541	D8B26_004773	class 2	#ffd944	1.0	1.09852286117866	2.05960894225903	1.28742588969047
CPSG_02909		0.00389711266508679	0.000360344822436232	0.000310474728986038	494.0	355.0	1619.0	1367.0	206.0	146.0	317.0	426.0	37.8979	40.5365	130.711	131.461	13.3144	12.7506	37.6821	33.5882	EFW21066.1	hypothetical protein	CIMG_09648	XM_001240026.2	radical SAM/Cys-rich domain-containing protein				D8B26_002673	class 2	#ffd944	1.0	1.39270363258113	2.00222109276082	1.33628685956657
CPSG_05785		0.00251683180080576	0.00013270913174714	0.000160688672291663	466.0	319.0	2611.0	1865.0	128.0	112.0	175.0	250.0	23.029	23.4645	135.791	115.534	5.32925	6.30084	13.4003	12.6975	EFW17342.1	carbonic anhydrase	CIMG_05585	XM_001246143.2	hypothetical protein				D8B26_000077	class 2	#ffd944	1.0	2.07323042994839	3.37433959155691	1.76186943988153
CPSG_01499		0.0479388409095229	0.0158563131424296	0.00703047314362701	379.0	82.0	930.0	679.0	52.0	32.0	129.0	168.0	22.9387	7.38708	59.2363	51.5158	2.65154	2.2048	12.0978	10.4503	EFW21342.1	CECR1 family adenosine deaminase	CIMG_01662	XM_001247890.2	CECR1 family adenosine deaminase	HISTO_ZT.Contig1089.fgenesh_plus.69.final_new	adenosine deaminase	I7I48_06136	D8B26_001553	class 2	#ffd944	1.0	1.66378924047286	2.4175905082154	2.22679423785566
CPSG_01148		0.0347429900111735	0.0379993765509987	0.00698108795589777	6.0	11.0	34.0	40.0	0.0	1.0	2.0	4.0	0.714576	1.94993	4.2614	5.97171	0	0.135578	0.369075	0.489605	EFW23249.1	conserved hypothetical protein	CIMG_07085	XM_001243188.2	citrinin biosynthesis oxygenase CtnA	HISTO_ZE.Contig158.Fgenesh_histo.42.final_new	2OG-Fe(II) oxygenase	I7I48_02065	D8B26_006750	class 2	#ffd944	1.0	1.70365951894525	3.43274583745182	3.38926351414181
CPSG_04373		0.00299139036328034	0.003669837642275	0.000539198516265302	579.0	257.0	1333.0	1187.0	64.0	60.0	116.0	203.0	85.5062	56.4914	207.169	219.741	7.96278	10.087	26.5439	30.8108	EFW18827.1	3-oxoacyl-acyl-carrier-protein reductase	CIMG_03154	XM_001243712.2	3-oxoacyl-acyl-carrier-protein reductase				D8B26_005626	class 2	#ffd944	1.0	1.24409292163327	3.00095589800209	2.7351341077567
CPSG_06869		0.00548746910350088	0.0156949312847382	0.00201468416514565	907.0	324.0	1907.0	1666.0	78.0	38.0	188.0	380.0	483.895	257.288	1070.71	1114.19	35.0594	23.0791	155.414	208.361	EFW16353.1	hypothetical protein	CIMG_11628	XM_012358622.1	hypothetical protein	HISTO_GY.Contig471.Fgenesh_histo.20.final_new			D8B26_005699	class 2	#ffd944	1.0	1.25415578197308	2.69517792260473	3.37723216297552
CPSG_08810		0.0215840893596327	4.14107052710475e-05	0.000258942429061519	165.0	129.0	8726.0	6301.0	78.0	67.0	614.0	1024.0	5.90001	6.86576	328.367	282.436	2.34979	2.72731	34.0193	37.632	EFW14552.1	conserved hypothetical protein	CIMG_07295	XM_001243398.2	hypothetical protein					class 2	#ffd944	1.0	5.22840739805762	3.19816744967613	1.07951247905649
CPSG_09650		0.0373641888613222	9.27640078093999e-05	0.0114264610954868	270.0	220.0	4044.0	3224.0	182.0	86.0	1381.0	2234.0	6.91845	8.39069	109.052	103.558	3.92901	2.50862	54.8311	58.8324	EFW13783.1	conserved hypothetical protein	CIMG_04315	XM_001244873.2	hypothetical protein	HISTO_GI.Contig382.Fgenesh_histo.79.final_new			D8B26_003692	class 2	#ffd944	1.0	3.45764479011187	1.02088403331685	1.00034609873764
CPSG_01240		0.01250191861483	0.000182281709266516	0.00170379165050532	159.0	171.0	1406.0	1207.0	56.0	50.0	360.0	568.0	6.08315	9.73773	56.6099	57.8869	1.80504	2.17767	21.3413	22.3341	EFW23341.1	conserved hypothetical protein	CIMG_07166	XM_001243269.2	TAG lipase/lysophosphatidylethanolamine acyltransferase	HISTO_GY.Contig460.eannot.1699.final_new	triacylglycerol lipase	I7I48_04987	D8B26_006834	class 2	#ffd944	1.0	2.56659619317959	1.50230749003072	1.68631141480685
CPSG_06635		0.0403132208436746	0.000406157864773489	0.0177997977407749	28.0	23.0	357.0	328.0	4.0	10.0	135.0	196.0	3.16052	3.86419	42.4077	46.4105	0.380388	1.28496	23.6114	22.7376	EFW16676.1	hypothetical protein				HISTO_ZT.Contig181.eannot.1713.final_new			D8B26_001333	class 2	#ffd944	1.0	3.29810745674571	1.04819284047811	2.01306356913
CPSG_06555		0.0104823761975868	0.000118338685178982	0.00731890309246322	69.0	110.0	5162.0	4428.0	6.0	3.0	1006.0	2096.0	3.5546	8.4346	279.857	285.951	0.260411	0.175935	80.3022	110.974	EFW16596.1	phosphatidyl synthase	CIMG_01810	XM_001248038.2	TIGR01456 family HAD hydrolase				D8B26_001407	class 2	#ffd944	1.0	5.38565367160109	1.70990432300906	4.20768089920207
CPSG_03962		0.00101844628085369	0.000171294113280995	0.00144869764981808	784.0	490.0	6068.0	4955.0	76.0	53.0	1420.0	1532.0	50.1214	46.6265	408.252	397.093	4.09342	3.85721	140.664	100.659	EFW19578.1	conserved hypothetical protein	CIMG_09404	XM_001239782.2	hypothetical protein	HISTO_LF.Contig359.Fgenesh_Aspergillus.202.final_new	hypothetical protein	I7I48_00469	D8B26_007787	class 2	#ffd944	1.0	2.70389770793084	1.86248458042165	3.34783859170242
CPSG_08469		0.0191528743379154	0.00110200304906063	0.011270884427009	16.0	16.0	150.0	88.0	3.0	2.0	37.0	57.0	2.23615	3.32836	22.0622	15.4172	0.353239	0.318201	8.01254	8.18737	EFW14811.1	conserved hypothetical protein	CIMG_04961	XM_001245519.2	hypothetical protein	HISTO_DA.Contig94-snap.7.final_new	hypothetical protein	I7I48_08738	D8B26_000526	class 2	#ffd944	1.0	2.40203918693718	1.30160155411976	2.52745917116428
CPSG_07726		0.0222603834133307	0.00243187996778113	0.0222110074566453	33.0	33.0	212.0	206.0	5.0	4.0	49.0	142.0	3.03639	4.51947	20.5284	23.7603	0.387597	0.418981	6.98599	13.4283	EFW15289.1	hypothetical protein	CIMG_13384	XM_004446033.1	hypothetical protein					class 2	#ffd944	1.0	2.22770834960663	1.24400051065161	2.79958080226846
CPSG_01998		0.0159465917252774	0.000635238580563747	0.00225317234020186	27.0	30.0	224.0	191.0	5.0	5.0	37.0	74.0	2.88937	4.77849	25.2269	25.6221	0.450792	0.609116	6.13521	8.13879	EFW21841.1	sphingosine hydroxylase	CIMG_01209	XM_001247437.2	C4-hydroxylase				D8B26_001959	class 2	#ffd944	1.0	2.43460206715605	1.92659798912443	2.44492412351514
CPSG_02489		0.0156016046769562	0.00196445232188947	0.0099931708973322	783.0	317.0	3434.0	2812.0	175.0	73.0	676.0	1380.0	47.4228	28.5769	218.878	213.493	8.92956	5.03314	63.4396	85.9	EFW20646.1	conserved hypothetical protein	CIMG_03467	XM_001244025.2	hypothetical protein	HISTO_BI.Contig285.Fgenesh_histo.36.final_new	hypothetical protein	I7I48_12151	D8B26_003017	class 2	#ffd944	1.0	2.17872474254855	1.66576979428583	2.2032227970737
CPSG_03490		0.0240214146954047	0.002196188704559	0.00726292813633487	85.0	54.0	233.0	207.0	37.0	25.0	81.0	138.0	10.2471	9.68962	29.5607	31.282	3.75795	3.43094	15.1306	17.0982	EFW20315.1	conserved hypothetical protein	CIMG_03792	XM_001244350.2	hypothetical protein				D8B26_003286	class 2	#ffd944	1.0	1.24317591236252	1.01850885044375	1.21379014270128
CPSG_02908		0.023485314592803	0.000716451388433828	0.00394902604958369	40.0	25.0	267.0	300.0	7.0	5.0	51.0	122.0	7.13138	6.63413	50.0958	67.0466	1.05142	1.01479	14.0887	22.3544	EFW21065.1	conserved hypothetical protein	CIMG_09642	XM_001240020.2	hypothetical protein				D8B26_002674	class 2	#ffd944	1.0	2.68613990385287	1.77022140305845	2.40101656649148
CPSG_02614		0.0131875964408893	0.00317558218108999	0.0223413761001897	1385.0	357.0	8004.0	7401.0	65.0	81.0	1542.0	1941.0	139.615	53.5648	849.11	935.219	5.52027	9.29516	240.854	201.092	EFW20771.1	hypothetical protein	CIMG_03342	XM_001243900.2	hypothetical protein	HISTO_ZL.Contig1158.eannot.1361.final_new	PLAC8 family protein	I7I48_01648		class 2	#ffd944	1.0	2.99520092917261	2.12854770412767	3.3871806636893
CPSG_09414		0.0305187375189501	0.00208222967119914	0.00912561626413107	15.0	15.0	158.0	105.0	3.0	1.0	19.0	59.0	17.1428	25.5159	190.03	150.425	2.88853	1.30101	33.6458	69.2995	EFW14047.1	conserved hypothetical protein	CIMG_07685	XM_001240521.1	hypothetical protein				D8B26_004053	class 2	#ffd944	1.0	2.65130661868074	1.85020017583354	2.78928258039343
CPSG_09470		0.0105650364542939	0.00115953426953507	0.0200855928749371	715.0	350.0	3221.0	2276.0	173.0	107.0	1231.0	1227.0	21.4979	15.6635	101.919	85.7835	4.3823	3.66239	57.3503	37.916	EFW13817.1	conserved hypothetical protein	CIMG_06810	XM_001242913.2	hypothetical protein	HISTO_LG.Contig392.Fgenesh_histo.178.final_new	hypothetical protein	I7I48_03844	D8B26_005995	class 2	#ffd944	1.0	1.97703097967702	1.10329419521224	1.9526870924512
CPSG_03945		0.00706569932175307	0.00103141041050231	0.00164137381077568	447.0	347.0	1420.0	1123.0	182.0	136.0	458.0	534.0	16.3061	18.8409	54.5138	51.3528	5.59345	5.6477	25.8878	20.0204	EFW19561.1	conserved hypothetical protein	CIMG_09389	XM_001239767.2	hypothetical protein	HISTO_LF.Contig359.Fgenesh_Aspergillus.220.final_new	kyphoscoliosis peptidase	I7I48_00493	D8B26_007772	class 2	#ffd944	1.0	1.24796527046656	1.34317988505943	1.38630389638263
CPSG_02088		0.0040512680511571	0.00324650924342044	0.00253340557304938	2043.0	1950.0	6731.0	5652.0	878.0	722.0	1738.0	2583.0	257.87	366.351	894.105	894.287	93.3671	103.743	339.915	335.078	EFW21931.1	conserved hypothetical protein	CIMG_01126	XM_001247354.2	hypothetical protein	HISTO_GL.Contig233.eannot.1175.final_new	hypothetical protein	I7I48_10989	D8B26_002037	class 2	#ffd944	1.0	1.17801644510886	1.52077635578181	1.41117045158498
CPSG_02745		0.00309616679862819	0.00785577397627811	0.014063498672749	3664.0	7006.0	47429.0	36763.0	532.0	515.0	5264.0	9141.0	218.478	621.801	2976.26	2747.92	26.7257	34.9582	486.357	560.188	EFW20902.1	conserved hypothetical protein				HISTO_ZL.Contig1131.eannot.2051.final_new	hypothetical protein	I7I48_01688	D8B26_002806	class 2	#ffd944	1.0	2.5499181419782	2.57615682197238	3.40781563680536
CPSG_09425		0.0171440150124425	0.00192373616659395	0.00410324418974953	53.0	41.0	284.0	209.0	6.0	11.0	45.0	100.0	4.02071	4.62958	22.6737	19.8754	0.383482	0.949971	5.28966	7.79679	EFW14058.1	conserved hypothetical protein	CIMG_07676	XM_004445117.1	hypothetical protein				D8B26_004044	class 2	#ffd944	1.0	1.94752365288241	1.8051060202188	2.54133924044913
CPSG_00828		0.0173347690019247	0.0126077067422581	0.0275454958925569	632.0	1687.0	10847.0	10057.0	61.0	73.0	1497.0	1711.0	30.9734	123.06	559.445	617.848	2.51865	4.07272	113.679	86.1807	EFW22929.1	conserved hypothetical protein	CIMG_06250	XM_001242353.2	hypothetical protein				D8B26_006487	class 2	#ffd944	1.0	2.89233808709929	2.67867682679055	4.04894634349582
CPSG_07676		0.0247986625204116	0.00237774851102951	0.00605467050262487	32.0	26.0	147.0	103.0	12.0	6.0	41.0	50.0	5.11812	6.18962	24.7431	20.6509	1.61699	1.09245	10.1609	8.219	EFW15237.1	conserved hypothetical protein							D8B26_004020	class 2	#ffd944	1.0	1.65299361680123	1.43390550143809	1.7496664320967
CPSG_08304		0.0246887306312019	0.00405214498543419	0.00806182173108273	142.0	99.0	492.0	336.0	44.0	42.0	107.0	252.0	4.03019	4.18218	14.6953	11.9541	1.0521	1.35699	4.70553	7.35066	EFW15116.1	conserved hypothetical protein	CIMG_08313	XM_001241149.2	hypothetical protein				D8B26_004535	class 2	#ffd944	1.0	1.34205791770126	1.25974807441432	1.53771195119552
CPSG_07453		0.0357890515349114	0.0126624714416876	0.0114684523522959	5.0	2.0	17.0	29.0	0.0	0.0	3.0	4.0	5.25006	3.12575	18.7853	38.171	0	0	4.88094	4.31661	EFW15826.1	conserved hypothetical protein	CIMG_08061	XM_001240897.1	hypothetical protein					class 2	#ffd944	1.0	2.13093627000796	2.47598972068958	2.98139230064966
CPSG_08299		0.0122468035568818	0.000605173599537525	0.00109744002333821	17.0	10.0	208.0	177.0	0.0	1.0	9.0	23.0	1.2041	1.05425	15.5043	15.7155	0	0.0806312	0.987741	1.67428	EFW15111.1	conserved hypothetical protein	CIMG_08325	XM_001241161.2	benzaldehyde lyase					class 2	#ffd944	1.0	3.38060307754381	3.63102632177321	4.08980789428363
CPSG_03276		0.00181779274937293	0.00073025070496551	0.00137223396367755	395.0	271.0	1383.0	1022.0	69.0	48.0	398.0	456.0	18.4696	18.8608	68.0548	59.9037	2.71817	2.55501	28.8358	21.9136	EFW20101.1	conserved hypothetical protein	CIMG_04000	XM_001244558.2	hypothetical protein	HISTO_ZT.Contig181.Fgenesh_Aspergillus.94.final_new			D8B26_003446	class 2	#ffd944	1.0	1.42083973804362	1.47315691547998	2.56461777192499
CPSG_09489		0.0491524440938146	0.0317346926850668	0.0218033670685596	61.0	18.0	129.0	119.0	6.0	10.0	24.0	56.0	8.59309	3.77418	19.1243	21.014	0.712093	1.60365	5.23864	8.10767	EFW13836.1	short chain dehydrogenase	CIMG_06830	XM_001242933.2	short chain dehydrogenase				D8B26_005980	class 2	#ffd944	1.0	1.38041505899649	1.68013268255019	2.19036764961692
CPSG_02780		0.0190810568409427	0.0010828562320884	0.00385460366309334	214.0	118.0	626.0	563.0	70.0	68.0	194.0	334.0	17.0521	13.9951	52.4947	56.2361	4.69926	6.16829	23.9527	27.3527	EFW20937.1	sorbitol dehydrogenase	CIMG_03192	XM_001243750.2	zinc-dependent alcohol dehydrogenase	HISTO_AZ.Contig47.Fgenesh_histo.84.final_new	xylitol dehydrogenase	I7I48_00305	D8B26_002776	class 2	#ffd944	1.0	1.44590562293038	1.18775956480371	1.29557539094746
CPSG_04891		0.0369763581581844	0.00118692762863274	0.00355643455878362	13.0	19.0	175.0	117.0	4.0	2.0	19.0	42.0	0.994729	2.16394	14.0921	11.2225	0.257862	0.174214	2.2527	3.30293	EFW18205.1	predicted protein								class 2	#ffd944	1.0	2.75897973815584	2.27289743442632	2.2912619104788
CPSG_06877		0.0333890135192844	0.00325491241964785	0.0120455527046461	348.0	590.0	3291.0	2382.0	129.0	121.0	728.0	841.0	32.9086	83.0448	327.517	282.367	10.2775	13.0259	106.672	81.7363	EFW16361.1	conserved hypothetical protein	CIMG_05892	XM_001241995.2	hypothetical protein	HISTO_GY.Contig471.Fgenesh_histo.60.final_new	hypothetical protein	I7I48_05302	D8B26_005706	class 2	#ffd944	1.0	2.2274240136279	1.81735184560746	1.89240716003409
CPSG_06624		0.00593562070735376	0.000211901801109997	0.00109744002333821	390.0	365.0	2743.0	2300.0	118.0	120.0	615.0	819.0	22.6158	31.5043	167.397	167.192	5.76494	7.9217	55.2598	48.8112	EFW16665.1	conserved hypothetical protein	CIMG_01881	XM_001248109.2	hypothetical protein	HISTO_ZT.Contig181.Fgenesh_histo.39.final_new	folliculin	I7I48_06405	D8B26_001343	class 2	#ffd944	1.0	2.31294964941155	1.80566757766325	1.72952886487487
CPSG_04036		0.0402822061571409	0.000714897298097562	0.00296619943084153	32.0	77.0	827.0	662.0	6.0	7.0	88.0	170.0	1.99819	7.15663	54.3462	51.8188	0.315649	0.497595	8.51448	10.91	EFW19652.1	3-dehydroshikimate dehydratase	CIMG_09478	XM_001239856.2	3-dehydroshikimate dehydratase	HISTO_AL.Contig317-snap.131.final_new	3-dehydroshikimate dehydratase	I7I48_01141	D8B26_007857	class 2	#ffd944	1.0	3.53346542221981	2.55441016335926	2.84509239177694
CPSG_09336	DMC1	0.0383083185056872	0.000521803767553684	0.00111230737080413	24.0	33.0	367.0	306.0	11.0	3.0	34.0	47.0	1.93854	3.96741	31.1965	30.9832	0.748553	0.275851	4.2553	3.90166	EFW13969.1	meiotic recombination protein dmc1	CIMG_07759	XM_001240595.2	meiotic recombinase Dmc1	HISTO_ZL.Contig1161b.fgenesh_plus.12.final_new	meiotic recombination protein DMC1	I7I48_09393	D8B26_004117	class 2	#ffd944	1.0	3.16086355708742	3.03718745894418	2.16564659582801
CPSG_04528	NIT13	0.01250191861483	0.00013270913174714	0.000301117838429411	36.0	39.0	1229.0	1165.0	5.0	1.0	25.0	64.0	3.21235	5.17983	115.411	130.313	0.375887	0.101581	3.4566	5.86934	EFW18982.1	alcohol dehydrogenase	CIMG_10109	XM_001239086.1	alcohol dehydrogenase	HISTO_ZT.Contig174.eannot.1411.final_new	alcohol dehydrogenase	I7I48_05984	D8B26_007175	class 2	#ffd944	1.0	4.57519154681646	4.81996953936613	3.729084390338
CPSG_02834	PSP1	0.0484971660536073	0.000185284568369693	0.000366407650435787	47.0	86.0	2818.0	3202.0	9.0	16.0	20.0	24.0	3.75523	10.2274	236.949	320.702	0.605825	1.45529	2.47603	1.97078	EFW20991.1	RTA1 domain-containing protein	CIMG_05758	XM_001241861.2	parasitic phase-specific protein PSP-1	HISTO_ZY.Contig518.eannot.1164.final_new	parasitic phase-specific protein PSP-1	I7I48_10439	D8B26_002733	class 2	#ffd944	1.0	5.19076688126749	7.07629020137228	2.39643181964177
CPSG_07249		0.00389711266508679	0.000199019752486018	0.000339960005799667	999.0	1146.0	26454.0	20078.0	281.0	237.0	812.0	1045.0	49.1498	83.9211	1369.69	1238.28	11.6474	13.2738	61.9014	52.8398	EFW16199.1	DUF1479 domain-containing protein	CIMG_06683	XM_001242786.2	hypothetical protein	HISTO_LG.Contig392.Fgenesh_histo.199.final_new	DUF1479 domain-containing protein	I7I48_03692	D8B26_006094	class 2	#ffd944	1.0	3.98382352152941	4.62133920267504	2.13155959325629
CPSG_04418		0.0254394189713841	0.000118338685178982	0.000260912173711317	14.0	25.0	1209.0	1198.0	3.0	1.0	17.0	20.0	1.51836	4.03569	137.991	162.872	0.274117	0.123463	2.85683	2.22929	EFW18872.1	conserved hypothetical protein	CIMG_10007	XM_001238984.2	hypothetical protein					class 2	#ffd944	1.0	5.59366195965357	5.9898927590687	3.06136961598929
CPSG_05765		0.0245319059512745	0.000480271095787593	0.000644627832143123	230.0	201.0	1069.0	901.0	104.0	106.0	207.0	258.0	15.4861	20.1438	75.7474	76.0467	5.89948	8.12476	21.596	17.8535	EFW17322.1	conserved hypothetical protein							D8B26_000058	class 2	#ffd944	1.0	1.764663522252	2.07612157974654	1.10212361400164
CPSG_02936		0.0382531833437806	0.000480670523289705	0.00107755440385888	135.0	155.0	1786.0	1753.0	39.0	39.0	235.0	176.0	6.91046	11.8096	96.2122	112.486	1.68191	2.27263	18.6393	9.25922	EFW21093.1	conserved hypothetical protein	CIMG_09682	XM_001240060.2	hypothetical protein	HISTO_GI.Contig363.Fgenesh_Aspergillus.57.final_new			D8B26_002647	class 2	#ffd944	1.0	3.2027481473818	3.14931199762602	1.93715349306288
CPSG_09690	MDR1	0.0176351855597936	0.00388621354735595	0.00662486475301887	2102.0	5683.0	145263.0	122125.0	528.0	586.0	3645.0	4953.0	36.4344	146.618	2649.78	2653.54	7.71044	11.5629	97.8959	88.234	EFW13651.1	multidrug resistance protein MDR	CIMG_09753	XM_001240131.2	ABC multidrug transporter				D8B26_002595	class 2	#ffd944	1.0	4.74531149890528	4.94275211404003	2.80328820355983
CPSG_09541		0.0251811118275112	9.24012319752873e-05	0.00175220112414282	159.0	62.0	3865.0	2617.0	40.0	25.0	722.0	1086.0	3.7085	2.1524	94.8694	76.5149	0.786008	0.663791	26.0931	26.0327	EFW13888.1	MFS transporter	CIMG_06881	XM_001242984.2	MFS transporter	HISTO_ZZ.Contig127c.eannot.1543.final_new	MFS transporter	I7I48_11824	D8B26_005939	class 2	#ffd944	1.0	4.51464501526065	1.81591488547627	1.73107567014567
CPSG_09632		0.0418186185716735	0.000126916618260022	0.00430864730119205	76.0	41.0	1278.0	1162.0	17.0	21.0	325.0	690.0	14.2673	11.4562	252.485	273.449	2.68871	4.48785	94.5365	133.127	EFW13765.1	conserved hypothetical protein	CIMG_04331	XM_001244889.2	hypothetical protein	HISTO_ZZ.Contig2f.Fgenesh_histo.8.final_new	hypothetical protein	I7I48_11324	D8B26_003706	class 2	#ffd944	1.0	3.98207873677741	1.3242772698392	1.65221605318002
CPSG_04085		0.0217155986355152	9.24012319752873e-05	0.000409069757357311	6.0	2.0	479.0	353.0	0.0	0.0	32.0	63.0	0.586804	0.29114	49.3007	43.2771	0	0	4.84931	6.33244	EFW19701.1	conserved hypothetical protein	CIMG_13617	XM_004444856.1	phosphatidylserine decarboxylase					class 2	#ffd944	1.0	6.21391887637484	3.1400072033486	3.10949051102656
CPSG_04030	TYR6	0.0410077312125673	0.000261485491084798	0.00209719521243302	18.0	16.0	248.0	181.0	5.0	6.0	56.0	71.0	1.16419	1.54028	16.8802	14.6747	0.272449	0.441765	5.6121	4.7195	EFW19646.1	conserved hypothetical protein	CIMG_09471	XM_001239849.2	tyrosinase central domain-containing protein	HISTO_AL.Contig317-snap.27.final_new	tyrosinase central domain-containing protein	I7I48_01331	D8B26_007850	class 2	#ffd944	1.0	3.18591321791039	1.73683312150795	1.61918306493354
CPSG_10183		0.0394074681722418	0.000118338685178982	0.00117310944169698	49.0	32.0	813.0	560.0	13.0	17.0	150.0	254.0	3.73004	3.62574	65.1304	53.4376	0.833732	1.47318	17.6928	19.8719	EFW13209.1	MFS transporter	CIMG_08134	XM_001240970.2	MFS transporter	HISTO_HS.Contig68.genewise.227.final_new	MFS transporter	I7I48_07322	D8B26_004435	class 2	#ffd944	1.0	3.63444441163513	1.76002070065362	1.48446107931866
CPSG_07031		0.0167407341918413	0.000104609173855763	0.00339410384089985	425.0	385.0	3559.0	3011.0	241.0	179.0	1214.0	1716.0	23.1885	31.2662	204.356	205.938	11.0781	11.118	102.634	96.2254	EFW16515.1	conserved hypothetical protein	CIMG_13012	XM_004445255.1	ankyrin repeat protein	HISTO_GI.Contig382.Fgenesh_Aspergillus.101.final_new				class 2	#ffd944	1.0	2.59298022402444	1.15973119616226	1.01686964334085
CPSG_06523		0.0126403208260637	0.00029727212551204	0.00317829428450698	633.0	876.0	39868.0	33841.0	149.0	178.0	2829.0	3404.0	12.0387	24.7977	797.954	806.793	2.38743	3.85379	83.3678	66.5358	EFW17255.1	MG(2+) transport ATPase							D8B26_003981	class 2	#ffd944	1.0	5.20053446376935	3.52836405678754	2.26805375541523
CPSG_04754		0.0470710100912658	0.000286997933566746	0.00210690529364851	119.0	160.0	1944.0	1366.0	54.0	50.0	289.0	559.0	6.71183	13.4321	115.389	96.5798	2.56598	3.21036	25.2569	32.4037	EFW18068.1	conserved hypothetical protein	CIMG_05852	XM_001241955.2	fasciclin domain-containing protein	HISTO_ZY.Contig571f.Fgenesh_Aspergillus.14.final_new	fasciclin domain family	I7I48_10327	D8B26_005668	class 2	#ffd944	1.0	3.15388798289689	1.97898460811721	1.44646882826831
CPSG_02779		0.0350153788547611	0.000347631505919523	0.00139342933390088	59.0	25.0	569.0	557.0	10.0	8.0	64.0	162.0	6.8878	4.34409	69.9063	81.5127	0.983546	1.06318	11.577	19.4371	EFW20936.1	hydroxyisocaproate dehydrogenase	CIMG_03193	XM_001243751.2	hydroxyisocaproate dehydrogenase	HISTO_AZ.Contig47.fgenesh_plus.50.final_new	hydroxyacid dehydrogenase, mycelia-enriched transcript	I7I48_00307		class 2	#ffd944	1.0	3.37792016481783	2.39975930287126	2.15358264845968
CPSG_02201		0.0332297408220222	0.000480271095787593	0.00389513764641551	125.0	102.0	735.0	563.0	68.0	34.0	181.0	357.0	9.26856	11.2573	57.3542	52.3302	4.24793	2.86993	20.7955	27.2056	EFW22044.1	dienelactone hydrolase	CIMG_01014	XM_001247242.2	dienelactone hydrolase				D8B26_002138	class 2	#ffd944	1.0	2.07822426413882	1.29901050813873	1.26165547012799
CPSG_10069		0.0316362951598823	0.0001441830644291	0.00053431265274558	56.0	41.0	494.0	406.0	21.0	20.0	66.0	125.0	3.54937	3.86791	32.9508	32.2575	1.12137	1.44306	6.48179	8.14257	EFW13322.1	carboxypeptidase	CIMG_09968	XM_001238945.2	carboxypeptidase Y				D8B26_007065	class 2	#ffd944	1.0	2.77732395414785	2.25758449665137	1.28570949751056
CPSG_04431	GAD1	0.00800343664596261	0.0013796415772434	0.0164882076060044	125.0	203.0	1696.0	1510.0	0.0	3.0	485.0	572.0	6.56935	15.8796	93.8025	99.4789	0	0.179483	39.495	30.8956	EFW18885.1	glutamate decarboxylase	CIMG_10020	XM_001238997.2	glutamate decarboxylase	HISTO_DM.Contig933.Fgenesh_histo.44.final_new	glutamate decarboxylase	I7I48_07993	D8B26_007103	class 2	#ffd944	1.0	2.93679589025388	1.59440766381867	7.01130653643359
[truncated: 3,111 more rows]
