# Supplementary material for: The WOPR family protein Ryp1 is a key regulator of gene expression, development, and virulence in the thermally dimorphic fungal pathogen Coccidioides posadasii
Source: PLoS Pathog. 2022 Apr 6;18(4):e1009832. doi: 10.1371/journal.ppat.1009832 (PMC9015156; doi:10.1371/journal.ppat.1009832)
Supplement: S2 Table — Excel-compatible tab-delimited text conforming to JavaTreeView extended CDT format. Columns are exactly as for S1 Table, but rows include all 9711 analyzed genes. The estimated counts in this file are sufficient to recapitulate the limma analysis. (TXT) [file ppat.1009832.s002.txt]

UNIQID	NAME	p(WT.H/ryp1.H)	p(WT.S/WT.H)	p(WT.S/ryp1.S)	SB1405A_WT.H_counts	SB1405B_WT.H_counts	SB1405E_WT.S_counts	SB1405G_WT.S_counts	SB1405C_ryp1.H_counts	SB1405D_ryp1.H_counts	SB1405F_ryp1.S_counts	SB1405H_ryp1.S_counts	SB1405A_WT.H_TPM	SB1405B_WT.H_TPM	SB1405E_WT.S_TPM	SB1405G_WT.S_TPM	SB1405C_ryp1.H_TPM	SB1405D_ryp1.H_TPM	SB1405F_ryp1.S_TPM	SB1405H_ryp1.S_TPM	Cp_GenBank	Cp_anno	CiRS	CiRS_GenBank	CiRS_anno	HcG217B	HcG217B_anno	HcG217B_GenBank	Cp_new_GenBank	class	BGCOLOR	GWEIGHT	WT.S/WT.H	WT.S/ryp1.S	WT.H/ryp1.H
CPSG_07839		0.403877960963044	0.00701562405327934	0.027976441088779	544.0	332.0	1460.0	1206.0	833.0	377.0	522.0	917.0	23.6171	21.4534	66.7046	65.6321	30.4676	18.632	35.1144	40.9152	EFW15402.1	conserved hypothetical protein				HISTO_ZU.Contig65-snap.200.final_new			D8B26_008046	class 1	#ff4646	1.0	1.19791212249457	0.913908995052314	-0.335663656873146
CPSG_03321		0.287221408367296	0.0387918152557659	0.0726453430985444	188.0	1002.0	9979.0	7378.0	4213.0	503.0	568.0	927.0	8.21005	65.1307	458.618	403.895	155.005	25.0061	38.4348	41.606	EFW20146.1	carboxylic acid transporter	CIMG_03956	XM_001244514.1	sialate:H+ symporter (SHS) family MFS transporter	HISTO_ZT.Contig181-snap.116.final_new	carboxylic acid transporter	I7I48_06496	D8B26_003411	class 1	#ff4646	1.0	3.96480081518535	3.53697819522403	-1.73586416287867
CPSG_02239		0.0350153788547611	0.00020386088122841	0.0243647358195228	124.0	94.0	668.0	532.0	228.0	169.0	350.0	454.0	16.3502	18.4484	92.6943	87.9335	25.3281	25.3675	71.5083	61.5241	EFW22082.1	conserved hypothetical protein							D8B26_002171	class 1	#ff4646	1.0	2.02811895922253	0.568424392318553	-0.79391763127411
CPSG_02137	NUP159	0.0587850834322335	0.00079908724502637	0.242760843300686	1105.0	835.0	3745.0	2968.0	1780.0	1202.0	2398.0	2879.0	21.7194	24.4288	77.4665	73.1294	29.4763	26.8956	73.0337	58.1589	EFW21980.1	conserved hypothetical protein	CIMG_01071	XM_001247299.2	nuclear pore complex subunit	HISTO_DA.Contig93.Fgenesh_histo.331.final_new	nuclear pore complex subunit Nup159	I7I48_08590	D8B26_002078	class 1	#ff4646	1.0	1.35698510460735	0.305143023474588	-0.532638879283895
CPSG_03186		0.0787639389749859	0.00177379517507568	0.481667710924921	366.0	505.0	2606.0	2003.0	1051.0	629.0	1483.0	2216.0	9.47147	19.4517	70.9719	64.9769	22.9142	18.5301	59.4655	58.9379	EFW20011.1	conserved hypothetical protein	CIMG_04085	XM_001244643.1	hypothetical protein				D8B26_003514	class 1	#ff4646	1.0	2.00389734950689	0.310676601438299	-0.883449258146487
CPSG_03683		0.0390584739866571	0.000617124898528049	0.270673549337452	886.0	612.0	2783.0	2343.0	1406.0	976.0	1887.0	2303.0	29.7597	30.5969	98.3749	98.6528	39.7875	37.3195	98.2098	79.502	EFW19299.1	conserved hypothetical protein	CIMG_09140	XM_001239518.2	hypothetical protein	HISTO_BP.Contig457.Fgenesh_Aspergillus.111.final_new	hypothetical protein	I7I48_04024	D8B26_007541	class 1	#ff4646	1.0	1.35761002418963	0.261034403840657	-0.5965768854164
CPSG_00219		0.118683844509165	0.00265124861933001	0.296453277334269	132.0	197.0	945.0	834.0	415.0	237.0	438.0	931.0	10.4524	23.2186	78.7495	82.7843	27.6856	21.3638	53.7405	75.7667	EFW22320.1	hypothetical protein	CIMG_02373	XM_001248601.2	CMGC/SRPK protein kinase	HISTO_ZT.Contig174.eannot.1403.final_new	protein kinase	I7I48_05995	D8B26_000977	class 1	#ff4646	1.0	2.06324239142662	0.44198325093913	-0.941493600340599
CPSG_01743	SID4	0.154252506168807	0.0134464280600901	0.502429974988187	4.0	3.0	30.0	35.0	9.0	17.0	11.0	40.0	0.143146	0.159798	1.12984	1.57011	0.271349	0.692562	0.609958	1.47119	EFW21587.1	acid Co-A ligase	CIMG_01434	XM_001247662.2	long chain fatty acid-CoA ligase	HISTO_JG.Contig206.fgenesh_plus.57.final_new	long-chain-fatty-acid-CoA ligase	I7I48_05478	D8B26_001760	class 1	#ff4646	1.0	2.60494058977541	0.506244439441353	-1.59703058364244
CPSG_01689		0.0732835447492995	0.00482046381750111	0.305069517511993	42.0	28.0	161.0	96.0	83.0	55.0	75.0	125.0	4.56068	4.52552	18.3985	13.0675	7.59319	6.79881	12.6191	13.9501	EFW21532.1	conserved hypothetical protein	CIMG_01485	XM_001247713.2	hypothetical protein				D8B26_001713	class 1	#ff4646	1.0	1.41291695711406	0.340960592279349	-0.900184670264451
CPSG_00719	BUR1	0.0542528645862311	0.00165846870104376	0.448290984295315	317.0	271.0	1003.0	734.0	565.0	385.0	643.0	880.0	8.30531	10.5681	27.655	24.1065	12.4713	11.4828	26.1033	23.6956	EFW22820.1	serine/threonine-protein kinase bur-1	CIMG_06354	XM_001242457.2	CMGC/CDK protein kinase	HISTO_ZU.Contig65.genewise.44.final_new	serine/threonine-protein kinase bur-1	I7I48_02928	D8B26_006394	class 1	#ff4646	1.0	1.12314519498385	0.171272170393645	-0.613280190911556
CPSG_05126		0.0480629802116911	0.00114499605587039	0.349881972292147	151.0	142.0	606.0	458.0	277.0	246.0	376.0	526.0	12.4001	17.3567	52.3718	47.1472	19.1644	22.9972	47.8437	44.3939	EFW18440.1	conserved hypothetical protein	CIMG_00375	XM_001246603.2	hypothetical protein				D8B26_005219	class 1	#ff4646	1.0	1.42531375040583	0.229141515923567	-0.769797267701879
CPSG_05279		0.0222082579224882	0.000480271095787593	0.235029029322184	360.0	203.0	1335.0	1026.0	655.0	437.0	836.0	1077.0	23.6077	19.8215	92.18	84.4238	36.2117	32.6735	85.0197	72.6434	EFW18594.1	conserved hypothetical protein	CIMG_08419	XM_001241255.2	hypothetical protein				D8B26_005352	class 1	#ff4646	1.0	1.66192058379151	0.280580390279159	-0.903486443716779
CPSG_01742	SID3	0.195955700184938	0.0131544371689174	0.45771528301121	23.0	14.0	332.0	186.0	45.0	110.0	75.0	321.0	1.2314	1.11566	18.7062	12.4832	2.02979	6.70433	6.22187	17.663	EFW21585.1	acetylase	CIMG_01435	XM_001247663.2	acetylase	HISTO_JG.Contig206.eannot.1510.final_new	acetylase	I7I48_05479	D8B26_001759	class 1	#ff4646	1.0	3.32210421989321	0.600274307577779	-1.80234457998281
CPSG_01781		0.155900014869492	0.0136091608640231	0.343012587766374	640.0	269.0	1349.0	1116.0	937.0	493.0	749.0	1192.0	23.5208	14.7148	52.1748	51.4137	29.0121	20.6258	42.6523	45.0233	EFW21624.1	extracellular lipase	CIMG_01398	XM_001247626.2	extracellular lipase	HISTO_GL.Contig324.eannot.1020.final_new	carboxylesterase	I7I48_10828	D8B26_001788	class 1	#ff4646	1.0	1.10009639554062	0.356117155806086	-0.620863016557945
CPSG_03256		0.0543172112284396	0.0022573820021043	0.207947146483301	335.0	136.0	917.0	751.0	509.0	348.0	493.0	789.0	34.9218	21.1018	100.6	98.137	44.7028	41.2972	79.6317	84.5311	EFW20081.1	vacuolar membrane PQ loop repeat protein	CIMG_04019	XM_001244577.2	vacuolar membrane PQ loop repeat protein	HISTO_ZT.Contig181.Fgenesh_Aspergillus.114.final_new	vacuolar membrane PQ loop repeat protein	I7I48_06563	D8B26_003466	class 1	#ff4646	1.0	1.4863278639808	0.388538865417303	-0.877234805017232
CPSG_05361		0.297746740643192	0.0482603802992849	0.541856690187896	16.0	7.0	38.0	37.0	18.0	23.0	17.0	45.0	1.75678	1.144	4.39093	5.0926	1.66508	2.87485	2.89223	5.07806	EFW17724.1	mitochondrial carrier protein								class 1	#ff4646	1.0	1.30692713013676	0.355378137939865	-0.786914376499803
CPSG_09959	LCB1	0.0362649454259415	0.00216579969282079	0.250578511377593	1446.0	1272.0	4784.0	3944.0	2770.0	2085.0	3081.0	3553.0	64.5473	84.5136	224.738	220.693	104.173	105.951	213.103	163.002	EFW13413.1	serine palmitoyltransferase 1	CIMG_01754	XM_001247982.2	serine palmitoyltransferase 1	HISTO_ZT.Contig1089.eannot.1644.final_new	serine palmitoyltransferase	I7I48_06260	D8B26_001467	class 1	#ff4646	1.0	1.23756839872027	0.352335111284869	-0.748179456349525
CPSG_03133		0.074620185233073	0.00325631300903217	0.257752890818484	324.0	460.0	2037.0	1409.0	926.0	613.0	1039.0	1380.0	15.1019	31.9136	99.9206	82.3267	36.3635	32.5266	75.0397	66.1082	EFW19958.1	tyrosine-protein phosphatase SIW14	CIMG_04137	XM_001244695.2	tyrosine phosphatase	HISTO_ZT.Contig181.Fgenesh_histo.164.final_new	tyrosine phosphatase	I7I48_06661	D8B26_003560	class 1	#ff4646	1.0	1.72959845550994	0.473703503130814	-0.931578352487675
CPSG_05016		0.240746360269805	0.0251308046878021	0.247203497116844	1.0	0.0	6.0	5.0	3.0	1.0	1.0	5.0	0.916097	0	5.78454	5.74187	2.31542	1.04287	1.41948	4.70761	EFW18330.1	predicted protein								class 1	#ff4646	1.0	2.32119774186896	0.990478611409265	-1.32289422374304
CPSG_05159		0.0793156835885201	0.00343993134542533	0.0992051712824896	150.0	44.0	496.0	412.0	263.0	143.0	213.0	330.0	10.177	4.44334	35.4148	35.0401	15.0331	11.0447	22.3921	23.0107	EFW18473.1	HMG domain-containing protein	CIMG_00406	XM_001246634.2	HMG domain-containing protein				D8B26_005249	class 1	#ff4646	1.0	1.97547460692978	0.745148777659587	-1.13821503310254
CPSG_03717		0.132980990547755	0.0240183061752379	0.259854487877536	0.0	0.0	3.0	4.0	1.0	2.0	2.0	1.0	0	0	0.456359	0.724789	0.12178	0.329102	0.447948	0.148559	EFW19333.1	hypothetical protein								class 1	#ff4646	1.0	2.54213308432587	1.04781209760964	-1.85770706485065
CPSG_06161		0.0590510265648677	0.00383176510167909	0.109450382388631	198.0	105.0	475.0	393.0	280.0	235.0	226.0	421.0	30.3534	23.9586	76.6323	75.5225	36.1632	41.011	53.6832	66.3305	EFW16893.1	DNA-directed RNA polymerase I and III polypeptide	CIMG_02708	XM_001248936.2	DNA-directed RNA polymerase I and III polypeptide	HISTO_ZL.Contig1131.eannot.1961.final_new	DNA-directed RNA polymerase I and III 14 KDA polypeptide	I7I48_01995	D8B26_000689	class 1	#ff4646	1.0	1.12724862358473	0.450078208629091	-0.737173873615056
CPSG_09757		0.0856259183813421	0.00875366551587519	0.186066074004252	394.0	157.0	832.0	664.0	500.0	401.0	468.0	633.0	29.3619	17.4148	65.251	62.0295	31.3924	34.0191	54.0408	48.482	EFW13718.1	conserved hypothetical protein	CIMG_09819	XM_001240197.2	oxidoreductase				D8B26_002542	class 1	#ff4646	1.0	1.10702116981371	0.433260981666373	-0.739466617668916
CPSG_00574		0.846673743877369	0.0225377354826602	0.0706717348610306	14.0	10.0	42.0	34.0	14.0	14.0	13.0	29.0	1.77978	1.8922	5.61905	5.41824	1.49945	2.02608	2.56076	3.78899	EFW22675.1	conserved hypothetical protein	CIMG_06493	XM_001242596.2	hypothetical protein					class 1	#ff4646	1.0	1.19922321601131	0.890928788234857	-0.1510482068211
CPSG_09649		0.577780115039243	0.000733681962463664	0.00499773874001223	716.0	560.0	2419.0	1735.0	789.0	676.0	835.0	1339.0	37.5847	43.7538	133.632	114.167	34.8932	40.3957	67.916	72.2382	EFW13782.1	conserved hypothetical protein				HISTO_GI.Contig382.eannot.1320.final_new	SMC (structural maintenance of chromosomes) domain-containing protein	I7I48_00892	D8B26_003693	class 1	#ff4646	1.0	1.25629525553256	0.930215682378748	-0.135852150024045
CPSG_00472	DIN1	0.308448817575493	0.00054887492490066	0.0043115286918202	430.0	308.0	1275.0	1000.0	523.0	380.0	516.0	779.0	34.1409	36.3988	106.535	99.5285	34.9843	34.3463	63.4809	63.567	EFW22573.1	rai1	CIMG_02624	XM_001248852.2	rai1 protein	HISTO_ZL.Contig1131-snap.14.final_new	HLA class III protein Dom3z	I7I48_10029	D8B26_000771	class 1	#ff4646	1.0	1.19628772800173	0.810625348184504	-0.22395784180252
CPSG_01469		0.668147670431253	0.014434884091198	0.0664216854424779	53.0	49.0	147.0	146.0	82.0	45.0	63.0	116.0	24.4577	33.6563	71.3892	84.4567	31.8801	23.6397	45.0472	55.0156	EFW21312.1	conserved hypothetical protein								class 1	#ff4646	1.0	1.09098586103192	0.731545059493609	-0.217015028873285
CPSG_04916		0.200130141700057	0.000431165280298688	0.0034673940975337	331.0	243.0	1120.0	965.0	456.0	302.0	415.0	673.0	20.4526	22.349	72.8308	74.7463	23.7384	21.2431	39.7335	42.739	EFW18230.1	conserved hypothetical protein	CIMG_00186	XM_004445921.1	hypothetical protein, variant	HISTO_KF.Contig597.Fgenesh_Aspergillus.133.final_new	hypothetical protein	I7I48_02672		class 1	#ff4646	1.0	1.43854372609294	0.951129886646221	-0.32439506402984
CPSG_07204		0.547320740089809	0.00690133024510124	0.0372280284218961	237.0	258.0	750.0	649.0	363.0	247.0	297.0	558.0	13.7075	22.2106	45.6508	47.0541	17.6882	16.2629	26.6168	33.1691	EFW16154.1	scramblase	CIMG_06643	XM_001242746.2	scramblase	HISTO_LG.Contig392.Fgenesh_histo.87.final_new	scramblase, ubiquitin-conjugating enzyme E2-18 kDa	I7I48_03634	D8B26_006131	class 1	#ff4646	1.0	1.08352179181575	0.741216893734306	-0.235532109015471
CPSG_07360		0.64974270912644	0.00310275696965111	0.0409493001073629	126.0	134.0	650.0	442.0	190.0	132.0	188.0	437.0	7.76934	12.2984	42.1796	34.1647	9.87036	9.26569	17.9622	27.6938	EFW16310.1	conserved hypothetical protein	CIMG_06787	XM_001242890.2	hypothetical protein	HISTO_LG.Contig392.eannot.1822.final_new	DUF2052 superfamily domain-containing protein	I7I48_03817	D8B26_006010	class 1	#ff4646	1.0	1.63128480535925	0.855986818752251	-0.240491579938164
CPSG_03022		0.584827349321871	0.00110128695504421	0.0217655324791909	359.0	276.0	988.0	793.0	432.0	302.0	475.0	751.0	18.8337	21.5516	54.5473	52.1501	19.0937	18.0359	38.612	40.492	EFW19847.1	conserved hypothetical protein	CIMG_04236	XM_001244794.2	hypothetical protein	HISTO_ZA.Contig209.eannot.1030.final_new	hypothetical protein	I7I48_06857	D8B26_003651	class 1	#ff4646	1.0	1.05865224606169	0.54421545735658	-0.135506984991879
CPSG_04758		0.658221334495935	0.00186821095995177	0.0289758865294131	305.0	209.0	765.0	674.0	371.0	225.0	392.0	580.0	15.5586	15.8689	41.0684	43.0995	15.9445	13.066	30.9845	30.4079	EFW18072.1	conserved hypothetical protein	CIMG_05834	XM_001241937.2	hypothetical protein	HISTO_ZZ.Contig127a.Fgenesh_Aspergillus.20.final_new	hypothetical protein	I7I48_11375	D8B26_005663	class 1	#ff4646	1.0	1.06713128246518	0.569030873248311	-0.131542214554595
CPSG_03492		0.802898782527693	0.00658129453074746	0.0554598471962071	138.0	194.0	648.0	518.0	192.0	184.0	237.0	429.0	19.5959	41.0032	96.8359	92.2055	22.9696	29.7436	52.1461	62.6082	EFW20317.1	hypothetical protein	CIMG_03790	XM_001244348.2	THUMP domain-containing protein	HISTO_JG.Contig206.Fgenesh_histo.113.final_new	THUMP domain-containing protein	I7I48_05559	D8B26_003284	class 1	#ff4646	1.0	1.42447247255034	0.827904470967719	-0.156963124228513
CPSG_06709		0.681921981146719	0.00073137295709584	0.00722635943161432	304.0	216.0	968.0	893.0	326.0	268.0	457.0	545.0	17.827	18.8534	59.7389	65.6446	16.1061	17.8908	41.525	32.8466	EFW16750.1	conserved hypothetical protein	CIMG_01957	XM_001248185.2	hypothetical protein				D8B26_001281	class 1	#ff4646	1.0	1.42136973992758	0.887726245963713	-0.13155601436433
CPSG_09730		0.519004357549167	0.000963983555921077	0.0147317851928318	897.0	840.0	3746.0	3181.0	1160.0	930.0	1602.0	1924.0	38.923	54.253	171.064	173.029	42.4071	45.9397	107.712	85.8041	EFW13691.1	ABC transporter	CIMG_09797	XM_001240175.2	ABC transporter	HISTO_DF.Contig537.Fgenesh_histo.22.final_new	ABC transporter	I7I48_03200	D8B26_002565	class 1	#ff4646	1.0	1.55769635362374	0.94631839219156	-0.189786021065424
CPSG_01809		0.116232078905885	0.000480670523289705	0.00730963954966491	442.0	289.0	1296.0	1054.0	542.0	437.0	582.0	849.0	20.0023	19.4664	61.7218	59.7915	20.6644	22.5128	40.8101	39.487	EFW21652.1	RanGTP-binding protein	CIMG_01374	XM_001247602.2	RanGTP-binding protein	HISTO_GL.Contig296.Fgenesh_Aspergillus.21.final_new	RanGTP-binding protein	I7I48_10803	D8B26_001809	class 1	#ff4646	1.0	1.26743313218779	0.712863408825386	-0.367598827996432
CPSG_01187	VPS29	0.256257609760417	0.00244671269374145	0.0285160021687743	768.0	443.0	2094.0	1474.0	853.0	703.0	776.0	1473.0	144.481	124.046	414.574	347.607	135.196	150.555	226.203	284.8	EFW23288.1	vacuolar protein sorting 29	CIMG_07118	XM_001243221.2	MJ0936 family phosphodiesterase	HISTO_DM.Contig936.Fgenesh_Aspergillus.16.final_new	vacuolar sorting-associated protein	I7I48_07754		class 1	#ff4646	1.0	1.14336893439729	0.69555972799037	-0.329338270464513
CPSG_02255		0.186807234600867	0.00174226801542023	0.0197355847347661	536.0	474.0	1511.0	1262.0	776.0	560.0	713.0	1083.0	38.1168	50.1719	113.082	112.5	46.4922	45.3347	78.565	79.1533	EFW22098.1	conserved hypothetical protein	CIMG_00962	XM_001247190.2	RNA polymerase II transcriptional coactivator	HISTO_ZL.Contig1161d.Fgenesh_Aspergillus.46.final_new	RNA polymerase II transcriptional coactivator	I7I48_06845	D8B26_002185	class 1	#ff4646	1.0	1.02690427289282	0.631158897211788	-0.326777994546436
CPSG_00677		0.488981782913401	0.00452135216777622	0.0336295829276929	63.0	43.0	199.0	161.0	77.0	60.0	65.0	147.0	10.1681	10.3299	33.8008	32.5736	10.4702	11.024	16.2554	24.3839	EFW22778.1	Ser/Thr protein phosphatase superfamily protein	CIMG_06395	XM_001242498.2	Ser/Thr protein phosphatase	HISTO_FX.Contig167.Fgenesh_histo.20.final_new	hypothetical protein	I7I48_12252	D8B26_006353	class 1	#ff4646	1.0	1.33400711785482	0.819852027156874	-0.307216487879775
CPSG_02175	ACN9	0.709817236114328	0.0145172660812093	0.124225988448997	177.0	201.0	495.0	538.0	234.0	210.0	268.0	441.0	28.7771	48.6407	84.6944	109.647	32.052	38.8672	67.5144	73.6887	EFW22018.1	ACN9 family protein				HISTO_DA.Contig93.eannot.1974.final_new	acetate non-utilizing protein	I7I48_08633	D8B26_002113	class 1	#ff4646	1.0	1.03463407529915	0.551479967650254	-0.181764219026111
CPSG_01291		0.614511539679185	0.0140303729290657	0.10975823946358	0.0	0.0	10.0	3.0	1.0	0.0	2.0	1.0	0	0	23.1885	8.28628	1.85636	0	6.82833	2.26457	EFW23392.1	hypothetical protein								class 1	#ff4646	1.0	3.18853303996535	1.69421205324912	-0.747884306655818
CPSG_04582		0.560021016134756	0.00600661261939126	0.0844699429577505	0.0	0.0	5.0	9.0	1.0	0.0	1.0	3.0	0	0	6.94647	14.8937	1.1122	0	2.04553	4.07032	EFW19036.1	conserved hypothetical protein								class 1	#ff4646	1.0	3.39901540110539	1.59475616369157	-0.747884306655819
CPSG_08099		0.610957893087352	0.00862001343010245	0.107835948811941	2.0	3.0	27.0	15.0	3.0	5.0	8.0	10.0	1.69428	3.78274	24.071	15.929	2.14113	4.82187	10.5011	8.7065	EFW15662.1	predicted protein								class 1	#ff4646	1.0	2.41129158327419	1.1319170240609	-0.502265091785639
CPSG_06680	SYS1	0.623869736153044	0.00343290167511701	0.067392696953926	345.0	177.0	919.0	679.0	328.0	276.0	367.0	729.0	39.1416	29.8898	109.726	96.5674	31.3516	35.6466	64.5168	85.0032	EFW16721.1	conserved hypothetical protein	CIMG_01929	XM_001248157.2	hypothetical protein	HISTO_ZT.Contig181.eannot.1682.final_new	integral membrane protein	I7I48_06462	D8B26_001305	class 1	#ff4646	1.0	1.21987387706006	0.57648812597202	-0.188782393134329
CPSG_07054		0.795199010353046	0.0250667604564961	0.204915085514474	1.0	1.0	6.0	10.0	2.0	1.0	2.0	6.0	1.3591	2.02294	8.58183	17.0371	2.29007	1.54719	4.21183	8.38094	EFW16538.1	predicted protein	CIMG_13014	XM_004445259.1	hypothetical protein				D8B26_005857	class 1	#ff4646	1.0	2.02144709463701	0.967538961158514	-0.319782084588659
CPSG_04915		0.419804033804445	0.000623143597640378	0.013647944387582	57.0	41.0	271.0	228.0	80.0	50.0	96.0	179.0	10.3922	11.1262	51.9971	52.1087	12.2882	10.3775	27.1202	33.541	EFW18229.1	hypothetical protein								class 1	#ff4646	1.0	1.91453233315072	0.884356958177607	-0.325063530443094
CPSG_09565		0.268845687133803	0.000213344712247733	0.00500046148722979	205.0	166.0	972.0	756.0	278.0	201.0	388.0	579.0	6.6149	7.97274	33.0074	30.5797	7.55754	7.38339	19.3994	19.2016	EFW13912.1	conserved hypothetical protein	CIMG_06907	XM_001243010.2	hypothetical protein	HISTO_ZZ.Contig127c.eannot.1617.final_new	hypothetical protein	I7I48_11851	D8B26_005917	class 1	#ff4646	1.0	1.78529067585361	0.833752555629775	-0.296444437778608
CPSG_05061		0.64358622935461	0.00504555167304916	0.0805252740347612	0.0	0.0	11.0	8.0	0.0	1.0	1.0	5.0	0	0	9.32417	8.07744	0	0.916922	1.24804	4.13905	EFW18375.1	conserved hypothetical protein	CIMG_00319	XM_001246547.2	hypothetical protein					class 1	#ff4646	1.0	3.87339989626844	1.71970516255688	-0.681140069897512
CPSG_01791		0.148372549095131	0.000968506763003725	0.00441917528928424	289.0	187.0	767.0	767.0	377.0	284.0	304.0	476.0	49.0566	47.2467	137.016	163.206	53.9147	54.8793	79.9578	83.0415	EFW21634.1	conserved hypothetical protein	CIMG_01388	XM_001247616.2	RNA polymerase II mediator complex protein	HISTO_GL.Contig59-snap.3.final_new			D8B26_001796	class 1	#ff4646	1.0	1.27652887498582	0.98526134693748	-0.416388852905495
CPSG_03258		0.0765432639542574	0.000590972986590002	0.00507560216295302	737.0	515.0	2472.0	2053.0	1159.0	707.0	963.0	1298.0	46.5789	48.4462	164.417	162.649	61.7123	50.8665	94.3053	84.3112	EFW20083.1	conserved hypothetical protein	CIMG_04017	XM_001244575.2	hypothetical protein	HISTO_ZT.Contig181.eannot.1593.final_new	DUF2408 superfamily domain-containing protein	I7I48_06561	D8B26_003464	class 1	#ff4646	1.0	1.43350047065119	0.988160867925564	-0.483812892867043
CPSG_05856		0.214506100846642	0.00419656196155712	0.0285160021687743	619.0	421.0	1743.0	1315.0	971.0	519.0	798.0	961.0	14.5408	14.7201	43.0895	38.7227	19.2169	13.8789	29.0462	23.2012	EFW17413.1	ankyrin repeat protein	CIMG_05510	XM_001246068.2	hypothetical protein	HISTO_ER.Contig17.Fgenesh_Neurospora.62.final_new	serine/threonine-protein kinase ripk4	I7I48_09771		class 1	#ff4646	1.0	1.12824951791762	0.76847232541292	-0.409048157801413
CPSG_02964	ELC1	0.12969429992197	0.00230165366533112	0.00851310475528722	338.0	208.0	763.0	782.0	429.0	347.0	324.0	523.0	33.841	30.997	80.3947	98.1466	36.1868	39.55	50.2643	53.8167	EFW21121.1	transcriptional elongation regulator Elc1/Elongin C	CIMG_09707	XM_001240085.2	transcriptional elongation regulator Elc1/Elongin C	HISTO_DM.Contig940.eannot.1262.final_new	transcriptional elongation regulator Elc1/Elongin C	I7I48_08147	D8B26_002628	class 1	#ff4646	1.0	1.09440746846586	0.879828140675321	-0.458625989793372
CPSG_05423		0.0963528502797237	0.000637381465640924	0.0120455527046461	307.0	199.0	884.0	772.0	384.0	333.0	417.0	626.0	13.8435	13.3564	41.9504	43.6382	14.5883	17.0939	29.1361	29.0115	EFW17786.1	conserved hypothetical protein	CIMG_08875	XM_001241711.2	hypothetical protein	HISTO_FE.Contig19.Fgenesh_histo.180.final_new	C6 zinc finger domain-containing protein	I7I48_08795	D8B26_004870	class 1	#ff4646	1.0	1.29696075920647	0.671303034428113	-0.450208883251551
CPSG_08233		0.306266747581714	0.010975238159667	0.0874792850060871	1.0	0.0	9.0	5.0	2.0	1.0	1.0	4.0	0.626707	0	5.93585	3.92804	1.05599	0.713436	0.971074	2.5764	EFW15045.1	predicted protein				HISTO_AZ.Contig47-snap.63.final_new	hypothetical protein	I7I48_00167		class 1	#ff4646	1.0	2.60498152980512	1.42949280120539	-1.06870353840714
CPSG_09304		0.142987295338548	0.00295384455725878	0.0385089546216808	249.0	230.0	888.0	702.0	504.0	260.0	382.0	593.0	31.474	43.2723	118.125	111.232	53.6721	37.4124	74.8175	77.0363	EFW14230.1	conserved hypothetical protein	CIMG_00691	XM_001246919.2	hypothetical protein				D8B26_002412	class 1	#ff4646	1.0	1.30029153992608	0.70712384317863	-0.557795193046275
CPSG_00816		0.0641627978042849	0.00171328389729039	0.0135975599258923	42.0	23.0	148.0	118.0	65.0	57.0	51.0	83.0	2.87598	2.3442	10.6653	10.1288	3.74986	4.44325	5.4112	5.84121	EFW22917.1	conserved hypothetical protein	CIMG_06261	XM_001242364.2	hypothetical protein	HISTO_GX.Contig297.Fgenesh_Aspergillus.22.final_new	hypothetical protein	I7I48_10230	D8B26_006476	class 1	#ff4646	1.0	1.61632823750725	0.990254933207557	-0.861030538085523
CPSG_01306		0.266751670449443	0.0204157994553563	0.11823738007678	2.0	0.0	11.0	12.0	3.0	3.0	1.0	8.0	0.952664	0	5.51414	7.16527	1.20392	1.62675	0.73807	3.91641	EFW21149.1	conserved hypothetical protein	CIMG_12941	XM_001240221.1	hypothetical protein					class 1	#ff4646	1.0	2.92775821423072	1.649766726632	-1.51530623256289
CPSG_04962		0.286416301819561	0.0344144650667968	0.165621650942966	1.0	1.0	10.0	5.0	2.0	4.0	3.0	3.0	1.3591	2.02294	14.3031	8.51853	2.29007	6.18876	6.31774	4.19047	EFW18276.1	hypothetical protein								class 1	#ff4646	1.0	1.93093072201843	1.13037373448511	-1.07446454419243
CPSG_05713		0.106265957651552	0.00282037680543701	0.0235272021925183	75.0	49.0	217.0	207.0	121.0	84.0	111.0	128.0	11.6589	11.3376	35.5002	40.3373	15.847	14.865	26.7366	20.45	EFW17270.1	conserved hypothetical protein								class 1	#ff4646	1.0	1.35033636748754	0.818804645872099	-0.657122062119807
CPSG_07432		0.0635349206006501	0.00326894124346343	0.0245497988391237	598.0	391.0	1464.0	1202.0	766.0	769.0	623.0	1067.0	42.56	41.4198	109.652	107.238	45.9299	62.3042	68.7031	78.0466	EFW15805.1	mitochondrial import receptor subunit Tom37	CIMG_08082	XM_001240918.2	mitochondrial import receptor subunit	HISTO_FX.Contig167.Fgenesh_histo.44.final_new	metaxin	I7I48_12304	D8B26_004379	class 1	#ff4646	1.0	1.01523657205804	0.679338284324581	-0.587779878322148
CPSG_09984		0.127926617492719	0.00664176228754748	0.0344742545510526	150.0	69.0	424.0	293.0	183.0	182.0	129.0	261.0	12.0282	8.23544	35.7808	29.4522	12.363	16.6138	16.0282	21.5098	EFW13438.1	acetamidase/formamidase	CIMG_01776	XM_001248004.2	acetamidase/formamidase	HISTO_ZT.Contig1089.eannot.1677.final_new	acetamidase/formamidase	I7I48_06279	D8B26_001446	class 1	#ff4646	1.0	1.33083385374526	0.903692877815629	-0.730679947770415
CPSG_06587	SPC19	0.121314707435939	0.00454528011566638	0.0671513559853326	110.0	89.0	308.0	245.0	167.0	135.0	173.0	209.0	31.2398	37.6215	92.0539	87.2215	39.9575	43.6455	76.1289	61.0029	EFW16628.1	mitotic spindle biogenesis protein Spc19	CIMG_01843	XM_001248071.2	mitotic spindle biogenesis protein Spc19	HISTO_ZT.Contig1129.eannot.1091.final_new	mitotic spindle biogenesis protein Spc19	I7I48_06369	D8B26_001378	class 1	#ff4646	1.0	1.04146829466959	0.524557859676458	-0.533804774091744
CPSG_00728		0.112495299272884	0.00334731934690593	0.204280379980549	318.0	262.0	999.0	868.0	428.0	503.0	583.0	855.0	31.1006	38.1394	102.821	106.415	35.2656	56.0016	88.3483	85.9402	EFW22829.1	mitochondrial hydrolase	CIMG_06345	XM_001242448.2	alpha/beta hydrolase	HISTO_GX.Contig297.eannot.1512.final_new	abhydrolase domain-containing protein	I7I48_10103	D8B26_006404	class 1	#ff4646	1.0	1.26066953706892	0.378835659165214	-0.605417196898719
CPSG_01604		0.0676752361495375	0.00176863073154701	0.116022872075836	1485.0	913.0	4075.0	3321.0	2236.0	1437.0	2370.0	2852.0	35.1542	32.17	101.521	98.5509	44.5952	38.7255	86.9333	69.3886	EFW21447.1	rho guanyl nucleotide exchange factor	CIMG_01567	XM_001247795.2	rho guanyl nucleotide exchange factor	HISTO_ZZ.Contig127b-snap.92.final_new			D8B26_001646	class 1	#ff4646	1.0	1.22519517363007	0.463719819634522	-0.548544370990947
CPSG_03699		0.0583372626891799	0.000863891047082797	0.0527596481065981	377.0	265.0	1261.0	1109.0	645.0	423.0	753.0	854.0	9.52523	9.96576	33.5294	35.1243	13.7297	12.1665	29.4793	22.1759	EFW19315.1	conserved hypothetical protein	CIMG_09153	XM_001239531.2	hypothetical protein	HISTO_BP.Contig457.Fgenesh_histo.191.final_new	hypothetical protein	I7I48_04005	D8B26_007554	class 1	#ff4646	1.0	1.46618346306788	0.544094808984211	-0.657418023736017
CPSG_03278	VPS74	0.114819585247114	0.00246558279005583	0.0878163105006037	359.0	202.0	905.0	721.0	451.0	367.0	539.0	637.0	21.5224	18.0251	57.0979	54.1842	22.7792	25.0468	50.0694	39.2486	EFW20103.1	vacuolar protein sorting-associated protein 74	CIMG_03998	XM_001244556.2	vacuolar protein sorting-associated protein 74	HISTO_ZT.Contig181.eannot.1632.final_new	golgi phosphoprotein 3 domain-containing protein	I7I48_06536	D8B26_003444	class 1	#ff4646	1.0	1.13360678435022	0.451880531927254	-0.50729524388438
CPSG_09444		0.0842136687718163	0.00161858675559395	0.0511290787872543	41.0	30.0	146.0	123.0	72.0	50.0	73.0	104.0	4.15189	4.52182	15.5593	15.6138	6.14272	5.76398	11.4544	10.8239	EFW14076.1	conserved hypothetical protein	CIMG_07660	XM_001240496.1	hypothetical protein					class 1	#ff4646	1.0	1.48443085571443	0.600033502951081	-0.702852907502214
CPSG_05887		0.349632663109145	0.0295432571256148	0.370327338393893	0.0	0.0	3.0	3.0	2.0	0.0	1.0	2.0	0	0	1.89952	2.26261	1.01378	0	0.932255	1.2367	EFW17444.1	hypothetical protein	CIMG_11556	XM_012358500.1	hypothetical protein					class 1	#ff4646	1.0	2.36735083580109	0.822706542752824	-1.13320185056302
CPSG_01446		0.048102023193174	0.000171294113280995	0.0166749961479464	103.0	65.0	602.0	465.0	177.0	118.0	270.0	412.0	4.69232	4.40752	28.8618	26.5549	6.79344	6.1196	19.0591	19.2902	EFW21289.1	conserved hypothetical protein	CIMG_01711	XM_001247939.2	C6 zinc finger domain-containing protein				D8B26_001506	class 1	#ff4646	1.0	2.24347577778085	0.644252297662006	-0.744523411161718
CPSG_01097		0.378607477378807	0.0212477541736281	0.465189701264501	650.0	649.0	1755.0	1838.0	1125.0	701.0	927.0	2265.0	26.8507	39.9041	76.295	95.1765	39.1527	32.9649	59.3349	96.1611	EFW23198.1	asparagine synthase	CIMG_07036	XM_001243139.2	cytoplasm protein	HISTO_BP.Contig457.eannot.1754.final_new	cytoplasm protein	I7I48_03929	D8B26_006707	class 1	#ff4646	1.0	1.04557666442038	0.309540483549462	-0.390419219030838
CPSG_00439	GPI7	0.0801657061840586	0.000577210480246307	0.0657373921821252	430.0	290.0	1245.0	984.0	570.0	438.0	660.0	1065.0	17.3424	17.4088	52.8427	49.7481	19.3678	20.1097	41.245	44.1447	EFW22540.1	transferase	CIMG_10985	XM_012358973.1	transferase	HISTO_GX.Contig297.Fgenesh_histo.98.final_new	phosphoethanolamine transferase	I7I48_10091	D8B26_000795	class 1	#ff4646	1.0	1.2077079921623	0.378587027446669	-0.426300091922985
CPSG_08263		0.141441633906239	0.0022263718971973	0.237522872043276	10784.0	5988.0	35202.0	28500.0	14271.0	10346.0	20281.0	24856.0	609.403	503.649	2093.44	2018.86	679.449	665.574	1775.83	1443.59	EFW15075.1	conserved hypothetical protein								class 1	#ff4646	1.0	1.55430468425521	0.464239240972892	-0.535718814973647
CPSG_03488	ASF1	0.161699438856022	0.00315435819397534	0.158268249808769	1172.0	609.0	2559.0	2164.0	1326.0	1020.0	1496.0	2097.0	104.475	80.8037	240.066	241.815	99.5849	103.508	206.635	192.119	EFW20313.1	histone chaperone ASF1	CIMG_03794	XM_001244352.2	histone chaperone ASF1	HISTO_JG.Contig206.eannot.1456.final_new	histone chaperone asf1	I7I48_05556	D8B26_003288	class 1	#ff4646	1.0	1.03967464346773	0.387205076248579	-0.387450518445323
CPSG_07206		0.167630112067688	0.00207639255858091	0.061675793978098	15.0	17.0	89.0	96.0	33.0	26.0	44.0	62.0	1.47188	2.48291	9.19069	11.8085	2.72811	2.90433	6.68995	6.25263	EFW16156.1	meiosis-specific topoisomerase Spo11	CIMG_06645	XM_001242748.2	meiotic recombination protein spo11	HISTO_LG.Contig392-snap.118.final_new			D8B26_006129	class 1	#ff4646	1.0	2.07888831933964	0.792048805966979	-0.810543579805675
CPSG_00820		0.0720523172299896	0.000480670523289705	0.0298389421071996	137.0	84.0	518.0	530.0	217.0	154.0	282.0	393.0	12.9554	11.8233	51.5509	62.8272	17.2885	16.5784	41.3207	38.1954	EFW22921.1	conserved hypothetical protein	CIMG_06258	XM_001242361.1	hypothetical protein	HISTO_GX.Contig297.Fgenesh_histo.112.final_new	hypothetical protein	I7I48_10221	D8B26_006479	class 1	#ff4646	1.0	1.83283115480524	0.631948452333289	-0.690098169267615
CPSG_05826		0.202554897972431	0.00288601635511075	0.140892442800618	184.0	87.0	515.0	413.0	248.0	150.0	240.0	446.0	9.14914	6.4389	26.9492	25.7427	10.3892	8.49071	18.491	22.7922	EFW17383.1	hypothetical protein							D8B26_000110	class 1	#ff4646	1.0	1.40330615649843	0.460568950232543	-0.523285870194659
CPSG_06119		0.20839935661159	0.00557553870349265	0.216712769555179	363.0	174.0	1042.0	845.0	371.0	455.0	630.0	721.0	39.561	28.2439	119.57	115.491	34.0285	56.4238	106.385	80.7606	EFW17676.1	conserved hypothetical protein	CIMG_13440	XM_001245765.2	hypothetical protein	HISTO_ZU.Contig171.Fgenesh_Aspergillus.19.final_new	conserved protein similar to nucleolar protein NOP2	I7I48_01060		class 1	#ff4646	1.0	1.43895255324522	0.464370150018458	-0.594372349114371
CPSG_08452	HUL4	0.0569802396412485	0.000773285166085505	0.0802853013147015	359.0	390.0	2565.0	2012.0	1012.0	514.0	1160.0	1611.0	9.71893	15.7152	73.0781	68.28	23.0819	15.8408	48.6597	44.8237	EFW14794.1	E3 ubiquitin-protein ligase HUWE1	CIMG_11441	XM_012358455.1	ubiquitin-protein ligase	HISTO_FE.Contig19.eannot.1802.final_new	ubiquitin-protein ligase E3	I7I48_08753	D8B26_000543	class 1	#ff4646	1.0	2.18581657229176	0.708168131838384	-0.904641531105968
CPSG_05802		0.497757156564299	0.00866667339572435	0.227985786747874	2.0	1.0	18.0	18.0	7.0	1.0	7.0	12.0	0.798261	0.59408	7.56073	9.00594	2.35385	0.454366	4.32913	4.92249	EFW17359.1	predicted protein	CIMG_13475	XM_004446192.1	hypothetical protein					class 1	#ff4646	1.0	2.80548538487746	0.900001115026598	-0.760947547233773
CPSG_07619	RAD9	0.267664055290213	0.00225117033367333	0.111220418189855	183.0	73.0	589.0	438.0	179.0	179.0	271.0	428.0	13.0873	7.77055	44.3292	39.2658	10.7849	14.5728	30.03	31.458	EFW15992.1	DNA repair protein Rad9	CIMG_07902	XM_001240738.2	DNA repair protein rad9	HISTO_KF.Contig597.genewise.95.final_new	DNA repair protein rad9	I7I48_02510	D8B26_004228	class 1	#ff4646	1.0	1.66380110239746	0.554188176474145	-0.512007502142044
CPSG_06679	NIT11	0.367719576859344	0.00398583903063703	0.23760643817761	798.0	660.0	2395.0	1885.0	1183.0	721.0	1155.0	2350.0	42.5444	52.3737	134.376	125.977	53.1361	43.7587	95.4133	128.764	EFW16720.1	golgi transport complex component Cog5	CIMG_01928	XM_001248156.2	golgi transport complex component Cog5	HISTO_ZT.Contig181.Fgenesh_Aspergillus.54.final_new	golgi transport complex component Cog5	I7I48_06461	D8B26_001306	class 1	#ff4646	1.0	1.11496197274023	0.356680450423139	-0.279785090326263
CPSG_07223		0.370327551377265	0.00284835137734231	0.0987649526775878	37.0	30.0	190.0	127.0	71.0	32.0	78.0	124.0	3.87527	4.67682	20.9425	16.6742	6.26505	3.8154	12.6585	13.3478	EFW16173.1	conserved hypothetical protein	CIMG_06661	XM_001242764.2	hypothetical protein				D8B26_006114	class 1	#ff4646	1.0	1.78481154166256	0.638358301905249	-0.479634589147587
CPSG_00604		0.280024430174639	0.00323989590788919	0.102532670322302	189.0	167.0	540.0	442.0	275.0	196.0	271.0	477.0	10.4733	13.7743	31.4913	30.7033	12.8387	12.3643	23.2691	27.1662	EFW22705.1	conserved hypothetical protein	CIMG_06463	XM_001242566.2	RNA polymerase III transcription factor subunit	HISTO_DY.Contig31.fgenesh_plus.5.final_new	transcription factor tfiiic complex a box associated subunit sfc1	I7I48_03411	D8B26_006292	class 1	#ff4646	1.0	1.03370091763804	0.41084233162455	-0.330347181589449
CPSG_01905		0.592677450985136	0.0463924202257322	0.298778116233789	1.0	0.0	7.0	8.0	5.0	0.0	2.0	4.0	0.589817	0	4.34502	5.91493	2.48458	0	1.82783	2.42475	EFW21748.1	conserved hypothetical protein	CIMG_12795	XM_001247511.2	hypothetical protein				D8B26_001892	class 1	#ff4646	1.0	2.73064601459156	1.21230435231067	-0.906673054346623
CPSG_03496	COG3	0.244170226075666	0.00423776722237467	0.111770248683865	616.0	649.0	2153.0	1568.0	947.0	767.0	1074.0	1526.0	22.3058	34.9793	82.0457	71.1744	28.8903	31.6171	60.2599	56.791	EFW20321.1	golgi complex component Cog3	CIMG_03787	XM_001244345.2	golgi complex component Cog3	HISTO_ZL.Contig658-snap.27.final_new	golgi complex component Cog3	I7I48_01452	D8B26_003281	class 1	#ff4646	1.0	1.1113992822372	0.496206091436532	-0.37111757653807
CPSG_06617		0.274294418405888	0.00345224383714129	0.0747667274257534	427.0	598.0	2636.0	2089.0	955.0	586.0	1143.0	1366.0	24.5207	51.1135	159.304	150.378	46.2034	38.3082	101.704	80.6201	EFW16658.1	conserved hypothetical protein							D8B26_001352	class 1	#ff4646	1.0	1.80656294051014	0.881475668631497	-0.527375671090272
CPSG_02404	PCH1	0.575590241186378	0.00879412747002907	0.235765400969049	377.0	429.0	1269.0	970.0	557.0	419.0	763.0	927.0	22.9272	38.8327	81.2172	73.9476	28.5385	29.0078	71.899	57.94	EFW20561.1	cyclin	CIMG_11147	XM_012358257.1	cyclin	HISTO_JG.Contig207.genewise.54.final_new	cyclin	I7I48_05718	D8B26_003082	class 1	#ff4646	1.0	1.05085002929203	0.380113242950357	-0.21848846613355
CPSG_05181		0.44339857787137	0.00375743790811941	0.169318736152575	388.0	399.0	1236.0	1010.0	590.0	395.0	725.0	990.0	17.1214	26.2065	57.3985	55.8688	21.9343	19.8424	49.5715	44.8983	EFW18495.1	conserved hypothetical protein	CIMG_00425	XM_001246653.2	hypothetical protein	HISTO_EA.Contig33.Fgenesh_histo.226.final_new	H2A superfamily domain-containing protein	I7I48_04509	D8B26_005266	class 1	#ff4646	1.0	1.08800722898644	0.379036687161728	-0.248109889316651
CPSG_01685		0.572649643082906	0.0136384911874597	0.284525236037985	473.0	603.0	2023.0	1450.0	951.0	468.0	1003.0	1465.0	10.0894	19.1448	45.4125	38.7716	17.0903	11.3642	33.1507	32.1166	EFW21528.1	SNF2 family helicase	CIMG_01489	XM_001247717.2	SNF2 family helicase	HISTO_ZZ.Contig127c.Fgenesh_Aspergillus.155.final_new	SNF2 family helicase	I7I48_11768	D8B26_001710	class 1	#ff4646	1.0	1.26541543487451	0.474447996078831	-0.282846156534545
CPSG_07144		0.170205955859243	0.000636821834392914	0.0664998137622428	2317.0	1562.0	8297.0	6094.0	2681.0	2321.0	3969.0	5757.0	131.605	132.056	495.955	433.9	128.295	150.076	349.313	336.07	EFW16094.1	conserved hypothetical protein	CIMG_06588	XM_001242691.2	hypothetical protein	HISTO_LG.Contig392-snap.159.final_new	hypothetical protein	I7I48_03569	D8B26_006182	class 1	#ff4646	1.0	1.46436908951885	0.54676155202676	-0.328006564691986
CPSG_04426		0.720715021449251	0.00919979879897024	0.133114365079256	9.0	1.0	50.0	39.0	5.0	6.0	9.0	33.0	6.0127	0.99439	35.1538	32.6613	2.81425	4.56319	9.31659	22.6584	EFW18880.1	conserved hypothetical protein	CIMG_10015	XM_001238992.1	hypothetical protein				D8B26_007099	class 1	#ff4646	1.0	3.06326760732873	1.2425647060052	-0.509764772626965
CPSG_07832		0.770382214220404	0.038352901646834	0.362388828247394	6.0	6.0	25.0	29.0	9.0	7.0	8.0	32.0	2.1097	3.14015	9.25093	12.7823	2.66611	2.80193	4.3586	11.564	EFW15395.1	predicted protein								class 1	#ff4646	1.0	1.6426428155323	0.621585472489886	-0.320590760442958
CPSG_08948		0.28297156584208	0.000355441225876271	0.0137964295743278	90.0	40.0	515.0	413.0	111.0	72.0	179.0	318.0	7.99866	5.29133	48.1679	46.0115	8.31121	7.28447	24.6499	29.0463	EFW14360.1	conserved hypothetical protein	CIMG_07592	XM_001240428.2	hypothetical protein	HISTO_ZL.Contig1161c.Fgenesh_histo.109.final_new				class 1	#ff4646	1.0	2.46405567842277	0.917198296825662	-0.475973674075755
CPSG_02328		0.242076934904466	0.00123827914249536	0.545030530533913	11.0	14.0	97.0	84.0	25.0	18.0	77.0	136.0	1.37279	2.60058	12.7397	13.1411	2.62856	2.55726	14.8898	17.4437	EFW20485.1	hypothetical protein								class 1	#ff4646	1.0	2.40558753827244	-0.214393655205082	-0.712215122749073
CPSG_05905		0.544294660934659	0.0236548883155307	0.792372526565674	0.0	3.0	15.0	11.0	2.0	2.0	12.0	20.0	0	0.599484	2.1193	1.85123	0.226215	0.305666	2.49629	2.75959	EFW17462.1	predicted protein	CIMG_11551	XM_012358496.1	hypothetical protein					class 1	#ff4646	1.0	2.99570468366168	-0.285918640362993	-0.931683026278454
CPSG_03602		0.167189050893493	0.00110200304906063	0.430430011405825	100.0	77.0	343.0	277.0	135.0	118.0	267.0	440.0	6.37922	7.3112	23.027	22.1508	7.25551	8.5692	26.3917	28.8476	EFW19218.1	conserved hypothetical protein				HISTO_EA.Contig33.genewise.94.final_new	possible transcription factor IIIc-like protein, conidia-enriched transcript	I7I48_04702	D8B26_007475	class 1	#ff4646	1.0	1.37633650968742	-0.179353641721169	-0.450209052805683
CPSG_04569		0.137384799100988	0.000863445771444196	0.468041145144066	203.0	114.0	642.0	495.0	238.0	216.0	498.0	780.0	12.1372	10.1451	40.3955	37.0996	11.9885	14.7017	46.1359	47.9297	EFW19023.1	MFS transporter	CIMG_10154	XM_001239131.2	MFS transporter	HISTO_ZT.Contig174.Fgenesh_histo.16.final_new	MFS transporter	I7I48_06014	D8B26_007213	class 1	#ff4646	1.0	1.43836243895499	-0.165846900034608	-0.481755072527614
CPSG_00647		0.128176679871019	0.00210529986556818	0.607196151346733	335.0	324.0	1161.0	965.0	538.0	444.0	1056.0	1252.0	13.5976	19.5745	49.5935	49.1004	18.3978	20.5159	66.4153	52.2287	EFW22748.1	hypothetical protein	CIMG_11748	XM_004445315.1	hypothetical protein	HISTO_DF.Contig537.Fgenesh_Aspergillus.150.final_new	hypothetical protein	I7I48_03345	D8B26_006329	class 1	#ff4646	1.0	1.26354488813003	-0.14467904937043	-0.511737669256723
CPSG_01408		0.217495116768239	0.00352493083152588	0.549783332116295	24.0	6.0	120.0	95.0	42.0	17.0	98.0	166.0	2.47277	0.920138	13.0115	12.2698	3.64575	1.99394	15.6454	17.578	EFW21251.1	conserved hypothetical protein								class 1	#ff4646	1.0	2.60158244507525	-0.2832080049385	-1.0241961870802
CPSG_03634	ORM1	0.188094388807435	0.00244625325598214	0.481586440504468	43.0	21.0	137.0	118.0	53.0	46.0	126.0	169.0	12.9596	9.42046	43.453	44.5807	13.4575	15.7823	58.8412	52.3478	EFW19250.1	unfolded protein response protein Orm1	CIMG_09101	XM_001239479.2	unfolded protein response protein Orm1	HISTO_DM.Contig93.eannot.1637.final_new	ORMDL family protein	I7I48_07540	D8B26_007505	class 1	#ff4646	1.0	1.5976873757182	-0.213271576668974	-0.601462493574204
CPSG_02226	GYP1	0.342946518392226	0.003096665351134	0.990828034173451	646.0	455.0	1815.0	1225.0	847.0	549.0	1311.0	1617.0	22.1005	23.1692	65.3466	52.5349	24.4129	21.3813	69.4962	56.855	EFW22069.1	GTPase activating protein	CIMG_00989	XM_001247217.2	GTPase activating protein	HISTO_DA.Contig93.Fgenesh_Aspergillus.170.final_new	GTPase activating protein GYP1	I7I48_08709	D8B26_002159	class 1	#ff4646	1.0	1.01936166674082	0.00432411793715293	-0.262669361791687
CPSG_02324		0.591371641929063	0.020468816090544	0.991613142483048	0.0	0.0	4.0	3.0	0.0	1.0	3.0	4.0	0	0	3.22845	2.88417	0	0.87307	3.56507	3.15288	EFW20481.1	predicted protein								class 1	#ff4646	1.0	2.55506165524824	-0.011581052735897	-0.681140069897511
CPSG_00526		0.368022342805717	0.00259917462913564	0.658049384720404	6.0	9.0	68.0	47.0	12.0	13.0	48.0	85.0	0.486854	1.08698	5.80674	4.78065	0.820342	1.20083	6.03499	7.08851	EFW22627.1	conserved hypothetical protein							D8B26_000723	class 1	#ff4646	1.0	2.46389952109439	-0.201863695814249	-0.673500419492626
CPSG_09474		0.382028630886728	0.0035314671888237	0.787548130001202	377.0	233.0	984.0	698.0	380.0	381.0	719.0	1034.0	14.0653	12.9388	38.6347	32.644	11.9442	16.1816	41.5646	39.6475	EFW13821.1	WD repeat protein	CIMG_06814	XM_001242917.2	WD repeat protein	HISTO_LG.Contig392.fgenesh_plus.97.final_new	WD domain-containing protein	I7I48_03848	D8B26_005991	class 1	#ff4646	1.0	1.03900218513543	-0.0767358503991336	-0.269749974457664
CPSG_01401		0.317392505765157	0.00320015648473237	0.808733103545921	19.0	29.0	138.0	110.0	47.0	28.0	109.0	158.0	1.53608	3.4897	11.7413	11.1479	3.20128	2.57696	13.6544	13.1282	EFW21244.1	hypothetical protein	CIMG_13569	XM_004444795.1	hypothetical protein					class 1	#ff4646	1.0	1.98425192294078	-0.108511182260218	-0.612888770381531
CPSG_03628	ABC4	0.457480864552708	0.0108071526768497	0.960512731799589	140.0	170.0	656.0	452.0	321.0	136.0	422.0	721.0	2.99205	5.40779	14.7544	12.1094	5.77979	3.3088	13.9747	15.8367	EFW19244.1	ABC transporter	CIMG_09093	XM_001239471.2	ABC transporter CDR4	HISTO_ZL.Contig1161c.Fgenesh_Aspergillus.114.final_new	ABC transporter CDR4	I7I48_09517	D8B26_007499	class 1	#ff4646	1.0	1.41433485295287	-0.0414392788048268	-0.424161604704541
CPSG_04248		0.114169832667137	0.000794235643412491	0.968312159548462	398.0	292.0	1094.0	876.0	516.0	414.0	791.0	1205.0	21.004	22.9368	60.7593	57.9516	22.9422	24.872	64.682	65.3574	EFW18702.1	Swr1p complex component	CIMG_03034	XM_001243592.2	Swr1p complex component	HISTO_AZ.Contig47.Fgenesh_histo.69.final_new	SWR1-complex protein	I7I48_00147	D8B26_005521	class 1	#ff4646	1.0	1.08626213438577	-0.0169136485244783	-0.367673575087417
CPSG_06483		0.174850325675264	0.00299289091205682	0.895478029703666	356.0	417.0	1750.0	1340.0	808.0	437.0	1393.0	1781.0	8.31205	14.4919	43.0004	39.2197	15.8941	11.6153	50.3961	42.7377	EFW17215.1	serine/threonine protein kinase	CIMG_13373	XM_001245187.2	STE/STE20/YSK protein kinase	HISTO_FE.Contig19.Fgenesh_histo.99.final_new	polarity-defective 6	I7I48_09082	D8B26_003952	class 1	#ff4646	1.0	1.57881624877905	-0.0681507223926987	-0.589316378316047
CPSG_03879		0.0695617110762116	0.000194536291263908	0.645550548319793	21.0	17.0	289.0	254.0	46.0	37.0	229.0	266.0	2.5282	3.04629	36.6156	38.3325	4.66569	5.07089	42.7185	32.9126	EFW19495.1	conserved hypothetical protein	CIMG_09334	XM_001239712.2	hypothetical protein				D8B26_007722	class 1	#ff4646	1.0	3.37733562651197	0.12874930756773	-1.0411649430173
CPSG_10101		0.43213845178866	0.00715569213229953	0.934266545253349	3.0	0.0	17.0	21.0	2.0	3.0	14.0	21.0	1.28414	0	7.65802	11.2681	0.721253	1.46185	9.28555	9.23846	EFW13290.1	predicted protein							D8B26_005420	class 1	#ff4646	1.0	3.35735379468205	0.100349192332713	-1.00365728446974
CPSG_01979	UBP5	0.434635075937027	0.000703814952097453	0.476522751124806	124.0	104.0	686.0	558.0	150.0	153.0	674.0	741.0	2.874	3.58781	16.7327	16.2122	2.92903	4.0369	24.2055	17.6511	EFW21822.1	ubiquitin C-terminal hydrolase	CIMG_01227	XM_001247455.2	ubiquitin C-terminal hydrolase	HISTO_GL.Contig59.Fgenesh_histo.44.final_new	ubiquitin carboxyl-terminal hydrolase	I7I48_10842	D8B26_001943	class 1	#ff4646	1.0	2.01444973201047	-0.204447268345103	-0.340318123600393
CPSG_02100		0.588732525365291	0.00271381427898623	0.618430199212283	118.0	129.0	524.0	420.0	151.0	155.0	380.0	694.0	9.05253	14.7302	42.3053	40.3905	9.75958	13.5366	45.171	54.7187	EFW21943.1	WD-repeat protein 5	CIMG_01113	XM_001247341.2	WD repeat protein	HISTO_GL.Contig233.eannot.1159.final_new	WD domain-containing protein	I7I48_11001	D8B26_002047	class 1	#ff4646	1.0	1.5116806595658	-0.160447585693495	-0.249780418626123
CPSG_01347		0.552612092476994	0.00154745931334213	0.559449100430931	5.0	8.0	92.0	68.0	8.0	12.0	88.0	103.0	0.80994	1.92887	15.6836	13.8081	1.09179	2.21286	22.0878	17.1478	EFW21190.1	hypothetical protein	CIMG_12256	XM_012358312.1	hypothetical protein					class 1	#ff4646	1.0	3.14474813363043	-0.265550058247726	-0.532516525978947
CPSG_02710	SFP1	0.375365750730138	0.00112912131431889	0.752570884628558	1098.0	844.0	3336.0	2697.0	1410.0	974.0	2834.0	3419.0	30.1024	34.4406	96.25	92.6875	32.5675	30.3982	120.389	96.3355	EFW20867.1	C2H2 transcription factor	CIMG_03255	XM_001243813.2	C2H2 transcription factor	HISTO_LF.Contig359.Fgenesh_histo.147.final_new	split zinc finger protein	I7I48_00382	D8B26_002833	class 1	#ff4646	1.0	1.2020263008848	-0.0912676466810147	-0.210795707822014
CPSG_07014		0.704716004656595	0.0126296081343296	0.802329944354155	13.0	2.0	44.0	32.0	9.0	7.0	32.0	54.0	5.99906	1.37372	21.3682	18.5111	3.49903	3.67729	22.8811	25.6107	EFW16498.1	predicted protein								class 1	#ff4646	1.0	2.21807726151346	-0.171754188982246	-0.4054884600853
CPSG_04388		0.498905549137633	0.00194429678921818	0.648774984626667	1.0	0.0	17.0	10.0	1.0	1.0	11.0	22.0	0.101498	0	1.81585	1.27232	0.085511	0.115544	1.72996	2.29492	EFW18841.1	hypothetical protein								class 1	#ff4646	1.0	3.51254616707711	-0.276637933600625	-0.683461669246971
CPSG_00716		0.533720972105382	0.00330900358557562	0.934051272034085	243.0	242.0	824.0	623.0	338.0	252.0	652.0	809.0	10.4828	15.5387	37.4087	33.6899	12.2844	12.3754	43.5818	35.868	EFW22817.1	P-type ATPase	CIMG_06355	XM_001242458.2	P-type ATPase	HISTO_ZU.Contig65.genewise.41.final_new	cation-transporting ATPase	I7I48_02926	D8B26_006392	class 1	#ff4646	1.0	1.14646836195512	-0.0349074404916143	-0.217368487879276
CPSG_06382		0.572563971872497	0.00361092668587146	0.867849126979939	2.0	0.0	25.0	12.0	2.0	1.0	16.0	23.0	2.5647	0	33.7383	19.2899	2.16074	1.45981	31.7918	30.3126	EFW17114.1	predicted protein								class 1	#ff4646	1.0	3.52904618069967	-0.13969738106953	-0.67880965722336
CPSG_01696		0.71002040969159	0.00615012751345186	0.953339280191254	9.0	10.0	65.0	46.0	12.0	13.0	35.0	85.0	4.02745	6.66066	30.6109	25.804	4.52412	6.62248	24.2685	39.0926	EFW21540.1	predicted protein								class 1	#ff4646	1.0	2.05705270709127	-0.0510409038128448	-0.31520916005397
CPSG_09464		0.271943788743912	0.000195051292065296	0.644899797908177	176.0	184.0	2196.0	1763.0	292.0	227.0	2109.0	2161.0	4.33794	6.75024	56.9612	54.471	6.06346	6.36924	80.5444	54.7412	EFW13811.1	conserved hypothetical protein	CIMG_06805	XM_001242908.2	RNA binding protein	HISTO_LG.Contig392.Fgenesh_Aspergillus.151.final_new	RNA binding protein	I7I48_03841	D8B26_005998	class 1	#ff4646	1.0	3.03338860296368	-0.161503448070336	-0.466524366872148
CPSG_01409		0.676044857763302	0.0152499682390828	0.911950382180138	5834.0	1415.0	20033.0	13773.0	3764.0	3379.0	16575.0	19362.0	203.358	73.4144	734.88	601.817	110.538	134.083	895.233	693.639	EFW21252.1	conserved hypothetical protein	CIMG_09044	XM_001239422.2	mucin	HISTO_EA.Contig33.Fgenesh_Aspergillus.221.final_new	mucin	I7I48_04666	D8B26_007455	class 1	#ff4646	1.0	2.16052255175794	-0.148703209693846	-0.319397707076901
CPSG_02618		0.751219195173051	0.00946538924700717	0.807491130094907	172.0	179.0	700.0	470.0	308.0	133.0	491.0	756.0	3.2733	5.07038	14.0195	11.2123	4.93826	2.88137	14.4786	14.7866	EFW20775.1	conserved hypothetical protein	CIMG_03338	XM_001243896.2	hypothetical protein	HISTO_ZL.Contig1158.Fgenesh_histo.44.final_new	ankyrin repeat protein	I7I48_01651	D8B26_002906	class 1	#ff4646	1.0	1.29653339249192	-0.104655724815469	-0.184222121453349
CPSG_03783		0.784545146012859	0.013391258883271	0.719892416855325	12.0	1.0	56.0	37.0	11.0	3.0	46.0	66.0	1.4892	0.184715	7.31368	5.75593	1.15009	0.423822	8.8454	8.41791	EFW19399.1	hypothetical protein								class 1	#ff4646	1.0	2.90272246907247	-0.281121742624198	-0.43310126200906
CPSG_07767		0.570841597974037	0.000470639090998896	0.253098864895034	2.0	0.0	86.0	53.0	2.0	1.0	70.0	127.0	0.128603	0	5.81963	4.27207	0.108347	0.0732	6.9744	8.39292	EFW15330.1	conserved hypothetical protein	CIMG_04740	XM_001245298.2	hypothetical protein	HISTO_FE.Contig19.Fgenesh_histo.118.final_new			D8B26_008109	class 1	#ff4646	1.0	5.45095235856028	-0.502407729642115	-0.678809657223361
CPSG_05155		0.63691839398951	0.000306825398455346	0.204054033432462	2.0	2.0	287.0	187.0	2.0	6.0	229.0	445.0	2.10002	3.12575	317.141	246.137	1.76925	7.17193	372.578	480.223	EFW18469.1	conserved hypothetical protein				HISTO_GL.Contig306.eannot.1081.final_new	hypothetical protein	I7I48_10954	D8B26_005245	class 1	#ff4646	1.0	6.12403685357237	-0.49130817447785	-0.590207486564938
CPSG_09768		0.819082015261655	0.00226616151446381	0.63297151791246	68.0	27.0	290.0	180.0	53.0	52.0	207.0	316.0	5.82155	3.44052	26.1278	19.3172	3.82271	5.06785	27.4592	27.8039	EFW13729.1	conserved hypothetical protein	CIMG_09828	XM_001240206.2	hypothetical protein				D8B26_002531	class 1	#ff4646	1.0	1.93192186330347	-0.1747510636678	-0.162125977628951
CPSG_09583		0.61919738978501	0.00244416987970018	0.609848168720483	660.0	666.0	3124.0	2125.0	905.0	691.0	2860.0	2846.0	11.3379	17.0292	56.4775	45.7603	13.098	13.5132	76.1277	50.2472	EFW13929.1	P-type calcium ATPase	CIMG_06925	XM_001243028.2	calcium-translocating P-type ATPase, PMCA-type	HISTO_ZZ.Contig127c.Fgenesh_histo.126.final_new	calcium P-type ATPase	I7I48_11880	D8B26_005898	class 1	#ff4646	1.0	1.524072816092	-0.205602365395975	-0.192651645269444
CPSG_00143		0.674008298004387	0.0307495863239051	0.612020011243975	0.0	0.0	8.0	2.0	0.0	1.0	4.0	9.0	0	0	3.22941	0.961676	0	0.436664	2.37742	3.54804	EFW22244.1	conserved hypothetical protein								class 1	#ff4646	1.0	2.79633826751481	-0.516801058084142	-0.681140069897512
CPSG_09704		0.168159712221463	0.000421742656021943	0.0394795556221077	11.0	10.0	310.0	252.0	42.0	14.0	342.0	679.0	1.27409	1.72401	37.7873	36.589	4.09849	1.84598	61.3794	80.829	EFW13665.1	oxidoreductase	CIMG_09765	XM_001240143.2	oxidoreductase	HISTO_DF.Contig537.eannot.1345.final_new	oxidoreductase	I7I48_03234	D8B26_002586	class 1	#ff4646	1.0	4.24791069318716	-0.820318588820848	-1.16128129625898
CPSG_09960		0.270069102120954	0.00140300400307151	0.300234319112865	101.0	62.0	326.0	237.0	130.0	90.0	254.0	414.0	11.4588	10.4699	38.9236	33.7061	12.4259	11.6239	44.652	48.2734	EFW13414.1	methionyl aminopeptidase							D8B26_001466	class 1	#ff4646	1.0	1.36475594526877	-0.244295903830395	-0.372837768346316
CPSG_04462		0.455839272892709	0.00447976800495265	0.451261056581927	5.0	0.0	49.0	33.0	3.0	4.0	56.0	61.0	0.687946	0	7.09506	5.69167	0.347754	0.62652	11.9388	8.62586	EFW18916.1	hypothetical protein	CIMG_12492	XM_012358380.1	hypothetical protein					class 1	#ff4646	1.0	4.1039695821291	-0.52102374154482	-1.08370808673891
CPSG_06390		0.440621265092663	0.0132863413484082	0.800570984247271	4233.0	2387.0	9498.0	8058.0	3709.0	4248.0	7652.0	11513.0	327.577	274.946	773.522	781.688	241.817	374.231	917.545	915.676	EFW17122.1	bax Inhibitor family protein	CIMG_04545	XM_001245103.2	bax Inhibitor family protein	HISTO_ZL.Contig1161a.eannot.1164.final_new	bax inhibitor family protein	I7I48_09192	D8B26_003880	class 1	#ff4646	1.0	1.03995863147515	-0.121037029326283	-0.283674270333485
CPSG_06264		0.487705062573226	0.0104837291981913	0.816909404608153	1154.0	464.0	2670.0	2046.0	1258.0	722.0	2009.0	3112.0	135.794	81.2687	330.645	301.802	124.716	96.717	366.305	376.36	EFW16996.1	conserved hypothetical protein	CIMG_04430	XM_001244988.2	hypothetical protein	HISTO_ZL.Contig1131.Fgenesh_histo.47.final_new	hypothetical protein	I7I48_01923	D8B26_003786	class 1	#ff4646	1.0	1.22488586044905	-0.118007225312991	-0.297919452549855
CPSG_06936		0.262272029991901	0.00110200304906063	0.545113521536428	394.0	232.0	1063.0	840.0	420.0	373.0	859.0	1215.0	23.0286	20.1832	65.3853	61.5449	20.6817	24.8182	77.795	72.9854	EFW16420.1	geranylgeranyl diphosphate synthase	CIMG_05950	XM_001242053.2	geranylgeranyl pyrophosphate synthetase	HISTO_GY.Contig471.eannot.1315.final_new	geranylgeranyl pyrophosphate synthase	I7I48_05243	D8B26_005752	class 1	#ff4646	1.0	1.19587857352035	-0.133922035707282	-0.300393519929565
CPSG_04269		0.287221408367296	0.000603310448412597	0.328094959664495	141.0	115.0	567.0	437.0	187.0	150.0	498.0	653.0	4.17988	5.07425	17.689	16.2393	4.67038	5.06204	22.875	19.8951	EFW18723.1	piwi domain-containing protein	CIMG_03053	XM_001243611.2	hypothetical protein				D8B26_005540	class 1	#ff4646	1.0	1.53607901129976	-0.20954781715079	-0.328746127758805
CPSG_07510		0.420448400621723	0.00121945093129245	0.384502363110833	22.0	23.0	188.0	115.0	35.0	30.0	159.0	203.0	3.51871	5.47543	31.6442	23.0568	4.71623	5.46226	39.4045	33.3691	EFW15883.1	hypothetical protein								class 1	#ff4646	1.0	2.2817186764509	-0.288747727303859	-0.465934651526857
CPSG_08568		0.444111438614117	0.00155556713107338	0.423319794131828	136.0	61.0	502.0	512.0	154.0	108.0	587.0	625.0	19.1889	12.8106	74.5401	90.557	18.3062	17.347	128.332	90.6315	EFW14910.1	hypothetical protein	CIMG_11467	XM_012358466.1	hypothetical protein	HISTO_GL.Contig285.fgenesh_plus.20.final_new	hypothetical protein	I7I48_11103	D8B26_000441	class 1	#ff4646	1.0	2.00005375062327	-0.269899604209829	-0.403706878406335
CPSG_10043		0.276590663275364	0.00121945093129245	0.508717377593255	861.0	495.0	2324.0	1870.0	895.0	784.0	1770.0	3076.0	56.6798	48.5021	161.004	154.315	49.638	58.7532	180.545	208.113	EFW13362.1	protein kinase	CIMG_13739	XM_001244298.2	hypothetical protein	HISTO_GI.Contig382.Fgenesh_Neurospora.31.final_new			D8B26_000674	class 1	#ff4646	1.0	1.23173059883704	-0.174002036838833	-0.281607476531334
CPSG_01456		0.524899039400493	0.000497030269808498	0.47903394390238	2483.0	1396.0	10551.0	7879.0	2648.0	1824.0	6539.0	8714.0	90.0214	75.3328	402.567	358.081	80.8822	75.2808	367.34	324.695	EFW21299.1	hypothetical protein	CIMG_01702	XM_001247930.2	CRAL/TRIO domain-containing protein	HISTO_ZT.Contig1089.Fgenesh_histo.164.final_new	CRAL/TRIO domain-containing protein	I7I48_06187	D8B26_001514	class 1	#ff4646	1.0	1.86195099193598	0.242052740927722	-0.173208521408685
CPSG_04271	VPS28	0.713763286438045	0.00130656090294088	0.422359684499303	60.0	52.0	227.0	188.0	73.0	57.0	139.0	223.0	11.4332	14.7486	45.5217	44.9073	11.7194	12.3647	41.0412	43.6728	EFW18725.1	vacuolar protein sorting-associated protein 28	CIMG_03055	XM_004446239.1	vacuolar protein sorting-associated protein Vps28, variant	HISTO_AZ.Contig47.eannot.1556.final_new	vacuolar sorting-associated protein	I7I48_00118	D8B26_005542	class 1	#ff4646	1.0	1.45518472825389	0.20413399848024	-0.147900984393187
CPSG_00123		0.85846063738701	0.000641590090743129	0.471867537187399	273.0	270.0	1190.0	1164.0	357.0	247.0	800.0	1294.0	30.6978	45.1895	140.821	164.074	33.8204	31.6178	139.387	149.543	EFW22224.1	conserved hypothetical protein	CIMG_02272	XM_001248500.2	hypothetical protein	HISTO_BP.Contig457.eannot.1769.final_new	thioredoxin superfamily domain-containing protein	I7I48_03935	D8B26_001060	class 1	#ff4646	1.0	1.69938648312945	0.191837301621574	-0.0819621312414016
CPSG_01384		0.966881490428097	0.00553692132496595	0.600221313784274	2.0	1.0	30.0	19.0	1.0	3.0	22.0	16.0	0.323385	0.240669	5.10489	3.8511	0.136225	0.552206	5.51188	2.65888	EFW21227.1	hypothetical protein								class 1	#ff4646	1.0	3.22136129187109	0.382699191162769	-0.126955012291307
CPSG_02678		0.929171659392429	0.000655237268882482	0.200029631812073	2.0	3.0	76.0	52.0	4.0	2.0	26.0	61.0	0.13791	0.307906	5.51514	4.49482	0.232377	0.156996	2.77797	4.323	EFW20834.1	hypothetical protein								class 1	#ff4646	1.0	4.02192257698887	0.599587744976575	-0.151302669539972
CPSG_09968	DIM2	0.906259857216921	0.000423169139528227	0.226849123440507	151.0	166.0	1095.0	887.0	228.0	128.0	610.0	961.0	4.38248	7.17103	33.4452	32.2707	5.57499	4.22906	27.4322	28.6652	EFW13422.1	conserved hypothetical protein	CIMG_01762	XM_001247990.2	DNA (cytosine-5-)-methyltransferase	HISTO_ZT.Contig1089.Fgenesh_Aspergillus.43.final_new	DNA methyltransferase Dim-2	I7I48_06274	D8B26_001459	class 1	#ff4646	1.0	2.22300031364079	0.342154219730842	-0.0773229874375918
CPSG_06463		0.902091781608906	0.000480271095787593	0.22386521982695	35.0	55.0	557.0	450.0	62.0	37.0	264.0	500.0	5.90716	13.8167	98.9332	95.2061	8.81594	7.10891	69.0403	86.73	EFW17195.1	predicted protein								class 1	#ff4646	1.0	3.11865902092077	0.426819553774783	-0.125107634272482
CPSG_00707	BUD31	0.778995133284918	0.00582538448739528	0.808046686795121	63.0	45.0	172.0	136.0	65.0	58.0	107.0	188.0	28.1921	29.973	81.0012	76.29	24.5057	29.5465	74.1923	86.4636	EFW22808.1	cell cycle control protein cwf14	CIMG_06368	XM_001242471.2	cell cycle control protein cwf14	HISTO_ZU.Contig65.eannot.1967.final_new	cell cycle control protein	I7I48_02915	D8B26_006384	class 1	#ff4646	1.0	1.07924881643564	0.0783103375533325	-0.125147446178716
CPSG_03801		0.723118606498264	0.00207639255858091	0.812621839194926	369.0	369.0	1440.0	1163.0	460.0	390.0	1132.0	1268.0	20.7069	30.8208	85.0406	81.8106	21.7476	24.914	98.4288	73.13	EFW19417.1	conserved hypothetical protein	CIMG_13591	XM_001239632.2	hypothetical protein	HISTO_LF.Contig359.Fgenesh_histo.36.final_new	hypothetical protein	I7I48_00662		class 1	#ff4646	1.0	1.39116427487728	0.083851912138492	-0.142074666188854
CPSG_02661		0.857868297050611	0.00444190239027824	0.741940530310357	2.0	1.0	35.0	23.0	1.0	4.0	14.0	37.0	0.567996	0.422713	10.4607	8.18814	0.239266	1.2932	6.16072	10.7996	EFW20818.1	conserved hypothetical protein	CIMG_13692	XM_001243793.2	hypothetical protein					class 1	#ff4646	1.0	3.46435121765994	0.253167784327855	-0.299282020198716
CPSG_03880		0.628107121364709	0.00032781328359175	0.347928031609603	13.0	9.0	264.0	153.0	18.0	12.0	148.0	179.0	3.99964	4.12145	85.4786	59.008	4.66569	4.2029	70.5549	56.6004	EFW19496.1	hypothetical protein	CIMG_09336	XM_001239714.2	hypothetical protein					class 1	#ff4646	1.0	3.72880115302486	0.308929334082995	-0.359473063155263
CPSG_07026		0.620136654452188	0.000719861802416518	0.5277259788538	503.0	384.0	1456.0	1142.0	557.0	447.0	959.0	1419.0	24.6786	28.0423	75.1778	70.2361	23.0236	24.9661	72.9052	71.5523	EFW16510.1	conserved hypothetical protein	CIMG_06033	XM_001242136.2	hypothetical protein	HISTO_GY.Contig460.Fgenesh_histo.88.final_new	hypothetical protein	I7I48_05119	D8B26_005829	class 1	#ff4646	1.0	1.11884203743833	0.122821141772222	-0.113951241408811
CPSG_05906		0.966881490428097	0.0306664711654161	0.876597756915879	0.0	2.0	21.0	12.0	0.0	3.0	8.0	21.0	0	0.381175	2.82982	1.92614	0	0.437296	1.58724	2.76358	EFW17463.1	hypothetical protein				HISTO_BI.Contig285.Fgenesh_Neurospora.20.final_new	hypothetical protein	I7I48_12178		class 1	#ff4646	1.0	3.52822243485134	0.23642433183416	-0.179170948161267
CPSG_05809		0.598700993060352	6.67591627191547e-05	0.0593397637370816	19.0	28.0	2146.0	1630.0	31.0	29.0	1037.0	1496.0	2.02106	4.43316	240.232	217.347	2.77813	3.51167	170.92	163.548	EFW17366.1	conserved hypothetical protein				HISTO_GI.Contig363.eannot.1180.final_new			D8B26_000096	class 1	#ff4646	1.0	5.92248083450194	0.562768276756712	-0.338278715450086
CPSG_00801		0.966881490428097	0.00270984251077563	0.657689397372502	673.0	617.0	2254.0	1790.0	884.0	531.0	1611.0	1975.0	25.2041	34.393	88.8352	84.033	27.8916	22.6381	93.4843	76.017	EFW22902.1	1,4-alpha-glucan-branching enzyme	CIMG_06275	XM_001242378.2	1,4-alpha-glucan-branching enzyme	HISTO_GX.Contig297.eannot.1477.final_new	1,4-alpha-glucan branching enzyme	I7I48_10148	D8B26_006463	class 1	#ff4646	1.0	1.20992345836024	0.140867426682576	-0.0295436736471126
CPSG_06082		0.97523631638256	0.00267382282833877	0.577985564371766	38.0	16.0	180.0	115.0	39.0	18.0	95.0	156.0	3.0117	1.88746	15.0133	11.4253	2.60411	1.62402	11.6665	12.707	EFW17639.1	conserved hypothetical protein	CIMG_11497	XM_012358478.1	hypothetical protein				D8B26_000317	class 1	#ff4646	1.0	2.05477700180521	0.22115369699283	-0.0220608058434417
CPSG_08213		0.974768982311219	0.00170975087197278	0.591036146606939	1449.0	776.0	4749.0	4185.0	1078.0	1158.0	3301.0	4266.0	27.6112	22.0094	95.2347	99.9664	17.3062	25.1198	97.4654	83.5462	EFW15025.1	hypothetical protein	CIMG_08492	XM_001241328.2	inositol pyrophosphate synthase	HISTO_ZE.Contig158.Fgenesh_histo.60.final_new	cortical actin cytoskeleton protein asp1	I7I48_02169	D8B26_004606	class 1	#ff4646	1.0	1.64070926026349	0.219423767600494	-0.011789942049794
CPSG_04929		0.972421057048161	0.000662008514915963	0.398731824593636	126.0	67.0	485.0	347.0	107.0	88.0	279.0	440.0	8.88189	7.02975	35.9793	30.6624	6.35455	7.06168	30.4738	31.8769	EFW18243.1	conserved hypothetical protein	CIMG_00195	XM_001246423.2	hypothetical protein				D8B26_005069	class 1	#ff4646	1.0	1.70275860070199	0.207220658311876	0.013960253525815
CPSG_06985		0.967860485848674	0.0048762363756157	0.566746506205192	0.0	0.0	7.0	6.0	0.0	0.0	2.0	9.0	0	0	2.71977	2.77684	0	0	1.14413	3.41499	EFW16468.1	predicted protein								class 1	#ff4646	1.0	3.36726321030408	0.447487110144647	0.0696961419838962
CPSG_05223		0.966881490428097	0.000391366900880841	0.271342728030852	1.0	1.0	35.0	30.0	1.0	1.0	20.0	27.0	0.169746	0.252656	6.25235	6.38355	0.14301	0.193237	5.26038	4.71034	EFW18537.1	conserved hypothetical protein	CIMG_00466	XM_001246694.2	hypothetical protein				D8B26_005303	class 1	#ff4646	1.0	4.03143273161534	0.456761635302225	0.0654597845715101
CPSG_10148		0.773948204453265	5.42011884188587e-05	0.0735047191031623	237.0	154.0	3776.0	2948.0	206.0	174.0	2061.0	2814.0	5.63455	5.44956	94.4754	87.8577	4.12614	4.70924	75.9235	68.758	EFW13279.1	conserved hypothetical protein	CIMG_04688	XM_001245246.2	hypothetical protein				D8B26_004006	class 1	#ff4646	1.0	3.6797171468775	0.441246582059333	0.0938946560156104
CPSG_00043		0.906461777028505	9.27640078093999e-05	0.126588045688155	19.0	28.0	1041.0	912.0	32.0	20.0	548.0	931.0	1.65866	3.63825	95.638	99.8023	2.35353	1.98758	74.1263	83.53	EFW22144.1	(2R)-phospho-3-sulfolactate synthase	CIMG_02190	XM_001248418.2	sulfonate biosynthesis enzyme				D8B26_001136	class 1	#ff4646	1.0	4.98408891672648	0.423886689128361	-0.120426488767594
CPSG_08335	MUP1	0.978789860461389	0.00609438210511	0.721378184754914	3.0	0.0	21.0	16.0	1.0	1.0	15.0	15.0	0.183833	0	1.35424	1.22903	0.0516259	0.0697577	1.42423	0.944673	EFW15147.1	high affinity methionine permease	CIMG_08221	XM_001241057.2	high affinity methionine permease	HISTO_DM.Contig93.fgenesh_plus.61.final_new	high-affinity methionine permease	I7I48_07486	D8B26_004511	class 1	#ff4646	1.0	3.33250558321712	0.290160993253587	-0.0361117583972645
CPSG_09635		0.969958154443219	0.000249178387885451	0.574476721010627	347.0	238.0	1629.0	1181.0	358.0	259.0	936.0	1678.0	9.9957	10.2045	49.3834	42.6457	8.68826	8.49325	41.778	49.678	EFW13768.1	betaine lipid synthase	CIMG_11295	XM_012358397.1	betaine lipid synthase	HISTO_ZL.Contig1131.Fgenesh_Aspergillus.58.final_new	sialidase, betaine lipid synthase	I7I48_01784	D8B26_003703	class 1	#ff4646	1.0	1.82933270107289	0.128103323981285	-0.0129127507557474
CPSG_08457		0.946168172298775	0.00114917121729611	0.627363533297655	629.0	262.0	2353.0	1963.0	426.0	414.0	1388.0	2505.0	59.5449	36.9169	234.419	232.947	33.9758	44.6154	203.597	243.72	EFW14799.1	conserved hypothetical protein	CIMG_04950	XM_001245508.2	serine/threonine protein kinase				D8B26_000538	class 1	#ff4646	1.0	1.93975293085528	0.193426082170837	0.0594696210176293
CPSG_06227		0.967860485848674	0.00967878444095284	0.793087873913003	0.0	0.0	3.0	6.0	0.0	0.0	3.0	4.0	0	0	4.0486	9.64495	0	0	5.96096	5.27176	EFW16959.1	conserved hypothetical protein	CIMG_04396	XM_001244954.2	hypothetical protein				D8B26_003763	class 1	#ff4646	1.0	2.79772759324994	0.231084885265804	0.0696961419838962
CPSG_09502		0.966881490428097	0.00237546756396694	0.736947255315343	550.0	356.0	1445.0	1015.0	575.0	360.0	943.0	1336.0	13.0724	12.5943	36.1441	30.2414	11.5141	9.74063	34.7291	32.6354	EFW13849.1	conserved hypothetical protein	CIMG_06840	XM_001242943.2	hypothetical protein	HISTO_BP.Contig457.Fgenesh_histo.51.final_new	hypothetical protein	I7I48_03892	D8B26_005971	class 1	#ff4646	1.0	1.00915761988023	0.0859585650023567	0.0277965506034477
CPSG_00565		0.304596008975472	0.00019977490103227	0.992142776857236	1888.0	836.0	135929.0	83503.0	1609.0	1996.0	83323.0	134017.0	85.396	56.2823	6470.29	4734.56	61.3137	102.775	5839.67	6229.94	EFW22666.1	conserved hypothetical protein	CIMG_06502	XM_001242605.2	hypothetical protein	HISTO_DY.Contig31-snap.33.final_new	hypothetical protein	I7I48_03464	D8B26_006259	class 1	#ff4646	1.0	5.97261444797869	-0.0123481494145139	-0.465657434510502
CPSG_03702	NRC2	0.696257451354033	0.000369579246483752	0.923964146361706	357.0	277.0	1585.0	1254.0	404.0	319.0	1253.0	1454.0	16.1971	18.7059	75.6786	71.3193	15.4424	16.4759	88.086	67.7986	EFW19318.1	serine/threonine-protein kinase nrc-2	CIMG_09155	XM_001239533.2	AGC/RSK/RSK-UNCLASSIFIED protein kinase	HISTO_BP.Contig457.Fgenesh_histo.189.final_new	serine/threonine-protein kinase nrc-2	I7I48_04003	D8B26_007556	class 1	#ff4646	1.0	1.73125632648325	0.0343086926784784	-0.123454010660314
CPSG_08581		0.866030945457763	0.00401650857068826	0.989790158255847	26.0	30.0	133.0	96.0	40.0	24.0	87.0	139.0	3.31481	5.69294	17.8448	15.3426	4.29647	3.48327	17.1867	18.2133	EFW14923.1	hypothetical protein								class 1	#ff4646	1.0	1.60014752435109	0.0179808251625535	-0.125038094225541
CPSG_01057		0.883717650750196	0.00377874867676522	0.785217679560226	0.0	1.0	36.0	42.0	2.0	0.0	15.0	59.0	0	0.125248	3.18801	4.4303	0.141787	0	1.95578	5.10249	EFW23158.1	conserved hypothetical protein								class 1	#ff4646	1.0	5.11217904704607	0.260528848287042	-0.395534835480245
CPSG_01618	GAM1	0.797960398134223	0.000968506763003725	0.808574699457884	161.0	94.0	749.0	530.0	210.0	95.0	471.0	729.0	7.3687	6.40358	36.0763	30.4076	8.09749	4.9497	33.4021	34.2911	EFW21461.1	glucoamylase	CIMG_01553	XM_001247781.2	glucoamylase	HISTO_ZZ.Contig127b-snap.109.final_new	glucoamylase	I7I48_11705	D8B26_001658	class 1	#ff4646	1.0	1.90730346752557	0.0849188901051834	-0.139608281621423
CPSG_04513		0.968994665093269	0.0301454343087543	0.989790158255847	17.0	5.0	44.0	38.0	15.0	7.0	44.0	40.0	6.19887	2.71371	16.8847	17.3696	4.60809	2.90571	24.8602	14.9904	EFW18967.1	hypothetical protein	CIMG_13541	XM_004444605.1	hypothetical protein					class 1	#ff4646	1.0	1.59983549297269	-0.0177027104528449	-0.0438335645082352
CPSG_04222		0.994514175824955	0.0145251382052047	0.989859459703033	0.0	1.0	9.0	11.0	1.0	0.0	5.0	17.0	0	0.389046	2.47565	3.60417	0.22021	0	2.02502	4.56676	EFW18676.1	predicted protein				HISTO_BI.Contig285.Fgenesh_Neurospora.28.final_new				class 1	#ff4646	1.0	3.20240460347007	0.0181512068589497	-0.0102172915730407
CPSG_06686		0.895117291917864	5.42011884188587e-05	0.930541481994758	111.0	122.0	6741.0	4882.0	149.0	108.0	4193.0	7180.0	11.5575	18.9073	738.653	637.206	13.0705	12.8013	676.477	768.34	EFW16727.1	conserved hypothetical protein	CIMG_01935	XM_001248163.2	hypothetical protein	HISTO_ZT.Contig181.Fgenesh_histo.95.final_new	calcofluor white hypersensitive protein ortholog, conidia-enriched transcript	I7I48_06468	D8B26_001299	class 1	#ff4646	1.0	5.20275619711919	0.0480269588120521	-0.0804743858366459
CPSG_06771		0.966881490428097	0.000818131693840412	0.901272929608439	2060.0	1194.0	7111.0	5128.0	2010.0	1376.0	4905.0	6609.0	61.666	53.2001	224.019	192.428	50.6921	46.8908	227.512	203.331	EFW16812.1	trehalose-phosphatase	CIMG_02047	XM_001248275.2	trehalose-phosphatase	HISTO_ZZ.Contig2f-snap.13.final_new	trehalose-phosphatase	I7I48_11346	D8B26_001229	class 1	#ff4646	1.0	1.51052536212055	0.0536758685257102	-0.0167591659801118
CPSG_07698		0.972307435648449	0.0144727187695118	0.948106063509804	28.0	15.0	91.0	58.0	30.0	16.0	48.0	98.0	3.84057	3.06238	13.1358	9.97257	3.46677	2.49832	10.2016	13.815	EFW15260.1	hypothetical protein								class 1	#ff4646	1.0	1.35505243002352	0.0471511444154018	-0.0237839320224309
CPSG_03098		0.903434148940647	0.0165269840006875	0.903312691305342	9.0	9.0	61.0	41.0	21.0	5.0	35.0	77.0	0.781064	1.16256	5.57122	4.46036	1.53543	0.493975	4.70652	6.8679	EFW19923.1	hypothetical protein							D8B26_003586	class 1	#ff4646	1.0	1.99897722464809	-0.0978219776246998	-0.181792189578642
CPSG_05683		0.513385129820352	0.000211901801109997	0.719776553542411	76.0	46.0	783.0	566.0	71.0	90.0	547.0	913.0	3.40798	3.07023	36.9505	31.8157	2.6823	4.59427	38.0065	42.0768	EFW18046.1	ubiquinone biosynthesis protein	CIMG_08540	XM_001241376.2	Atypical/ABC1/ABC1-C protein kinase	HISTO_ZE.Contig149.Fgenesh_histo.65.final_new	ubiquinone biosynthesis protein	I7I48_02234	D8B26_004656	class 1	#ff4646	1.0	3.03698981050078	-0.107806909877763	-0.324994306391961
CPSG_06678		0.743377737948368	0.00219589816292446	0.926380790901068	31.0	40.0	291.0	163.0	48.0	38.0	162.0	306.0	2.69033	5.16695	26.5774	17.7326	3.50955	3.75421	21.7845	27.2932	EFW16719.1	hypothetical protein								class 1	#ff4646	1.0	2.23272944066081	-0.0554537114188967	-0.245288345756848
CPSG_01788		0.385613390623892	0.00019962552270031	0.997218940405664	54.0	40.0	429.0	313.0	70.0	55.0	272.0	476.0	3.74691	4.13113	31.3265	27.2248	4.09207	4.34443	29.2439	33.9449	EFW21631.1	conserved hypothetical protein	CIMG_01391	XM_001247619.2	hypothetical protein					class 1	#ff4646	1.0	2.53638996118992	-0.000799872775238519	-0.343841389792023
CPSG_06462		0.330796903407057	0.000134087775242845	0.989790158255847	99.0	93.0	1043.0	744.0	145.0	114.0	764.0	996.0	4.26039	5.95699	47.2361	40.1355	5.25712	5.58482	50.9442	44.0516	EFW17194.1	conserved hypothetical protein				HISTO_FE.Contig19.Fgenesh_Aspergillus.33.final_new	fungal specific transcription factor domain-containing protein	I7I48_09100	D8B26_003937	class 1	#ff4646	1.0	2.77338212468166	-0.00555647347699217	-0.36518624856528
CPSG_02497		0.879121166902777	0.0242735695844972	0.953339280191254	107.0	62.0	299.0	204.0	78.0	119.0	173.0	318.0	5.21507	4.49778	15.3364	12.4637	3.20285	6.60258	13.065	15.9291	EFW20654.1	conserved hypothetical protein	CIMG_03461	XM_001244019.2	hypothetical protein	HISTO_ZL.Contig658.Fgenesh_Aspergillus.29.final_new	hypothetical protein	I7I48_01496	D8B26_003011	class 1	#ff4646	1.0	1.15196978798032	0.0454643154078136	-0.124454785051758
CPSG_08631		0.798489440775438	0.00323989590788919	0.841112809467077	15.0	2.0	370.0	308.0	4.0	25.0	338.0	275.0	0.75091	0.149024	19.4928	19.3281	0.168703	1.42471	26.2181	14.1488	EFW14973.1	conserved hypothetical protein	CIMG_13421	XM_001245672.2	hypothetical protein	HISTO_DA.Contig93.Fgenesh_histo.372.final_new	hypothetical protein	I7I48_08561	D8B26_000391	class 1	#ff4646	1.0	5.25872516252521	0.165300321355828	-0.568382510786881
CPSG_07092		0.654369666439642	0.000512725908514538	0.948895896212669	7.0	12.0	399.0	314.0	18.0	10.0	204.0	532.0	0.866274	2.21039	51.9644	48.7112	1.8767	1.40879	39.1179	67.6639	EFW16042.1	conserved hypothetical protein	CIMG_06542	XM_001242645.2	stress response RCI peptide	HISTO_DY.Contig31.Fgenesh_histo.52.final_new	similar to stress response RCI peptide, UPF5007 superfamily domain-containing protein	I7I48_03512	D8B26_006228	class 1	#ff4646	1.0	4.79984697236754	0.0482707407498202	-0.507853733985526
CPSG_03595		0.967860485848674	0.0313233851422865	0.989790158255847	0.0	0.0	3.0	2.0	0.0	0.0	1.0	5.0	0	0	1.16562	0.925615	0	0	0.572066	1.89722	EFW19211.1	predicted protein								class 1	#ff4646	1.0	2.13318804229451	-0.0205066914170535	0.0696961419838944
CPSG_04168		0.971034410172718	0.0311802243931436	0.989790158255847	0.0	0.0	10.0	2.0	0.0	0.0	2.0	10.0	0	0	1.44349	0.343882	0	0	0.425065	1.4097	EFW19784.1	hypothetical protein								class 1	#ff4646	1.0	2.95441256670805	-0.0429422525617473	0.0696961419838953
CPSG_03933		0.966881490428097	0.000904944781775652	0.881067066174316	0.0	0.0	20.0	9.0	0.0	0.0	11.0	19.0	0	0	3.33629	1.78831	0	0	2.70171	3.09528	EFW19549.1	hypothetical protein								class 1	#ff4646	1.0	4.38585130046911	-0.112822757666717	0.0696961419838962
CPSG_02210		0.942575652846325	0.000749639301344866	0.877062521811302	21.0	34.0	407.0	344.0	29.0	21.0	248.0	588.0	2.57366	6.20213	52.4931	52.8484	2.9943	2.92982	47.0946	74.0624	EFW22053.1	conserved hypothetical protein							D8B26_002146	class 1	#ff4646	1.0	3.40330849524974	-0.0794215939151082	0.123140794716376
CPSG_02674		0.847208408266293	0.000355325534902509	0.854968885052015	33.0	19.0	250.0	174.0	26.0	23.0	166.0	276.0	4.2439	3.63693	33.835	28.0506	2.81702	3.3672	33.0786	36.4795	EFW20831.1	hypothetical protein								class 1	#ff4646	1.0	2.5879919187805	-0.0597834336942684	0.127470310790452
CPSG_09602		0.871398959713904	0.000698129564448265	0.94753446817395	587.0	373.0	1639.0	1304.0	531.0	427.0	1134.0	1902.0	48.1598	45.5497	141.515	134.111	36.7035	39.8809	144.161	160.378	EFW13735.1	conserved hypothetical protein	CIMG_04362	XM_001244920.2	hypothetical protein	HISTO_ZL.Contig1131-snap.156.final_new			D8B26_003734	class 1	#ff4646	1.0	1.20077692727201	-0.0242387052839597	0.0528726714287195
CPSG_02800		0.999850608230943	0.00124644351429093	0.716579751905844	8.0	10.0	104.0	102.0	8.0	11.0	110.0	120.0	1.05172	1.95677	14.3886	16.8094	0.886067	1.64624	22.4074	16.2136	EFW20957.1	conserved hypothetical protein								class 1	#ff4646	1.0	3.03749455564687	-0.162776731962751	0.000380689851422644
CPSG_03528		0.985336813536712	0.00024294932103466	0.508642228577772	117.0	93.0	1014.0	790.0	156.0	73.0	886.0	1130.0	3.92395	4.64248	35.7891	33.2128	4.40786	2.78709	46.0425	38.9497	EFW20352.1	phosphoketolase	CIMG_03755	XM_001244313.2	phosphoketolase	HISTO_ZL.Contig658.eannot.1262.final_new	phosphoketolase	I7I48_01482	D8B26_003253	class 1	#ff4646	1.0	2.66577554434152	-0.182847053211762	0.00854481202652524
CPSG_06394		0.969958154443219	0.00115439149043284	0.741236467788207	337.0	206.0	1224.0	948.0	352.0	212.0	1095.0	1180.0	11.2258	10.2138	42.9087	39.5857	9.87864	8.03924	56.5185	40.3979	EFW17126.1	hypothetical protein	CIMG_04549	XM_001245107.2	cyclic nucleotide-binding domain-containing protein	HISTO_ZL.Contig1161a.fgenesh_plus.22.final_new	cyclic nucleotide-binding domain-containing protein	I7I48_09197	D8B26_003884	class 1	#ff4646	1.0	1.58423411657191	-0.105016580549799	0.0168301166721694
CPSG_05085		0.967860485848674	0.000425282365593288	0.687530778083759	146.0	121.0	896.0	641.0	181.0	101.0	726.0	903.0	5.56656	6.86672	35.9516	30.6361	5.81405	4.38375	42.8902	35.3843	EFW18399.1	glyoxal oxidase	CIMG_00342	XM_001246570.2	glyoxal oxidase	HISTO_HS.Contig68-snap.98.final_new	glyoxal oxidase	I7I48_07169	D8B26_005192	class 1	#ff4646	1.0	2.08107837455542	-0.112301138105966	0.023767187180225
CPSG_02783		0.967860485848674	0.0498402154967698	0.893183752429716	0.0	0.0	2.0	3.0	0.0	0.0	1.0	6.0	0	0	1.43751	2.56843	0	0	1.05826	4.21157	EFW20940.1	conserved hypothetical protein	CIMG_03189	XM_001243747.2	hypothetical protein					class 1	#ff4646	1.0	2.11620099811941	-0.166821876133802	0.0696961419838971
CPSG_07075		0.967860485848674	0.0409063639497788	0.901458000917066	0.0	0.0	3.0	2.0	0.0	0.0	1.0	6.0	0	0	1.26012	1.00066	0	0	0.618448	2.46125	EFW16560.1	conserved hypothetical protein							D8B26_005875	class 1	#ff4646	1.0	2.13318804229451	-0.149834831958707	0.0696961419838971
CPSG_07777		0.966881490428097	0.004406641773296	0.767309402386708	0.0	0.0	5.0	6.0	0.0	0.0	7.0	6.0	0	0	1.15694	1.6537	0	0	2.38479	1.35583	EFW15341.1	hypothetical protein								class 1	#ff4646	1.0	3.13540806723002	-0.224966986040496	0.0696961419838953
CPSG_01226		0.458031360977128	5.42011884188587e-05	0.505289464941749	88.0	84.0	2613.0	2223.0	127.0	91.0	2072.0	3477.0	13.8745	19.7126	433.56	439.354	16.8696	16.333	506.187	563.413	EFW23327.1	conserved hypothetical protein	CIMG_07153	XM_001243256.2	hypothetical protein				D8B26_006820	class 1	#ff4646	1.0	4.38490451712693	-0.166348614337686	-0.271353126136241
CPSG_05828		0.926176907380572	0.00302659057624257	0.877062521811302	14.0	2.0	86.0	60.0	8.0	6.0	59.0	98.0	1.4161	0.301111	9.15462	7.6078	0.681745	0.690888	9.24711	10.1878	EFW17385.1	conserved hypothetical protein	CIMG_05537	XM_001246095.2	hypothetical protein				D8B26_000114	class 1	#ff4646	1.0	3.09195136830833	-0.104072163647169	-0.168285344217145
CPSG_04956		0.966881490428097	0.0176655222418295	0.855256984426766	128.0	84.0	484.0	432.0	222.0	57.0	316.0	732.0	4.19599	4.09858	16.6973	17.7521	6.13117	2.12711	16.0509	24.6617	EFW18270.1	conserved hypothetical protein	CIMG_10503	XM_012358804.1	RNA binding protein MSSP-2	HISTO_BP.Contig459-snap.83.final_new	sporulation-specific protein	I7I48_04336	D8B26_005090	class 1	#ff4646	1.0	1.69230533373679	-0.119230952907217	-0.0921024040080858
CPSG_08442		0.81120892092499	0.000368388332939549	0.664642414512716	631.0	315.0	2548.0	2106.0	548.0	466.0	2077.0	3009.0	45.7165	33.9691	194.276	191.269	33.4496	38.4344	233.167	224.055	EFW14784.1	conserved hypothetical protein	CIMG_04938	XM_001245496.1	hypothetical protein	HISTO_FE.Contig19-snap.8.final_new	hypothetical protein	I7I48_08760	D8B26_000552	class 1	#ff4646	1.0	1.92303314224136	-0.132825131786513	-0.0886818974359498
CPSG_03698		0.966881490428097	0.00073056300575054	0.779620573885821	62.0	46.0	373.0	251.0	64.0	52.0	309.0	346.0	3.66733	4.04992	23.219	18.6112	3.18937	3.50148	28.3207	21.0341	EFW19314.1	conserved hypothetical protein	CIMG_09152	XM_001239530.2	hypothetical protein	HISTO_BP.Contig457.Fgenesh_Aspergillus.167.final_new	histidine acid phosphatase, yeast-enriched transcript	I7I48_04007	D8B26_007553	class 1	#ff4646	1.0	2.08092689314805	-0.0914810898761171	-0.039296479481933
CPSG_10053		0.838537768973114	0.000118338685178982	0.502414836107733	56.0	64.0	1111.0	771.0	80.0	56.0	813.0	1306.0	6.86055	11.6643	143.853	118.871	8.26342	7.77565	155.104	165.171	EFW13344.1	conserved hypothetical protein								class 1	#ff4646	1.0	3.53586479393533	-0.174918777792021	-0.125962739062297
CPSG_00452		0.1553599016067	0.0005465346791441	0.0810489325627738	2.0	6.0	173.0	116.0	16.0	7.0	62.0	93.0	0.2023	0.903332	18.4157	14.7084	1.36349	0.806036	9.7173	9.66802	EFW22553.1	conserved hypothetical protein	CIMG_02604	XM_001248832.2	hypothetical protein					class 1	#ff4646	1.0	4.76885589146324	0.880708385376498	-1.47164465595529
CPSG_02476		0.240549065024722	0.00170167790322765	0.322023278887679	34.0	30.0	208.0	126.0	64.0	39.0	97.0	166.0	5.17638	6.79827	33.3262	24.0469	8.20906	6.75931	22.8827	25.9743	EFW20633.1	conserved hypothetical protein	CIMG_03480	XM_001244038.2	hypothetical protein				D8B26_003026	class 1	#ff4646	1.0	1.91373440444947	0.330433686927943	-0.595357853480638
CPSG_02838		0.365321962113725	0.00415722817635668	0.435757104529743	21.0	9.0	90.0	89.0	32.0	17.0	43.0	104.0	2.73641	1.74556	12.3418	14.5376	3.51299	2.52174	8.68195	13.9278	EFW20995.1	hypothetical protein								class 1	#ff4646	1.0	2.18557917116144	0.352738545018254	-0.660326109045187
CPSG_04186		0.53649773023985	0.0194594008350559	0.629724573799691	22.0	9.0	71.0	42.0	25.0	17.0	30.0	67.0	2.69622	1.64174	9.15727	6.45242	2.5813	2.37176	5.69693	8.43908	EFW19802.1	conserved hypothetical protein	CIMG_05701	XM_001241804.2	oxidoreductase				D8B26_007987	class 1	#ff4646	1.0	1.46222564458787	0.240219656231224	-0.43624786205806
CPSG_06104		0.276109040655329	0.00196445232188947	0.461397786750361	65.0	43.0	285.0	236.0	123.0	52.0	186.0	250.0	2.31026	2.27482	10.6603	10.5148	3.68315	2.10398	10.2435	9.13222	EFW17661.1	predicted protein	CIMG_11491	XM_012358474.1	hypothetical protein	HISTO_DA.Contig93.Fgenesh_Aspergillus.78.final_new	hypothetical protein	I7I48_08494	D8B26_000336	class 1	#ff4646	1.0	1.84238824502199	0.252104361394431	-0.546749848583446
CPSG_00720		0.14656882554752	0.00073137295709584	0.391621389628764	1115.0	718.0	3194.0	2788.0	1278.0	1115.0	2204.0	2904.0	66.9358	64.1561	201.788	209.806	64.6369	76.199	205.014	179.171	EFW22821.1	D-3-phosphoglycerate dehydrogenase				HISTO_ZU.Contig65.fgenesh_plus.93.final_new	D-3-phosphoglycerate dehydrogenase	I7I48_02929	D8B26_006395	class 1	#ff4646	1.0	1.30305917473217	0.210631755489798	-0.346491385656267
CPSG_09906		0.0605492998430126	9.27640078093999e-05	0.0155104467820186	21.0	12.0	509.0	347.0	40.0	34.0	195.0	309.0	1.73578	1.47634	44.2761	35.9539	2.78549	3.19922	24.9746	26.2496	EFW13454.1	hypothetical protein							D8B26_004929	class 1	#ff4646	1.0	4.239228947607	0.755192872276639	-1.09987713482631
CPSG_01555	NPA3	0.178219586249733	0.00195586101648523	0.341330327309662	452.0	256.0	1244.0	842.0	519.0	434.0	685.0	1080.0	37.6415	31.7321	109.025	87.8987	36.4135	41.1442	88.3908	92.4359	EFW21398.1	ATP binding protein	CIMG_12771	XM_001247839.2	ATP binding protein	HISTO_ZZ.Contig127b.eannot.1499.final_new	XPA-binding protein	I7I48_11638	D8B26_001604	class 1	#ff4646	1.0	1.13823539213194	0.228345055077735	-0.393280764366394
CPSG_00094		0.178581544980994	0.00145633961437852	0.186918247619783	17.0	12.0	88.0	78.0	34.0	18.0	46.0	76.0	12.8309	13.4809	69.8982	73.7979	21.6198	15.4657	53.7964	58.9535	EFW22195.1	hypothetical protein								class 1	#ff4646	1.0	2.05605431638612	0.451647401584397	-0.721335338014373
CPSG_02474		0.416191454970331	0.0157076991409215	0.588940122899116	2.0	6.0	30.0	21.0	9.0	5.0	12.0	28.0	1.20331	5.37314	18.9952	15.8383	4.562	3.42458	11.1871	17.3138	EFW20631.1	conserved hypothetical protein								class 1	#ff4646	1.0	2.29563180841288	0.39403044973092	-0.839842777981081
CPSG_04626		0.401725381242685	0.018604411292218	0.87784114492156	618.0	774.0	2181.0	1742.0	1222.0	704.0	1597.0	2034.0	9.21565	17.1794	34.227	32.5632	15.3523	11.9509	36.9003	31.1729	EFW19080.1	HEAT repeat protein	CIMG_10205	XM_001239182.2	HEAT repeat protein	HISTO_ZT.Contig174.Fgenesh_Aspergillus.62.final_new	HEAT repeat protein	I7I48_06062	D8B26_007259	class 1	#ff4646	1.0	1.0711764841896	0.0842837652535797	-0.36591830921905
CPSG_01043		0.227033501521264	0.00232415073766162	0.644763731723486	476.0	365.0	1430.0	1233.0	728.0	445.0	1131.0	1244.0	16.1971	18.4864	51.2084	52.5937	20.8702	17.2377	59.632	43.5049	EFW23144.1	vacuolar endopolyphosphatase	CIMG_06983	XM_001243086.2	vacuolar endopolyphosphatase	HISTO_DU.Contig190.Fgenesh_histo.51.final_new	endopolyphosphatase	I7I48_11969	D8B26_006661	class 1	#ff4646	1.0	1.2390932605077	0.136047407043098	-0.388502173817963
CPSG_03782		0.575669370517487	0.0299561192482352	0.792075651675194	11.0	2.0	30.0	20.0	9.0	7.0	19.0	24.0	2.55822	0.692317	7.34247	5.83065	1.76341	1.85325	6.84678	5.73647	EFW19398.1	conserved hypothetical protein							D8B26_007631	class 1	#ff4646	1.0	1.73947918184611	0.19496935624847	-0.528680282829914
CPSG_09106		0.119104479621841	0.000619281020198143	0.511634393768785	259.0	124.0	968.0	824.0	319.0	264.0	705.0	861.0	17.3464	12.3612	68.2278	69.1798	17.9998	20.1282	73.1623	59.2655	EFW14256.1	phosphotransferase	CIMG_09902	XM_001238879.2	hypothetical protein	HISTO_ZU.Contig65.Fgenesh_histo.245.final_new	mitochondrial protein Fmp29	I7I48_02894	D8B26_007024	class 1	#ff4646	1.0	1.85470907251955	0.179482724960024	-0.596161720759206
CPSG_07442		0.16875492462172	0.000792555786082522	0.632740681706846	240.0	116.0	981.0	736.0	266.0	265.0	683.0	844.0	11.3176	8.14201	48.6842	43.5074	10.568	14.2259	49.9059	40.9048	EFW15815.1	hypothetical protein								class 1	#ff4646	1.0	1.88714978935154	0.145757171375227	-0.563139577254575
CPSG_04217		0.227108602386373	0.00357743957922019	0.800518907633878	19.0	14.0	86.0	63.0	32.0	23.0	46.0	96.0	3.4288	3.76051	16.3329	14.2518	4.86525	4.72506	12.8628	17.8053	EFW18670.1	predicted protein				HISTO_ZL.Contig1131-snap.33.final_new	hypothetical protein	I7I48_09994		class 1	#ff4646	1.0	1.71096673072686	0.103922795741652	-0.651820740344944
CPSG_08107		0.273409422301614	0.00744884594432889	0.866087928812875	4.0	4.0	25.0	34.0	8.0	9.0	17.0	38.0	1.27036	1.89085	8.35568	13.5359	2.14053	3.25386	8.36571	12.4033	EFW15670.1	conserved hypothetical protein								class 1	#ff4646	1.0	2.2791781256486	0.119373964154548	-0.92835186893318
CPSG_03988		0.320474913974135	0.0131396069501652	0.756308233386083	6.0	9.0	63.0	41.0	28.0	8.0	46.0	43.0	1.22217	2.72869	13.5051	10.469	4.80513	1.85507	14.5187	9.00198	EFW19604.1	conserved hypothetical protein	CIMG_09431	XM_001239809.2	hypothetical protein					class 1	#ff4646	1.0	2.31437433658848	0.218621482210115	-0.991875196573761
CPSG_07768		0.0781156292119694	0.00192120667526667	0.720406642936311	671.0	1080.0	8400.0	6591.0	2182.0	1569.0	5056.0	7258.0	38.7081	92.7327	509.958	476.62	106.047	103.037	451.933	430.313	EFW15331.1	conserved hypothetical protein	CIMG_04739	XM_001245297.2	hypothetical protein	HISTO_FE.Contig19.Fgenesh_histo.116.final_new	rRNA-processing protein UTP23	I7I48_08992	D8B26_008108	class 1	#ff4646	1.0	2.69545031899297	0.271967193891163	-1.05272432122783
CPSG_03901	VAC8	0.469401506504882	0.00110206711928171	0.627705733840207	261.0	178.0	952.0	770.0	286.0	262.0	742.0	801.0	10.4127	10.5699	39.97	38.5083	9.61288	11.8991	45.8684	32.843	EFW19517.1	vacuolar protein 8	CIMG_09351	XM_001239729.2	vacuolar protein 8	HISTO_LF.Contig359.eannot.2078.final_new	armadillo repeat protein	I7I48_00544	D8B26_007739	class 1	#ff4646	1.0	1.54912554506775	0.136421467348466	-0.262546998502244
CPSG_02577		0.276109040655329	0.000226571785094159	0.543532176731214	634.0	384.0	2410.0	2075.0	677.0	572.0	1645.0	2438.0	14.516	13.0864	58.07	59.5551	13.0591	14.9089	58.3597	57.3695	EFW20734.1	conserved hypothetical protein	CIMG_03380	XM_001243938.2	snoRNP assembly factor Naf1				D8B26_002945	class 1	#ff4646	1.0	1.73747476842465	0.139295498456048	-0.253985852703651
CPSG_03425		0.525232685272829	0.000647395247560926	0.504164395634324	6.0	3.0	72.0	47.0	7.0	6.0	34.0	66.0	0.770499	0.573419	9.73037	7.5659	0.75733	0.877128	6.76531	8.71071	EFW20250.1	hypothetical protein								class 1	#ff4646	1.0	3.18129381696813	0.260046129471757	-0.461793392253621
CPSG_00356		0.519748539441396	0.000889345854861568	0.739874194621402	1.0	0.0	25.0	21.0	1.0	1.0	12.0	30.0	0.805456	0	21.1913	21.2033	0.678591	0.916922	14.9765	24.8343	EFW22457.1	predicted protein								class 1	#ff4646	1.0	4.29031270084355	0.203160708995985	-0.683461669246971
CPSG_06674		0.408081591755323	0.000381880851784037	0.679122300953833	137.0	138.0	792.0	613.0	204.0	148.0	507.0	803.0	3.92347	5.88246	23.8699	22.0065	4.92205	4.82505	22.4981	23.6349	EFW16715.1	cleavage and polyadenylylation specificity factor	CIMG_01924	XM_001248152.2	cleavage and polyadenylylation specificity factor	HISTO_ZT.Contig181.eannot.1698.final_new	cleavage and polyadenylation specificity factor subunit 2	I7I48_06448	D8B26_001310	class 1	#ff4646	1.0	1.92140438492904	0.104901765338969	-0.287566863063104
CPSG_05759		0.599490483353134	0.00239955274227557	0.698889436442924	1.0	1.0	29.0	16.0	3.0	1.0	20.0	17.0	0.393809	0.58616	12.0188	7.89856	0.995345	0.448308	12.204	6.88056	EFW17316.1	predicted protein								class 1	#ff4646	1.0	3.47159485747249	0.25611026203785	-0.57397276992456
CPSG_07615		0.373446886337366	0.000406132009327936	0.529936887920564	27.0	20.0	439.0	279.0	34.0	42.0	207.0	419.0	3.66371	4.0394	62.6899	47.4573	3.88689	6.48779	43.5226	58.4332	EFW15988.1	conserved hypothetical protein	CIMG_07905	XM_001240741.2	serine/threonine protein kinase				D8B26_004231	class 1	#ff4646	1.0	3.4591837288125	0.215754032439152	-0.594547723463107
CPSG_01044		0.599490483353134	0.00280747649728427	0.532015092020943	4.0	6.0	44.0	36.0	7.0	7.0	22.0	44.0	0.968387	2.16207	11.2103	10.9253	1.42775	1.9292	8.25277	10.9479	EFW23145.1	conserved hypothetical protein	CIMG_06984	XM_001243087.2	hypothetical protein	HISTO_DU.Contig190.Fgenesh_histo.53.final_new			D8B26_006662	class 1	#ff4646	1.0	2.49387088825732	0.304665250614221	-0.423397974527462
CPSG_07081		0.500080595519463	0.000687637463538659	0.171256814865894	0.0	0.0	120.0	51.0	2.0	0.0	28.0	62.0	0	0	13.0388	6.61937	0.158213	0	4.53311	6.61856	EFW16565.1	conserved hypothetical protein	CIMG_13658	XM_001243523.2	hypothetical protein					class 1	#ff4646	1.0	6.88863464934465	0.871213499710263	-1.13320185056302
CPSG_02953		0.61919738978501	0.00265435943054665	0.403792263404372	0.0	0.0	14.0	10.0	0.0	1.0	8.0	7.0	0	0	5.72582	4.87165	0	0.44241	4.81739	2.79589	EFW21110.1	conserved hypothetical protein								class 1	#ff4646	1.0	4.19385179540294	0.639235141889623	-0.681140069897512
CPSG_00165		0.862045655036155	0.0233546404420922	0.669460512842163	0.0	1.0	10.0	10.0	2.0	0.0	3.0	14.0	0	0.61058	4.31707	5.14226	0.691208	0	1.90687	5.90241	EFW22266.1	predicted protein								class 1	#ff4646	1.0	3.2142349046376	0.478885867352297	-0.395534835480243
CPSG_04816		0.733608437645303	0.00491088167571428	0.521965786638092	28.0	25.0	101.0	87.0	40.0	24.0	60.0	104.0	5.69039	7.5623	21.6014	22.1638	6.84873	5.55246	18.8939	21.7223	EFW18131.1	hypothetical protein	CIMG_12904	XM_004445933.1	hypothetical protein					class 1	#ff4646	1.0	1.38438061683988	0.21196007104079	-0.183514640637998
CPSG_02784		0.820923909124152	0.0254830054151894	0.758875120297555	20.0	5.0	45.0	56.0	16.0	11.0	27.0	63.0	3.28176	1.22117	7.77078	11.5188	2.21188	2.05475	6.8648	10.6244	EFW20941.1	hypothetical protein	CIMG_13687	XM_004446260.1	hypothetical protein				D8B26_002773	class 1	#ff4646	1.0	1.75543724032382	0.204566666788943	-0.261448586388737
CPSG_07699		0.696999333536901	0.0035862253573231	0.532453870262033	15.0	7.0	102.0	66.0	18.0	11.0	38.0	106.0	2.18964	1.52093	15.6696	12.0772	2.21371	1.82795	8.59514	15.9029	EFW15261.1	conserved hypothetical protein	CIMG_04803	XM_001245361.2	hypothetical protein					class 1	#ff4646	1.0	2.49069628258107	0.306298139124233	-0.355563173328721
CPSG_09462	SSK1	0.477884588553652	0.000749639301344866	0.542836917444985	571.0	466.0	2168.0	1657.0	701.0	548.0	1552.0	1769.0	17.8717	21.7093	71.411	65.0121	18.4848	19.5255	75.2679	56.9045	EFW13809.1	ssk1p	CIMG_11840	XM_012358711.1	response regulator	HISTO_LG.Contig392.Fgenesh_Aspergillus.181.final_new	response regulator	I7I48_03839	D8B26_006000	class 1	#ff4646	1.0	1.44467288861057	0.160756179262652	-0.199089695519005
CPSG_03447		0.498943706714346	0.000603310448412597	0.363207494585094	162.0	126.0	639.0	463.0	187.0	161.0	396.0	558.0	14.2546	16.5022	59.1722	51.0697	13.8627	16.1271	53.9913	50.4619	EFW20272.1	conserved hypothetical protein				HISTO_JG.Contig207.fgenesh_plus.5.final_new	hypothetical protein	I7I48_05684	D8B26_003312	class 1	#ff4646	1.0	1.49692646371812	0.195561465349571	-0.208241956822088
CPSG_10000		0.577061092250147	0.00109895589465819	0.432729756613725	197.0	108.0	557.0	526.0	190.0	167.0	395.0	553.0	9.91236	8.08844	29.4946	33.1771	8.05435	9.56572	30.7961	28.5973	EFW13391.1	conserved hypothetical protein	CIMG_08132	XM_001240968.2	hypothetical protein	HISTO_BI.Contig285.Fgenesh_histo.18.final_new	hypothetical protein	I7I48_12173	D8B26_000004	class 1	#ff4646	1.0	1.43436285020397	0.191195342429038	-0.195498473877869
CPSG_04299		0.492309046277293	0.00183592725394336	0.989790158255847	0.0	0.0	9.0	9.0	1.0	0.0	6.0	13.0	0	0	1.82049	2.16847	0.161933	0	1.78693	2.56804	EFW18753.1	hypothetical protein								class 1	#ff4646	1.0	3.80761391426568	-0.0238958033212453	-0.74788430665582
CPSG_05253	ECO1	0.258672535808627	0.00114877387176876	0.951788819885985	514.0	482.0	1902.0	1536.0	715.0	593.0	1472.0	1831.0	20.9881	29.2946	81.7329	78.6218	24.597	27.5648	93.1335	76.84	EFW18567.1	sister chromatid cohesion acetyltransferase Eco1	CIMG_00496	XM_001246724.2	sister chromatid cohesion acetyltransferase Eco1	HISTO_EA.Contig33.eannot.1583.final_new	sister chromatid cohesion acetyltransferase Eco1	I7I48_04601	D8B26_005331	class 1	#ff4646	1.0	1.35488371918303	0.0298984990838917	-0.326898513983008
CPSG_07933		0.285963906265536	0.000421742656021943	0.793087873913003	109.0	46.0	595.0	453.0	129.0	87.0	425.0	555.0	3.14088	1.97294	18.0434	16.3631	3.1317	2.85387	18.9759	16.4364	EFW15496.1	conserved hypothetical protein	CIMG_00712	XM_001246940.2	hypothetical protein					class 1	#ff4646	1.0	2.39666524134619	0.0842752015384232	-0.478171331345598
CPSG_09624		0.589932550127729	0.00712580797882514	0.910982580066213	0.0	0.0	12.0	4.0	1.0	0.0	7.0	6.0	0	0	23.5767	9.36112	1.57287	0	20.2494	11.5124	EFW13757.1	conserved hypothetical protein								class 1	#ff4646	1.0	3.49378250297986	0.133407449709347	-0.747884306655819
CPSG_04759		0.492309046277293	0.0046750865737762	0.754962709702772	0.0	0.0	5.0	6.0	1.0	0.0	4.0	5.0	0	0	0.357277	0.510684	0.0572039	0	0.420831	0.348914	EFW18073.1	conserved hypothetical protein	CIMG_05833	XM_001241936.2	hypothetical protein	HISTO_ZY.Contig571f-snap.13.final_new	glucosaminyltransferase domain-containing protein	I7I48_10336	D8B26_005662	class 1	#ff4646	1.0	3.13540806723002	0.245485906996093	-0.747884306655821
CPSG_05970		0.117401124839566	0.000329084351321488	0.54934603508942	437.0	270.0	1968.0	1551.0	518.0	499.0	1368.0	1729.0	32.7316	30.1009	155.127	145.626	32.6875	42.5477	158.767	133.097	EFW17527.1	hypothetical protein								class 1	#ff4646	1.0	1.90055491308118	0.156470132453276	-0.478687317815484
CPSG_05218		0.420620161999148	0.00293613351512398	0.702802496884314	256.0	156.0	616.0	503.0	309.0	200.0	455.0	586.0	5.13201	4.65482	12.9958	12.6403	5.21882	4.56424	14.1334	12.0735	EFW18532.1	conserved hypothetical protein	CIMG_12872	XM_004445878.1	hypothetical protein					class 1	#ff4646	1.0	1.03045179103671	0.0949039281088941	-0.241945855668641
CPSG_09767		0.694163111926329	0.038638400723503	0.854518374569516	2.0	3.0	13.0	9.0	3.0	4.0	7.0	13.0	2.71821	6.06882	18.594	15.3334	3.43511	6.18876	14.7414	18.1587	EFW13728.1	conserved hypothetical protein								class 1	#ff4646	1.0	1.53488842636273	0.143741821294178	-0.36469020546097
CPSG_08439		0.0784990397696967	9.27640078093999e-05	0.308621972108596	165.0	116.0	2204.0	1675.0	277.0	197.0	1489.0	1645.0	6.52106	6.82374	91.6689	82.9833	9.22317	8.86321	91.1837	66.8173	EFW14781.1	conserved hypothetical protein	CIMG_04936	XM_001245494.2	DNA repair protein	HISTO_FE.Contig19.eannot.1808.final_new			D8B26_000554	class 1	#ff4646	1.0	3.35260369747981	0.262509219520556	-0.685616969059079
CPSG_08413		0.235736768215435	0.000347631505919523	0.370321038632069	2.0	1.0	54.0	49.0	4.0	3.0	26.0	57.0	0.386089	0.287334	10.9705	11.8576	0.650554	0.659279	7.77712	11.3089	EFW14755.1	predicted protein	CIMG_12551	XM_004445470.1	hypothetical protein				D8B26_000576	class 1	#ff4646	1.0	4.29794554792299	0.355607084488101	-0.956491443809089
CPSG_02207		0.48876393607854	0.00695607140758548	0.838655789568032	0.0	0.0	11.0	8.0	0.0	2.0	7.0	9.0	0	0	2.99925	2.59822	0	0.589881	2.81015	2.39649	EFW22050.1	predicted protein							D8B26_002144	class 1	#ff4646	1.0	3.87339989626844	0.219122000794081	-1.0322513726667
CPSG_08285		0.157954514263132	0.000503139436898537	0.767215479239848	350.0	250.0	1282.0	1008.0	501.0	330.0	793.0	1432.0	10.6317	11.3033	40.9824	38.3827	12.8215	11.4114	37.3246	44.7059	EFW15097.1	molybdenum cofactor sulfurase	CIMG_08337	XM_001241173.2	molybdenum cofactor sulfurase	HISTO_DM.Contig93.eannot.1741.final_new	molybdenum cofactor sulfurase	I7I48_07481	D8B26_004554	class 1	#ff4646	1.0	1.5044131076961	0.0744254311665165	-0.393873072250894
CPSG_03161		0.378607477378807	0.00289661737038186	0.836863299975038	22.0	29.0	186.0	163.0	62.0	25.0	109.0	225.0	2.55822	5.0193	22.7617	23.7599	6.07397	3.30937	19.6395	26.8897	EFW19986.1	hypothetical protein	CIMG_13767	XM_004446382.1	hypothetical protein					class 1	#ff4646	1.0	2.36591886993286	0.108154612658736	-0.640221213778944
CPSG_09156		0.380306401311445	0.00323989590788919	0.842209812599858	39.0	31.0	177.0	132.0	53.0	48.0	93.0	210.0	4.96507	5.87425	23.7143	21.0657	5.68464	6.95653	18.3456	27.477	EFW14306.1	conserved hypothetical protein	CIMG_13517	XM_001238916.2	hypothetical protein	HISTO_JG.Contig206.fgenesh_plus.77.final_new			D8B26_007051	class 1	#ff4646	1.0	1.69586632615044	0.0841482272366152	-0.45834283367847
CPSG_05968		0.262194243209427	0.00102130669322406	0.655436745192651	8.0	6.0	103.0	69.0	18.0	10.0	46.0	110.0	1.51143	1.68725	20.4791	16.3414	2.86507	2.15074	13.4661	21.3589	EFW17524.1	hypothetical protein								class 1	#ff4646	1.0	3.08685744074351	0.193914559869335	-0.85220635442131
CPSG_09355		0.396335386948687	0.00210913256834644	0.715065519731144	9.0	3.0	61.0	40.0	12.0	7.0	30.0	60.0	1.61758	0.802555	11.538	9.01208	1.81707	1.43223	8.35473	11.0831	EFW13989.1	hypothetical protein								class 1	#ff4646	1.0	2.65653305949716	0.180847386064824	-0.655809955229636
CPSG_07500		0.274294418405888	0.000643452172263045	0.709572445306973	156.0	72.0	678.0	621.0	192.0	131.0	415.0	819.0	31.0624	21.3389	142.074	155.004	32.209	29.6942	128.04	167.603	EFW15873.1	conserved hypothetical protein	CIMG_08014	XM_001240850.2	hypothetical protein				D8B26_004322	class 1	#ff4646	1.0	2.14497965011545	0.120192822508445	-0.487793816804116
CPSG_00399		0.573308809029376	0.00564224076123623	0.377172490311535	0.0	1.0	15.0	12.0	1.0	1.0	4.0	14.0	0	0.333047	3.53217	3.36587	0.188513	0.254721	1.38683	3.21952	EFW22500.1	conserved hypothetical protein	CIMG_02537	XM_001248765.1	hypothetical protein	HISTO_LG.Contig392.Fgenesh_histo.95.final_new	serine/threonine-protein kinase	I7I48_03780	D8B26_000827	class 1	#ff4646	1.0	3.6269407095462	0.723427679605998	-0.76877025741606
CPSG_09866		0.697046951317039	0.0314271627500103	0.602623210825031	19.0	11.0	45.0	41.0	18.0	19.0	25.0	50.0	3.64403	3.14015	9.08273	9.8572	2.90848	4.14832	7.42944	9.85568	EFW13519.1	hypothetical protein								class 1	#ff4646	1.0	1.08582142900264	0.227083669629078	-0.245061747821418
CPSG_00738		0.694087852244572	0.00937575566299759	0.534811750702843	0.0	0.0	16.0	5.0	0.0	1.0	3.0	10.0	0	0	2.61294	0.972626	0	0.176654	0.721345	1.59486	EFW22839.1	conserved hypothetical protein								class 1	#ff4646	1.0	3.84135875266451	0.618724973681152	-0.681140069897512
CPSG_02403	NIT54	0.19254698683647	0.000480670523289705	0.386264220552659	1914.0	1837.0	11922.0	9300.0	2987.0	2239.0	7002.0	9814.0	86.3956	123.421	566.337	526.229	113.593	115.052	489.733	455.286	EFW20560.1	conserved hypothetical protein	CIMG_03550	XM_001244108.2	hypothetical protein	HISTO_JG.Contig207.Fgenesh_histo.6.final_new	nitrositive-stress induced transcript	I7I48_05719	D8B26_003083	class 1	#ff4646	1.0	2.03879412432553	0.318953680626937	-0.379208700219819
CPSG_07338		0.513538039823374	0.00663092051439959	0.638329128296264	689.0	788.0	3079.0	2477.0	1374.0	651.0	1883.0	2862.0	36.2533	61.7141	170.496	163.379	60.9089	38.9942	153.52	154.77	EFW16288.1	integral membrane protein	CIMG_06767	XM_001242870.2	integral membrane protein	HISTO_LG.Contig392.eannot.1666.final_new	integral membrane protein	I7I48_03797	D8B26_006028	class 1	#ff4646	1.0	1.47781951635247	0.229893047120485	-0.297424480283154
CPSG_09855		0.534889231044767	0.00520071594415114	0.490910418025601	90.0	39.0	219.0	198.0	98.0	61.0	143.0	214.0	6.18191	3.98726	15.8307	17.0485	5.67117	4.76981	15.2196	15.1072	EFW13508.1	conserved hypothetical protein							D8B26_004158	class 1	#ff4646	1.0	1.33095001575997	0.226466777079232	-0.28639259690697
CPSG_05234		0.0531762208885689	6.67591627191547e-05	0.00618804072623587	6.0	5.0	655.0	536.0	24.0	11.0	247.0	381.0	0.979088	1.21442	112.483	109.642	3.2995	2.0434	62.4533	63.8975	EFW18548.1	hypothetical protein								class 1	#ff4646	1.0	6.20404102398476	0.925822689633426	-1.449713137243
CPSG_03650		0.224253387274113	0.000497301841134208	0.180921289277249	23.0	10.0	316.0	177.0	40.0	22.0	145.0	195.0	2.07744	1.34441	30.0375	20.0408	3.04388	2.26211	20.2935	18.1019	EFW19266.1	conserved hypothetical protein	CIMG_09114	XM_001239492.2	hypothetical protein				D8B26_007518	class 1	#ff4646	1.0	3.46544858086303	0.490644027976342	-0.862208516466954
CPSG_00093		0.135105494390964	0.000355441225876271	0.0914741127522839	190.0	115.0	742.0	568.0	244.0	187.0	381.0	635.0	10.253	9.23687	42.1383	38.4226	11.0931	11.4876	31.8574	35.2176	EFW22194.1	conserved hypothetical protein	CIMG_05190	XM_001245748.2	CMGC/SRPK protein kinase	HISTO_GL.Contig59.Fgenesh_histo.32.final_new	CMGC/SRPK protein kinase	I7I48_10935		class 1	#ff4646	1.0	1.68725397999631	0.37476833610424	-0.449592440307856
CPSG_01072		0.206847452169631	0.000651415800459336	0.126561555970163	84.0	58.0	601.0	428.0	134.0	99.0	370.0	345.0	5.17956	5.32318	38.9999	33.0825	6.9612	6.94927	35.3511	21.8636	EFW23173.1	conserved hypothetical protein	CIMG_07011	XM_001243114.2	hypothetical protein				D8B26_006686	class 1	#ff4646	1.0	2.41815617664724	0.517333754807317	-0.647386095652904
CPSG_03883		0.491947100335495	0.00843562650637153	0.295607724077461	10.0	8.0	72.0	50.0	21.0	10.0	20.0	69.0	1.47926	1.76142	11.2086	9.27161	2.61715	1.68397	4.58417	10.4901	EFW19499.1	hypothetical protein	CIMG_13602	XM_004444836.1	hypothetical protein					class 1	#ff4646	1.0	2.25571656318894	0.597102574457884	-0.624861584843167
CPSG_04680		0.363810945213991	0.00194515946978136	0.237130331251492	178.0	118.0	533.0	372.0	201.0	174.0	316.0	421.0	7.45727	7.3582	23.4997	19.5364	7.0945	8.2985	20.5133	18.1272	EFW19134.1	conserved hypothetical protein	CIMG_10248	XM_001239225.2	ribonuclease P/MRP protein subunit RPP40	HISTO_ZZ.Contig127b.Fgenesh_histo.114.final_new	hypothetical protein	I7I48_11589	D8B26_007303	class 1	#ff4646	1.0	1.18082530754566	0.278557874241603	-0.286108717939068
CPSG_07461		0.482613147169837	0.00398583903063703	0.343443150485353	326.0	244.0	813.0	716.0	417.0	282.0	602.0	688.0	14.8591	16.5536	38.9978	40.9099	16.0131	14.6323	42.5166	32.2293	EFW15834.1	conserved hypothetical protein	CIMG_08053	XM_001240889.2	hypothetical protein				D8B26_004355	class 1	#ff4646	1.0	1.00050956100805	0.232895962533579	-0.218961338880984
CPSG_09392		0.450315035429833	0.00279130360327375	0.197792564845535	72.0	48.0	247.0	175.0	103.0	56.0	130.0	192.0	1.79256	1.77874	6.47165	5.46162	2.16046	1.58716	5.01503	4.91283	EFW14024.1	conserved hypothetical protein	CIMG_07706	XM_001240542.2	hypothetical protein				D8B26_004076	class 1	#ff4646	1.0	1.378497988337	0.380228676841506	-0.308980592496003
CPSG_07936		0.336288300791848	0.000687637463538659	0.0424591547231863	8.0	6.0	82.0	87.0	17.0	8.0	32.0	58.0	4.14393	4.62599	44.7005	56.4916	7.41887	4.71741	25.6839	30.8773	EFW15499.1	predicted protein								class 1	#ff4646	1.0	3.07292347007193	0.916780317151346	-0.664942082128973
CPSG_08818		0.673977929018105	0.021812034037153	0.399306157552692	0.0	0.0	8.0	3.0	0.0	1.0	1.0	5.0	0	0	4.36103	1.94799	0	0.589676	0.802621	2.66184	EFW14560.1	conserved hypothetical protein	CIMG_07304	XM_001243407.2	hypothetical protein					class 1	#ff4646	1.0	3.03047871620701	0.876783982495448	-0.681140069897512
CPSG_03221	TPP1	0.635876358251994	0.000575803274657915	0.153315442874261	321.0	233.0	992.0	828.0	339.0	291.0	623.0	865.0	26.2631	28.3745	85.414	84.9207	23.3672	27.1035	78.9801	72.7355	EFW20046.1	polynucleotide kinase 3'-phosphatase	CIMG_04051	XM_001244609.2	polynucleotide kinase 3'-phosphatase	HISTO_ZT.Contig181-snap.59.final_new	polynucleotide kinase	I7I48_06595	D8B26_003488	class 1	#ff4646	1.0	1.29203179568057	0.284711146694487	-0.124709114179569
CPSG_08440		0.727973308248326	0.00158021941080831	0.182499638167984	29.0	32.0	197.0	183.0	45.0	30.0	86.0	194.0	12.4134	20.3879	88.7429	98.1939	16.2282	14.6185	57.0398	85.3457	EFW14782.1	conserved hypothetical protein								class 1	#ff4646	1.0	2.21186602474599	0.501814583306199	-0.235348965135119
CPSG_01455	DAM1	0.431151874190688	0.000291025874085345	0.0866212948645773	419.0	406.0	3158.0	2559.0	588.0	451.0	1764.0	1949.0	37.6919	54.3613	298.966	288.566	44.5633	46.185	245.878	180.191	EFW21298.1	conserved hypothetical protein	CIMG_01703	XM_001247931.2	DASH complex subunit DAM1	HISTO_ZT.Contig1089.eannot.1565.final_new	DASH complex component Dam1	I7I48_06188	D8B26_001513	class 1	#ff4646	1.0	2.3631741529072	0.580724482560981	-0.264959321902653
CPSG_01806	NIT49	0.472839291919329	0.000609109412426631	0.321429027252388	789.0	992.0	9016.0	8189.0	1430.0	914.0	4848.0	7039.0	23.9504	44.8206	288.022	311.608	36.5711	31.5844	228.027	219.602	EFW21649.1	conserved hypothetical protein	CIMG_01377	XM_001247605.2	lipase/esterase	HISTO_GL.Contig296.genewise.47.final_new	lipase/esterase	I7I48_10808		class 1	#ff4646	1.0	2.84825773449477	0.536916416981066	-0.298735044459505
CPSG_06903		0.703388490963081	0.000852194304519	0.208362955451318	87.0	45.0	476.0	385.0	103.0	58.0	205.0	464.0	10.5456	8.11887	60.7205	58.4999	10.5186	8.00334	38.503	57.8042	EFW16387.1	hypothetical protein	CIMG_05918	XM_001242021.2	cupin domain-containing protein				D8B26_005727	class 1	#ff4646	1.0	2.30736276065036	0.424868029288045	-0.225686409351575
CPSG_05935		0.493614689096677	0.000480271095787593	0.146338611426279	295.0	160.0	1282.0	1036.0	296.0	257.0	609.0	1209.0	30.8245	24.8842	140.974	135.699	26.0575	30.5702	98.6006	129.834	EFW17492.1	conserved hypothetical protein	CIMG_05442	XM_004446163.1	phosphoglycerate mutase	HISTO_DA.Contig93.Fgenesh_histo.87.final_new	phosphoglycerate mutase	I7I48_08309	D8B26_000200	class 1	#ff4646	1.0	1.95200975057881	0.402074587949046	-0.250444148750928
CPSG_06700		0.663993164726198	0.00177202552905884	0.231511847452652	12.0	12.0	90.0	67.0	16.0	15.0	38.0	79.0	1.49129	2.21969	11.7706	10.4375	1.6752	2.12208	7.31732	10.0901	EFW16741.1	conserved hypothetical protein							D8B26_001290	class 1	#ff4646	1.0	2.22963381417661	0.455120510122408	-0.292559632357296
CPSG_08508	RRN7	0.278129777715707	9.90791467054269e-05	0.0418829135359531	169.0	119.0	1643.0	1273.0	255.0	142.0	764.0	1257.0	10.9704	11.4978	112.241	103.588	13.9458	10.4934	76.8455	83.8612	EFW14850.1	conserved hypothetical protein	CIMG_11456	XM_012358461.1	RNA polymerase I-specific transcription initiation factor RRN7	HISTO_ZL.Contig1161e.Fgenesh_histo.75.final_new	RNA polymerase I specific transcription initiation factor Rrn7	I7I48_11159	D8B26_000494	class 1	#ff4646	1.0	2.90838192593154	0.540088467426512	-0.366463187914114
CPSG_05204		0.703760970467943	0.00961722962028288	0.541770942346116	111.0	88.0	332.0	222.0	157.0	84.0	201.0	279.0	9.34038	11.0218	29.4006	23.4173	11.1303	8.04658	26.2075	24.1287	EFW18518.1	conserved hypothetical protein	CIMG_00448	XM_001246676.2	hypothetical protein				D8B26_005288	class 1	#ff4646	1.0	1.03075201556584	0.188056122643432	-0.167565624748705
CPSG_02576	ALG9	0.556478234932402	0.0051002214486767	0.531377082351322	598.0	615.0	1948.0	1634.0	913.0	579.0	1379.0	1671.0	24.3056	37.2091	83.3577	83.2734	31.2844	26.8057	86.9069	69.8329	EFW20733.1	mannosyl transferase	CIMG_13706	XM_001243939.1	alpha-1,2-mannosyltransferase	HISTO_ZL.Contig1158.Fgenesh_Aspergillus.5.final_new	asparagine-linked glycosylation 9 protein isoform a	I7I48_01608		class 1	#ff4646	1.0	1.13269845670441	0.205497883434759	-0.205914594539444
CPSG_05293		0.181167464253411	0.000118338685178982	0.0437068418230281	282.0	185.0	1428.0	1177.0	345.0	267.0	799.0	1125.0	12.3212	12.0311	65.6608	64.4644	12.6995	13.2802	54.0925	50.5177	EFW18607.1	conserved hypothetical protein							D8B26_005364	class 1	#ff4646	1.0	2.06160930852867	0.43034628342024	-0.333082770686703
CPSG_07415		0.380306401311445	0.000823161302848021	0.268948140833489	908.0	656.0	2529.0	2045.0	1055.0	807.0	1664.0	2163.0	34.7841	37.4049	101.957	98.2041	34.0497	35.1932	98.7724	85.1608	EFW15788.1	conserved hypothetical protein	CIMG_08096	XM_001240932.2	hypothetical protein	HISTO_FX.Contig167-snap.31.final_new	PIN superfamily domain-containing protein	I7I48_12278	D8B26_004391	class 1	#ff4646	1.0	1.12214156567788	0.2332143511508	-0.186842740922188
CPSG_06377		0.48876393607854	0.00199686386882435	0.394943073577243	808.0	986.0	4689.0	3793.0	1373.0	934.0	2703.0	3762.0	39.7307	72.1643	242.645	233.797	56.879	52.2821	205.944	190.118	EFW17109.1	conserved hypothetical protein	CIMG_04534	XM_001245092.2	hypothetical protein	HISTO_ZL.Contig1161a.Fgenesh_histo.35.final_new	hypothetical protein	I7I48_09175	D8B26_003871	class 1	#ff4646	1.0	1.80477728534226	0.376393741029651	-0.272528231666013
CPSG_07748		0.794955307042685	0.0188684607772305	0.537999427495236	8.0	4.0	59.0	29.0	12.0	5.0	14.0	57.0	1.06595	0.793302	8.27325	4.84382	1.34709	0.758419	2.89044	7.8057	EFW15311.1	conserved hypothetical protein	CIMG_04757	XM_001245315.2	hypothetical protein				D8B26_008124	class 1	#ff4646	1.0	2.33159027632267	0.456155769765631	-0.358695378446404
CPSG_05505		0.0653509838294328	0.0435447393789742	0.100717344900151	0.0	0.0	2.0	3.0	4.0	1.0	0.0	1.0	0	0	0.189531	0.33864	0.30346	0.10251	0	0.0925473	EFW17868.1	conserved hypothetical protein	CIMG_08783	XM_001241619.1	hypothetical protein				D8B26_004799	class 1	#ff4646	1.0	2.11620099811941	1.70650846295791	-2.33592416479797
CPSG_05693		0.0362649454259415	0.00253102310865721	0.024625483625367	471.0	386.0	1681.0	1050.0	1013.0	610.0	634.0	950.0	18.7065	22.8185	70.261	52.2759	33.8958	27.5798	39.0164	38.7778	EFW18056.1	conserved hypothetical protein	CIMG_08531	XM_001241367.2	hypothetical protein	HISTO_ZE.Contig149.Fgenesh_Neurospora.65.final_new	hypothetical protein	I7I48_02219	D8B26_004647	class 1	#ff4646	1.0	1.20608381347695	0.750648281739723	-0.821016726190638
CPSG_09587	UAP2	0.103397347628602	0.0167703638196665	0.157436330277146	448.0	684.0	1995.0	1663.0	1414.0	802.0	901.0	1358.0	37.878	86.0786	177.512	176.256	100.722	77.1922	118.038	118.004	EFW13934.1	nuclear mRNA splicing factor-associated protein	CIMG_06929	XM_001243032.2	nuclear mRNA splicing factor-associated protein	HISTO_ZZ.Contig127c.eannot.1574.final_new	splicing factor U2AF-associated protein	I7I48_11884	D8B26_005893	class 1	#ff4646	1.0	1.31114665731621	0.698940152632316	-0.898948511311592
CPSG_04259		0.0135707602233782	0.000904944781775652	0.296719698640607	972.0	784.0	2994.0	2462.0	1830.0	1537.0	1944.0	2598.0	16.9107	20.3022	54.8181	53.694	26.8234	30.4411	52.4059	46.4541	EFW18713.1	acid phosphatase	CIMG_03046	XM_001243604.2	acid phosphatase	HISTO_AZ.Contig47.Fgenesh_histo.28.final_new	acid phosphatase	I7I48_00132	D8B26_005532	class 1	#ff4646	1.0	1.20102665660411	0.244777556753077	-0.87382716767465
CPSG_00246		0.0547179168151925	0.0139234307758333	0.527691270216301	143.0	115.0	445.0	307.0	387.0	178.0	244.0	397.0	4.30542	5.15356	14.0999	11.5867	9.81651	6.10085	11.383	12.2845	EFW22347.1	conserved hypothetical protein	CIMG_10938	XM_001248624.2	MFS drug efflux transporter	HISTO_DU.Contig190.Fgenesh_Aspergillus.72.final_new	MFS drug efflux transporter	I7I48_11990	D8B26_000956	class 1	#ff4646	1.0	1.09993559791963	0.226714506632886	-0.990190001348779
CPSG_01747	ABC1	0.0517735782692364	0.0132672263699408	0.464215535429359	56.0	102.0	375.0	279.0	225.0	232.0	158.0	364.0	1.2655	3.43086	8.91827	7.90349	4.28373	5.96831	5.53246	8.45402	EFW21590.1	ABC transporter	CIMG_01430	XM_001247658.2	ABC multidrug transporter	HISTO_JG.Contig206.Fgenesh_histo.188.final_new	ABC multidrug transporter	I7I48_05471	D8B26_001763	class 1	#ff4646	1.0	1.71760497263331	0.382919780289996	-1.5646160233869
CPSG_05921		0.0860544620287319	0.0269006611761965	0.475785659994328	1.0	0.0	7.0	3.0	4.0	2.0	3.0	3.0	0.805456	0	5.93357	3.02904	2.71436	1.83384	3.74413	2.48343	EFW17478.1	predicted protein								class 1	#ff4646	1.0	2.11389917428727	0.564420732935468	-1.86420878051347
CPSG_08779	IDH1	0.0644330299844696	0.0306319207413075	0.560117054813476	4177.0	4489.0	13752.0	10642.0	13353.0	6447.0	7338.0	13122.0	261.564	418.402	906.265	835.369	704.464	459.581	711.999	844.505	EFW14521.1	isocitrate dehydrogenase				HISTO_ER.Contig17.eannot.1304.final_new	isocitrate dehydrogenase	I7I48_09814	D8B26_006912	class 1	#ff4646	1.0	1.01942763286422	0.289810186101974	-0.98559081379728
CPSG_07840		0.125933043673363	0.0419335492068309	0.468994692960075	51.0	206.0	620.0	420.0	483.0	214.0	220.0	492.0	3.20495	19.2685	41.0033	33.0858	25.572	15.3093	21.4221	31.7764	EFW15403.1	conserved hypothetical protein	CIMG_04862	XM_001245420.2	cytochrome P450 monooxygenase	HISTO_FE.Contig19.Fgenesh_histo.193.final_new	benzoate 4-monooxygenase cytochrome P450	I7I48_08802	D8B26_008045	class 1	#ff4646	1.0	1.98032236212289	0.590730073388205	-1.69866392825615
CPSG_08348	SEH1	0.0193867605333603	0.0018381836091544	0.140442854045979	241.0	132.0	582.0	522.0	426.0	322.0	365.0	498.0	18.0206	14.6911	45.7984	48.9287	26.8366	27.4093	42.2895	38.271	EFW15160.1	nuclear pore protein	CIMG_08207	XM_001241043.2	nuclear pore protein	HISTO_DM.Contig93.eannot.1761.final_new	nuclear pore complex subunit	I7I48_07454	D8B26_004503	class 1	#ff4646	1.0	1.17180144441131	0.352721233049485	-0.966394974999822
CPSG_06764		0.021877499531321	0.00363207826485639	0.737780603507329	372.0	191.0	835.0	645.0	627.0	455.0	575.0	807.0	36.9529	28.2403	87.2906	80.3168	52.4734	51.4526	88.5036	82.3886	EFW16805.1	conserved hypothetical protein	CIMG_02040	XM_001248268.2	hypothetical protein	HISTO_ZZ.Contig2f-snap.18.final_new	hypothetical protein	I7I48_11352	D8B26_001236	class 1	#ff4646	1.0	1.0050300893997	0.0891330227743072	-0.913078742161259
CPSG_07812		0.0738243267749516	0.00479866493623452	0.85177790138361	5.0	3.0	43.0	22.0	17.0	10.0	18.0	42.0	0.650569	0.580998	5.88799	3.58829	1.86354	1.4812	3.62897	5.61644	EFW15375.1	conserved hypothetical protein				HISTO_DA.Contig93.Fgenesh_histo.123.final_new	hypothetical protein	I7I48_08398	D8B26_008068	class 1	#ff4646	1.0	2.41223359024653	0.120889259629816	-1.56175200497323
CPSG_01844		0.0868037798439626	0.00488463069731962	0.622904996233454	96.0	92.0	290.0	242.0	172.0	134.0	182.0	306.0	16.5815	23.6522	52.7141	52.3974	25.0292	26.348	48.7093	54.3204	EFW21687.1	conserved hypothetical protein	CIMG_01339	XM_001247567.2	hypothetical protein	HISTO_GL.Contig296.Fgenesh_histo.69.final_new	hypothetical protein	I7I48_10742	D8B26_001839	class 1	#ff4646	1.0	1.07196996819714	0.13687900340916	-0.635630404637868
CPSG_08957		0.0829292569889368	0.00504355327662848	0.630090330131762	1.0	0.0	9.0	6.0	3.0	2.0	4.0	8.0	0.766935	0	7.26402	5.76835	1.93841	1.74614	4.75342	6.30575	EFW14369.1	predicted protein								class 1	#ff4646	1.0	2.72108356392977	0.317104803486775	-1.67417776591895
CPSG_01537		0.0386347689100252	0.000747948473024297	0.938435200311639	644.0	692.0	4542.0	4044.0	1377.0	1366.0	4139.0	4553.0	36.3791	58.2368	270.124	286.469	65.5642	87.8452	362.447	264.433	EFW21380.1	glycosyltransferase	CIMG_01629	XM_001247857.2	anthranilate phosphoribosyltransferase	HISTO_ZZ.Contig127b.fgenesh_plus.41.final_new	anthranilate phosphoribosyltransferase	I7I48_11625	D8B26_001588	class 1	#ff4646	1.0	2.25930124369061	-0.0575338743689322	-0.983375558094402
CPSG_04152		0.163523500256041	0.00283140965062535	0.889521741924928	7.0	1.0	60.0	36.0	11.0	8.0	34.0	70.0	1.28417	0.273057	11.5838	8.2788	1.70013	1.67072	9.66473	13.198	EFW19768.1	conserved hypothetical protein							D8B26_007953	class 1	#ff4646	1.0	3.32881077501863	-0.103586591977679	-1.43368543192969
CPSG_00121		0.0542530878595424	0.000805579264218394	0.989790158255847	850.0	624.0	2439.0	1820.0	1245.0	898.0	1723.0	2522.0	31.995	34.9606	96.6165	85.877	39.482	38.4796	100.493	97.5657	EFW22222.1	conserved hypothetical protein	CIMG_02270	XM_001248498.2	hypothetical protein	HISTO_BP.Contig457.Fgenesh_Neurospora.1.final_new	bromodomain-containing protein	I7I48_03937	D8B26_001062	class 1	#ff4646	1.0	1.09370620645044	-0.0095014498891377	-0.4667980607521
CPSG_07292		0.0386347689100252	0.000377189889203386	0.989790158255847	435.0	371.0	1895.0	1476.0	820.0	531.0	1312.0	2041.0	21.6176	27.4424	99.1069	91.9489	34.332	30.0403	101.028	104.244	EFW16242.1	triglyceride lipase-cholesterol esterase	CIMG_06720	XM_001242823.2	triglyceride lipase-cholesterol esterase	HISTO_LG.Contig392.genewise.34.final_new	triacylglycerol lipase	I7I48_03732	D8B26_006060	class 1	#ff4646	1.0	1.62891584383791	0.0110475686837841	-0.657528163140936
CPSG_00806		0.102481554410346	0.00308731140051041	0.840117883288607	946.0	512.0	2101.0	1789.0	1078.0	964.0	1548.0	2147.0	69.5047	55.9916	162.452	164.769	66.7279	80.6288	176.231	162.123	EFW22907.1	ras GTPase Rab11	CIMG_06270	XM_001242373.2	GTP-binding protein ypt3	HISTO_GX.Contig297.fgenesh_plus.53.final_new	GTP-binding protein ypt3	I7I48_10200	D8B26_006468	class 1	#ff4646	1.0	1.03571654878175	0.0653282623588858	-0.474019743170315
CPSG_04366		0.148993121905988	0.00410315322276999	0.752377508542051	21.0	40.0	180.0	139.0	67.0	49.0	117.0	169.0	1.79264	5.08233	16.1704	14.874	4.81852	4.76167	15.4756	14.8268	EFW18820.1	conserved hypothetical protein	CIMG_03147	XM_001243705.2	hypothetical protein	HISTO_DF.Contig537.Fgenesh_Aspergillus.75.final_new	hypothetical protein	I7I48_03254	D8B26_005619	class 1	#ff4646	1.0	2.06326185351277	0.152633587014181	-0.971738392687391
CPSG_06308		0.0992486512684312	0.00395771713835171	0.989790158255847	481.0	301.0	1154.0	938.0	566.0	593.0	832.0	1249.0	40.4366	37.664	102.097	98.8494	40.0878	56.7511	108.378	107.915	EFW17040.1	conserved hypothetical protein	CIMG_04467	XM_001245025.2	ribonucleoprotein	HISTO_ZL.Contig1161b.eannot.1366.final_new	ribonucleoprotein	I7I48_09292	D8B26_003817	class 1	#ff4646	1.0	1.00722888914515	0.0085476151209658	-0.519496789263476
CPSG_05324		0.0686343390325006	0.0108513603617021	0.840580912939476	47.0	41.0	147.0	115.0	102.0	70.0	93.0	192.0	5.52327	7.17154	18.1799	16.941	10.0987	9.36456	16.9344	23.1893	EFW18638.1	conserved hypothetical protein	CIMG_13226	XM_001241202.2	hypothetical protein				D8B26_005382	class 1	#ff4646	1.0	1.13631535941238	-0.0797567827244978	-0.886456291276918
CPSG_01746	OXR1	0.0669691480330693	0.0161242935735072	0.983627794605408	42.0	78.0	385.0	281.0	190.0	236.0	170.0	544.0	1.00909	2.78936	9.73455	8.46305	3.84591	6.45478	6.32872	13.4328	EFW21589.1	oxidoreductase	CIMG_01431	XM_001247659.2	pyridine nucleotide-disulfide oxidoreductase	HISTO_JG.Contig206.eannot.1534.final_new	oxidoreductase, iron-regulated transcript, yeast-enriched transcript	I7I48_05470	D8B26_001762	class 1	#ff4646	1.0	2.14561090969409	0.0458056368645092	-1.84964721712272
CPSG_01402		0.0730915642878942	0.00495508493526374	0.525258226470914	6.0	6.0	55.0	30.0	27.0	12.0	39.0	64.0	1.7546	2.61161	16.9265	10.9974	6.65208	3.99484	17.6718	19.2352	EFW21245.1	conserved hypothetical protein	CIMG_09037	XM_001239415.1	hypothetical protein					class 1	#ff4646	1.0	2.25860120888139	-0.306146475959014	-1.48305653321052
CPSG_00527		0.17376075237202	0.0192826147490617	0.796485468841671	69.0	21.0	137.0	134.0	85.0	64.0	120.0	176.0	10.596	4.80003	22.1407	25.7953	10.9971	11.1883	28.5538	27.7777	EFW22628.1	hypothetical protein								class 1	#ff4646	1.0	1.31242052956085	-0.125892980830966	-0.810948682239992
CPSG_05434	TSA1	0.0932947044328943	0.00961456023133514	0.938537118639028	4589.0	3433.0	20140.0	18069.0	16587.0	4856.0	15808.0	25504.0	515.361	573.848	2380.28	2543.72	1569.38	620.815	2750.79	2943.68	EFW17797.1	thiol-specific antioxidant	CIMG_08865	XM_001241701.2	thiol-specific antioxidant	HISTO_DM.Contig933.Fgenesh_histo.56.final_new	thiol-specific antioxidant	I7I48_07829	D8B26_004861	class 1	#ff4646	1.0	1.82745840222139	-0.08806429179727	-1.06472153440978
CPSG_04160		0.0367565044457404	0.00232437771916025	0.989790158255847	127.0	73.0	358.0	291.0	206.0	179.0	231.0	426.0	24.1484	20.6603	71.6379	69.3616	33.0003	38.7461	68.0588	83.2496	EFW19776.1	conserved hypothetical protein				HISTO_ZL.Contig1161b.Fgenesh_histo.64.final_new			D8B26_007961	class 1	#ff4646	1.0	1.29122914643702	0.00689561317425103	-0.902328343506302
CPSG_09692		0.0759112512930133	0.0111149154006522	0.989790158255847	0.0	1.0	9.0	9.0	5.0	3.0	5.0	15.0	0	0.952552	6.06146	7.22009	2.69584	2.1856	4.95811	9.86594	EFW13653.1	predicted protein								class 1	#ff4646	1.0	3.0699468991829	-0.0196789024440073	-2.33236681102016
CPSG_06196		0.176493864370759	0.0410951938544927	0.998187182180519	25.0	18.0	81.0	45.0	53.0	28.0	43.0	82.0	14.1855	15.2022	48.3688	32.008	25.3365	18.0864	37.806	47.8197	EFW16928.1	conserved hypothetical protein	CIMG_04369	XM_001244927.1	hypothetical protein					class 1	#ff4646	1.0	1.06789590150299	-0.000948800020814211	-0.797563264372597
CPSG_09152		0.142181629991772	0.0369645104866693	0.991613142483048	65.0	17.0	124.0	100.0	82.0	64.0	86.0	138.0	7.38395	2.87445	14.8243	14.2402	7.84794	8.27649	15.1378	16.1118	EFW14302.1	predicted protein								class 1	#ff4646	1.0	1.21739050625752	0.00645413703282793	-0.964029967905996
CPSG_02102		0.184921176954738	0.00721271944396758	0.464396476740759	302.0	364.0	1308.0	922.0	636.0	419.0	915.0	1907.0	20.1958	36.2314	92.053	77.2906	35.8325	31.8977	94.812	131.067	EFW21945.1	conserved hypothetical protein	CIMG_01110	XM_001247338.2	hypothetical protein	HISTO_GL.Contig233.Fgenesh_Aspergillus.39.final_new	RED-like protein N-terminal region domain-containing protein	I7I48_11003	D8B26_002049	class 1	#ff4646	1.0	1.31818173960321	-0.279561473905659	-0.601211230073969
CPSG_00455		0.257263543556554	0.00551223579703087	0.446318247641432	0.0	0.0	11.0	7.0	1.0	1.0	6.0	27.0	0	0	3.3521	2.54091	0.243958	0.329639	2.69208	8.03528	EFW22556.1	conserved hypothetical protein	CIMG_02607	XM_001248835.2	hypothetical protein					class 1	#ff4646	1.0	3.78646862737223	-0.60503573333465	-1.50643727249884
CPSG_03304		0.512291785220472	0.0468448031424012	0.738265110775605	1.0	2.0	8.0	10.0	2.0	4.0	7.0	16.0	1.24574	3.70842	10.4881	15.616	2.09906	5.67256	13.5118	20.4851	EFW20129.1	conserved hypothetical protein	CIMG_03971	XM_001244529.1	hypothetical protein					class 1	#ff4646	1.0	1.87555840867725	-0.289686361637729	-0.728057186492055
CPSG_00722		0.132503236987145	0.00163546816153301	0.396425932017056	1244.0	660.0	3581.0	2761.0	1604.0	1065.0	3352.0	4100.0	88.1116	69.5804	266.927	245.144	95.7157	85.8723	367.879	298.459	EFW22823.1	rheb small monomeric GTPase RhbA	CIMG_06351	XM_001242454.2	small GTP-binding protein	HISTO_ZU.Contig65.eannot.2040.final_new	rheb small monomeric GTPase RhbA	I7I48_02931	D8B26_006397	class 1	#ff4646	1.0	1.35527910833116	-0.275409285653065	-0.454166718594695
CPSG_06250		0.482096876668625	0.0239898521106437	0.511679855867715	3.0	6.0	26.0	29.0	14.0	4.0	24.0	54.0	0.498729	1.48465	4.54875	6.04342	1.96082	0.756996	6.18218	9.22625	EFW16981.1	hypothetical protein								class 1	#ff4646	1.0	2.14627135390915	-0.45315268115588	-0.765421083023784
CPSG_01736		0.152737476462815	0.00148523621841919	0.394943073577243	266.0	392.0	4694.0	3149.0	1043.0	388.0	4992.0	6700.0	16.0994	35.3139	298.984	238.915	53.1838	26.7332	468.157	416.766	EFW21579.1	MFS peptide transporter	CIMG_01444	XM_001247672.2	MFS peptide transporter Ptr2				D8B26_001753	class 1	#ff4646	1.0	3.16893708259936	-0.623638362059387	-0.963628784873703
CPSG_08929	SRW1	0.297275043910408	0.00309109627412502	0.406727842020526	111.0	101.0	398.0	323.0	146.0	150.0	377.0	466.0	7.38395	10.0004	27.8628	26.9346	8.18248	11.3592	38.8593	31.8596	EFW14341.1	cell cycle regulatory protein	CIMG_07612	XM_001240448.2	cell cycle regulatory protein	HISTO_ZL.Contig1161c.fgenesh_plus.27.final_new	cell division cycle protein	I7I48_09557		class 1	#ff4646	1.0	1.33390594605615	-0.234248803803138	-0.411931743299312
CPSG_03239		0.231209190016844	0.00309109627412502	0.108037297537118	3.0	0.0	30.0	24.0	4.0	3.0	36.0	78.0	0.463105	0	4.87366	4.6442	0.520217	0.527193	8.6109	12.3749	EFW20064.1	hypothetical protein								class 1	#ff4646	1.0	3.86828804507178	-1.01896716236436	-1.44788047368111
CPSG_03708		0.310666209059503	0.0079969306985684	0.402936385347895	297.0	475.0	1778.0	1530.0	798.0	415.0	2101.0	2300.0	9.22088	21.9503	58.093	59.5455	20.873	14.6675	101.072	73.3893	EFW19324.1	actin cytoskeleton organization protein	CIMG_09161	XM_001239539.2	actin cytoskeleton organization protein	HISTO_BP.Contig457.eannot.1665.final_new			D8B26_007562	class 1	#ff4646	1.0	1.74146325459223	-0.453576452239032	-0.598274078031861
CPSG_05636	ARP6	0.132503236987145	0.00333344406327059	0.181340476641192	133.0	119.0	412.0	303.0	220.0	154.0	351.0	538.0	10.2299	13.6237	33.3496	29.2147	14.2563	13.4843	41.8324	42.5293	EFW17999.1	actin	CIMG_08623	XM_001241459.1	actin-like protein arp6	HISTO_ZE.Contig149.Fgenesh_histo.32.final_new	actin-like protein arp6	I7I48_02247	D8B26_004694	class 1	#ff4646	1.0	1.06661869835015	-0.316981386640451	-0.493486117700267
CPSG_01687		0.330781296977907	0.0371064110222901	0.423721708445376	1.0	0.0	5.0	7.0	1.0	3.0	11.0	9.0	0.748789	0	3.94008	6.57051	0.630849	2.55724	12.7626	6.92612	EFW21530.1	predicted protein								class 1	#ff4646	1.0	2.41185417134922	-0.703548596488177	-1.26569395301304
CPSG_05681		0.242314152678118	0.0128768514761496	0.204599857573812	1.0	9.0	44.0	41.0	14.0	8.0	59.0	106.0	0.0652005	0.87342	3.01911	3.35101	0.769033	0.593788	5.96061	7.10305	EFW18044.1	MFS multidrug transporter	CIMG_08542	XM_001241378.2	MFS multidrug transporter				D8B26_004658	class 1	#ff4646	1.0	3.16530945695497	-0.928839238569577	-1.59328616352827
CPSG_09216		0.162162159278125	0.0109623599484681	0.238518034079033	169.0	82.0	468.0	309.0	224.0	184.0	504.0	512.0	12.2844	8.87177	35.8004	28.1557	13.7177	15.2256	56.7655	38.2494	EFW14142.1	conserved hypothetical protein								class 1	#ff4646	1.0	1.23615420890152	-0.412043559528746	-0.687330286834182
CPSG_00067		0.073420744427175	0.00193276985705289	0.796129005511423	462.0	380.0	1153.0	1124.0	709.0	540.0	959.0	1442.0	20.4786	25.071	53.7852	62.4547	26.4771	27.2484	65.8664	65.6918	EFW22168.1	conserved hypothetical protein	CIMG_02212	XM_001248440.2	hypothetical protein	HISTO_LF.Contig359.Fgenesh_histo.113.final_new	CCCH zinc finger protein	I7I48_00778	D8B26_001113	class 1	#ff4646	1.0	1.01428078224466	-0.0657732471377273	-0.498660792237071
CPSG_04058		0.036883326613323	0.000911730669967449	0.91138624882116	770.0	642.0	2869.0	2206.0	1567.0	925.0	2062.0	3171.0	36.2528	44.99	142.153	130.196	62.1564	49.5773	150.427	153.439	EFW19675.1	conserved hypothetical protein	CIMG_09498	XM_001239876.2	hypothetical protein	HISTO_AL.Contig317.eannot.1574.final_new	hypothetical protein	I7I48_01306	D8B26_007872	class 1	#ff4646	1.0	1.40375701642271	-0.0447050555648643	-0.704294365050281
CPSG_09582		0.215568430531426	0.00960590909578785	0.943761864129601	2.0	4.0	22.0	16.0	7.0	6.0	15.0	25.0	0.345448	1.02835	3.999	3.46429	1.01863	1.17976	4.0145	4.43794	EFW13930.1	predicted protein								class 1	#ff4646	1.0	2.13158705853986	-0.0690524878337608	-1.0235517311944
CPSG_01428		0.236940969193842	0.0196607721273123	0.531288741616416	48.0	26.0	117.0	99.0	76.0	43.0	84.0	180.0	4.62803	3.73128	11.8718	11.9655	6.17354	4.71969	12.5494	17.8367	EFW21271.1	conserved hypothetical protein	CIMG_01727	XM_001247955.2	hypothetical protein				D8B26_001492	class 1	#ff4646	1.0	1.13648786612949	-0.237121003073182	-0.612246147039359
CPSG_03115		0.0852627074827186	0.00226416587438435	0.573811192470082	44.0	26.0	164.0	119.0	76.0	52.0	113.0	210.0	5.16388	4.54179	20.2555	17.507	7.51455	6.94731	20.5489	25.3298	EFW19941.1	hypothetical protein	CIMG_13765	XM_004446379.1	hypothetical protein				D8B26_003571	class 1	#ff4646	1.0	1.58469019368786	-0.171745641431707	-0.805999415335544
CPSG_09033		0.13736206144562	0.00753906264771985	0.632740681706846	9.0	8.0	50.0	31.0	24.0	13.0	33.0	61.0	1.45523	1.92535	8.50816	6.28337	3.26939	2.39289	8.26783	10.137	EFW14444.1	hypothetical protein								class 1	#ff4646	1.0	1.73638869881413	-0.212954056000457	-0.973292358313256
CPSG_07724		0.166493799967476	0.0100507921997884	0.404347608295366	5.0	11.0	119.0	77.0	18.0	46.0	87.0	218.0	0.593884	1.94471	14.8749	11.4647	1.80123	6.21985	16.0117	26.6119	EFW15286.1	hypothetical protein	CIMG_11396	XM_012358444.1	hypothetical protein				D8B26_008145	class 1	#ff4646	1.0	3.21928988925065	-0.568751208037141	-1.79478517924765
CPSG_09976		0.0854546798066889	0.00308443139681954	0.311022638957725	2.0	0.0	29.0	17.0	6.0	4.0	21.0	54.0	0.320461	0	4.89011	3.41457	0.809958	0.729618	5.21377	8.89257	EFW13430.1	hypothetical protein	CIMG_01769	XM_001247997.2	hypothetical protein					class 1	#ff4646	1.0	3.87088828083911	-0.643940464497392	-2.15601630206694
CPSG_00316		0.0550301711185051	0.00343350131707976	0.267658127424839	953.0	466.0	2179.0	1807.0	1353.0	947.0	2147.0	2811.0	30.5973	22.2825	73.6059	72.7061	36.5901	34.5866	106.775	92.7257	EFW22417.1	armadillo repeat protein	CIMG_02457	XM_001248685.2	armadillo repeat protein	HISTO_EA.Contig33.fgenesh_plus.7.final_new	armadillo repeat protein	I7I48_04790	D8B26_000898	class 1	#ff4646	1.0	1.12770457563907	-0.337897850712977	-0.6819530198115
CPSG_01207		0.123154407041294	0.0110799310217715	0.302477405286955	354.0	141.0	812.0	649.0	402.0	417.0	675.0	1282.0	15.5205	9.20138	37.4659	35.6689	14.849	20.8128	45.8559	57.7671	EFW23308.1	hypothetical protein	CIMG_07135	XM_001243238.2	U3 small nucleolar RNA-associated protein 25	HISTO_GY.Contig460.Fgenesh_histo.184.final_new	DUF1253 domain-containing protein	I7I48_05035	D8B26_006802	class 1	#ff4646	1.0	1.22677033633149	-0.377980897644218	-0.753671359690335
CPSG_04900		0.0345057104009072	0.00167314135553286	0.171256814865894	443.0	402.0	1323.0	1104.0	852.0	591.0	1195.0	1854.0	14.5814	19.7091	45.8428	45.5328	23.6378	22.1449	60.9315	62.7301	EFW18214.1	conserved hypothetical protein	CIMG_00174	XM_001246402.2	hypothetical protein				D8B26_005049	class 1	#ff4646	1.0	1.0936125476101	-0.319909987672166	-0.692513712001952
CPSG_02732		0.0573111786281622	0.00208794941108327	0.108568732843843	125.0	107.0	440.0	347.0	239.0	177.0	370.0	712.0	8.89633	11.3348	32.9556	30.9579	14.3306	14.3405	40.8028	52.0798	EFW20888.1	conserved hypothetical protein							D8B26_002817	class 1	#ff4646	1.0	1.32807145312501	-0.425166861821003	-0.769283326184937
CPSG_05866	URA7	0.0732835447492995	0.00574971641609681	0.337869212010066	1523.0	874.0	3624.0	2866.0	1798.0	1880.0	3054.0	5246.0	70.9885	60.6359	177.767	167.458	70.6064	99.7554	220.569	251.307	EFW17423.1	CTP synthase	CIMG_05498	XM_001246056.2	CTP synthase	HISTO_ZU.Contig65.eannot.2121.final_new	CTP synthase	I7I48_02810	D8B26_000152	class 1	#ff4646	1.0	1.04754207423686	-0.325099282398836	-0.614322864284421
CPSG_00948		0.143558932151528	0.0403761171316339	0.352304193042935	1.0	0.0	3.0	7.0	3.0	2.0	6.0	10.0	0.639968	0	2.02049	5.61563	1.61751	1.45707	5.94973	6.57729	EFW23049.1	conserved hypothetical protein								class 1	#ff4646	1.0	2.07417449541272	-0.73924755729233	-1.67417776591895
CPSG_07857		0.0700046300395564	0.016826200381695	0.361562250342272	250.0	78.0	557.0	558.0	336.0	419.0	546.0	990.0	13.8536	6.43349	32.4827	38.7612	15.6865	26.4318	46.8816	56.3826	EFW15420.1	C2H2 transcription factor	CIMG_11422	XM_001245437.2	C2H2 transcription factor	HISTO_FE.Contig19.Fgenesh_Aspergillus.199.final_new	transcription factor tfiiia	I7I48_08851	D8B26_008032	class 1	#ff4646	1.0	1.50647076491299	-0.428503488282641	-1.28473291678584
CPSG_10171		0.0641627978042849	0.0292597250506034	0.487357671166295	0.0	0.0	2.0	2.0	2.0	1.0	3.0	3.0	0	0	0.875572	1.04294	0.700942	0.473561	1.93373	1.28261	EFW13230.1	conserved hypothetical protein	CIMG_13449	XM_001245852.2	hypothetical protein					class 1	#ff4646	1.0	1.88204522275026	-0.490408821853408	-1.89167914165901
CPSG_01417		0.153454755671997	0.0152558704982551	0.146071690326649	1.0	1.0	12.0	6.0	4.0	3.0	10.0	26.0	0.121048	0.180173	1.52868	0.910441	0.40793	0.4134	1.87563	3.25719	EFW21260.1	conserved hypothetical protein	CIMG_13776	XM_001244740.2	hypothetical protein					class 1	#ff4646	1.0	2.17755721693868	-0.933423743393165	-1.34630893071234
CPSG_02529		0.0947542183038708	0.00320553561219067	0.0354566302761484	16.0	9.0	79.0	57.0	38.0	19.0	89.0	164.0	1.94208	1.626	10.0914	8.67289	3.88595	2.62537	16.7388	20.4588	EFW20686.1	conserved hypothetical protein	CIMG_03426	XM_001243984.2	hypothetical protein					class 1	#ff4646	1.0	1.99095481996322	-0.873326946760836	-1.07112468296574
CPSG_09215		0.141713731118966	0.00850781596741763	0.132587797681649	192.0	78.0	536.0	377.0	232.0	225.0	642.0	690.0	16.6464	10.0657	48.9057	40.9734	16.9462	22.2071	86.2466	61.4833	EFW14141.1	conserved hypothetical protein	CIMG_03025	XM_001243583.2	hypothetical protein	HISTO_AZ.Contig47.eannot.1550.final_new	hypothetical protein	I7I48_00159	D8B26_002484	class 1	#ff4646	1.0	1.40915301124919	-0.571767458315636	-0.783592037350819
CPSG_01027		0.161699438856022	0.00534607321217143	0.116681994765763	436.0	462.0	1424.0	1057.0	703.0	584.0	1385.0	2028.0	20.0586	31.6363	68.9445	60.958	27.248	30.5856	98.7305	95.8893	EFW23128.1	hypothetical protein	CIMG_06069	XM_001242172.2	SAP domain-containing protein	HISTO_ZU.Contig171-snap.1.final_new			D8B26_006648	class 1	#ff4646	1.0	1.03213982329621	-0.472772127242123	-0.459939262913009
CPSG_01100		0.102370579817684	0.0067169048927843	0.194578980922159	880.0	719.0	3929.0	3347.0	2673.0	933.0	4493.0	8995.0	19.6162	23.8557	92.1703	93.5256	50.1993	23.6758	155.188	206.074	EFW23201.1	sulfate transporter	CIMG_07040	XM_001243143.2	sulfate transporter	HISTO_ZZ.Contig127c.Fgenesh_Aspergillus.50.final_new	sulfate transporter	I7I48_11793	D8B26_006709	class 1	#ff4646	1.0	1.75513323043241	-0.81171325682223	-0.901402682419865
CPSG_05045		0.353733599533115	0.0335982493368421	0.167024745065256	10.0	2.0	31.0	24.0	15.0	7.0	30.0	82.0	1.0536	0.356932	3.49045	3.1973	1.33147	0.878553	4.93565	8.85862	EFW18359.1	hypothetical protein							D8B26_005156	class 1	#ff4646	1.0	1.95535562294208	-0.91997036833692	-0.970196394677885
CPSG_04856		0.245838970541208	0.00505371797413064	0.0650167480635777	89.0	74.0	291.0	228.0	136.0	102.0	261.0	539.0	6.1658	7.63065	21.2162	19.8005	7.93788	8.04434	28.0174	38.3775	EFW18170.1	conserved hypothetical protein	CIMG_00134	XM_001246362.2	NADP-dependent alcohol dehydrogenase	HISTO_DM.Contig936.eannot.1247.final_new	alcohol dehydrogenase	I7I48_07715	D8B26_005013	class 1	#ff4646	1.0	1.23588168329942	-0.580480666922754	-0.474644348724456
CPSG_07107		0.527982396246939	0.0403178209270593	0.221835460331608	2.0	0.0	10.0	6.0	1.0	3.0	10.0	26.0	0.621807	0	3.27191	2.3384	0.261934	1.06179	4.8174	8.30782	EFW16057.1	predicted protein								class 1	#ff4646	1.0	2.40607260560272	-1.06393592736382	-0.875800071829257
CPSG_08123		0.258672535808627	0.00618485157900373	0.128807538533543	37.0	39.0	141.0	106.0	63.0	49.0	145.0	197.0	3.63065	5.69609	14.5605	13.0386	5.20822	5.47355	22.0464	19.8672	EFW15686.1	hypothetical protein								class 1	#ff4646	1.0	1.26916031948306	-0.477125028539096	-0.499700282019176
CPSG_10157		0.349110626620601	0.0136420334273762	0.140442854045979	2.0	0.0	10.0	11.0	4.0	1.0	16.0	31.0	0.327569	0	1.72365	2.25843	0.551949	0.18645	4.06051	5.21823	EFW13242.1	conserved hypothetical protein	CIMG_07807	XM_001240643.2	hypothetical protein					class 1	#ff4646	1.0	2.80204358040919	-1.10110701854726	-1.12305468036232
CPSG_02647		0.351052237543419	0.0481289580809926	0.080134933206212	123.0	41.0	283.0	193.0	197.0	73.0	329.0	579.0	4.55061	2.25776	11.0186	8.95083	6.1404	3.07452	18.8603	22.0157	EFW20804.1	C6 transcription factor	CIMG_03315	XM_001243873.2	C6 transcription factor				D8B26_002882	class 1	#ff4646	1.0	1.23149524269681	-0.923358279908918	-0.663174162437083
CPSG_00967		0.163582754276648	0.011455895718723	0.0257245253916773	34.0	14.0	82.0	71.0	45.0	35.0	124.0	163.0	3.5277	2.16207	8.95369	9.23448	3.93361	4.134	19.9353	17.3815	EFW23068.1	hypothetical protein								class 1	#ff4646	1.0	1.30617835183048	-0.907855626658026	-0.737759769841157
CPSG_03608		0.208985342683566	0.0147742500834508	0.0572286199951414	232.0	114.0	618.0	458.0	305.0	248.0	986.0	864.0	14.7045	10.7547	41.2218	36.389	16.2865	17.8939	96.8339	56.2814	EFW19224.1	hypothetical protein	CIMG_09071	XM_001239449.1	homeobox domain-containing protein	HISTO_EA.Contig33.eannot.1616.final_new	homeobox domain-containing protein	I7I48_04714	D8B26_007481	class 1	#ff4646	1.0	1.252065166729	-0.812632579814471	-0.661306742560765
CPSG_01099		0.0729120812147072	0.0361903702437697	0.119690847931144	2.0	0.0	7.0	7.0	5.0	6.0	10.0	28.0	1.3075	0	4.81599	5.73656	2.7539	4.46533	10.1298	18.813	EFW23200.1	predicted protein								class 1	#ff4646	1.0	2.2538193412773	-1.27463636784849	-2.28163606157976
CPSG_04059		0.182916565997793	0.0495018232693715	0.195247148256917	0.0	0.0	4.0	1.0	1.0	1.0	5.0	5.0	0	0	0.614494	0.182988	0.122984	0.166177	1.13094	0.750136	EFW19674.1	hypothetical protein							D8B26_007873	class 1	#ff4646	1.0	1.96500954022708	-1.05901425650847	-1.50643727249884
CPSG_01058		0.420448400621723	0.00161308340088411	0.0745827979301973	13.0	10.0	79.0	57.0	8.0	9.0	86.0	122.0	1.6339	1.87073	10.4492	8.98044	0.847105	1.2877	16.7482	15.759	EFW23159.1	conserved hypothetical protein	CIMG_06997	XM_001243100.2	hypothetical protein	HISTO_DU.Contig190.Fgenesh_Aspergillus.89.final_new	hypothetical protein	I7I48_12003	D8B26_006673	class 1	#ff4646	1.0	2.07893872850474	-0.618682741686348	0.486160125991769
CPSG_07027		0.570841597974037	0.00828784959717606	0.191695156712957	62.0	36.0	200.0	175.0	54.0	27.0	166.0	392.0	5.97787	5.16639	20.2937	21.1512	4.38646	2.96353	24.7999	38.8445	EFW16511.1	hypothetical protein	CIMG_11657	XM_012358636.1	hypothetical protein					class 1	#ff4646	1.0	1.52144711713261	-0.50093679396621	0.364024450105066
CPSG_04276		0.516662209548373	0.0103492086468061	0.288235668776746	9.0	3.0	29.0	23.0	5.0	3.0	29.0	44.0	1.22687	0.608707	4.16036	3.93031	0.574239	0.465552	6.12551	6.1645	EFW18730.1	conserved hypothetical protein							D8B26_005546	class 1	#ff4646	1.0	1.72613768083009	-0.48089242608401	0.488669033151456
CPSG_04410		0.524386589876588	0.0263109084092983	0.272334772389399	21.0	17.0	68.0	60.0	18.0	11.0	53.0	137.0	4.33743	5.22627	14.7808	15.5348	3.13221	2.5864	16.962	29.0818	EFW18864.1	conserved hypothetical protein	CIMG_10000	XM_001238977.2	hypothetical protein					class 1	#ff4646	1.0	1.30075972127209	-0.476834726827246	0.464035950600448
CPSG_00665		0.674437041112859	0.0160582504686399	0.368159177534443	19.0	26.0	90.0	66.0	25.0	13.0	74.0	129.0	2.32855	4.7428	11.6078	10.1395	2.5813	1.8137	14.0524	16.2484	EFW22766.1	predicted protein								class 1	#ff4646	1.0	1.38341039802872	-0.367701560245701	0.30097527189826
CPSG_00961		0.379878871005904	0.000772927155106661	0.0812196853735959	1.0	0.0	22.0	17.0	0.0	0.0	32.0	40.0	0.0684756	0	1.58538	1.45924	0	0	3.39526	2.81504	EFW23062.1	conserved hypothetical protein	CIMG_06131	XM_001242234.2	hypothetical protein				D8B26_006592	class 1	#ff4646	1.0	4.0546387101979	-0.873854487865711	0.892671745235765
CPSG_06064		0.788521368661181	0.0404829338395947	0.548144464409657	15.0	13.0	63.0	33.0	11.0	14.0	38.0	80.0	1.41999	1.83176	6.2764	3.91606	0.87731	1.50873	5.57398	7.78346	EFW17622.1	conserved hypothetical protein	CIMG_05255	XM_001245813.2	hypothetical protein	HISTO_ZL.Contig1158.Fgenesh_Neurospora.8.final_new				class 1	#ff4646	1.0	1.26662435447902	-0.301033429810526	0.243695483428548
CPSG_04717		0.176369741238217	0.000436419192167155	0.131760913465608	275.0	124.0	2015.0	1659.0	157.0	85.0	1837.0	4455.0	15.0043	10.0701	115.7	113.468	7.21689	5.27951	155.303	249.816	EFW19171.1	serine protease	CIMG_10287	XM_001239264.2	subtilisin-like protease				D8B26_007338	class 1	#ff4646	1.0	2.84121655760757	-0.629942806145679	0.756682791368801
CPSG_06671		0.645593241321081	0.0344355934419086	0.578726876183423	3.0	5.0	19.0	13.0	4.0	2.0	17.0	23.0	0.805522	1.99828	5.3689	4.37564	0.904862	0.611331	7.07283	6.34706	EFW16712.1	conserved hypothetical protein	CIMG_01921	XM_001248149.2	hypothetical protein	HISTO_HS.Contig68.eannot.2152.final_new	MIT domain-containing protein	I7I48_06908		class 1	#ff4646	1.0	1.49238306996525	-0.328443761288671	0.411502510956164
CPSG_00039		0.396153092026075	0.00538451370363367	0.350797223613256	20.0	9.0	63.0	56.0	12.0	8.0	67.0	83.0	2.17175	1.45463	7.1994	7.62271	1.09781	0.988918	11.2731	9.26289	EFW22140.1	conserved hypothetical protein	CIMG_02187	XM_001248415.2	hypothetical protein				D8B26_001138	class 1	#ff4646	1.0	1.6390097552654	-0.335578285286583	0.5270403238198
CPSG_00551		0.412641733609215	0.00446840253396729	0.20289608199904	3.0	1.0	33.0	32.0	2.0	0.0	33.0	86.0	0.14132	0.0701151	1.63595	1.88961	0.0793738	0	2.4087	4.16359	EFW22652.1	conserved hypothetical protein	CIMG_06517	XM_001242620.1	hypothetical protein				D8B26_006245	class 1	#ff4646	1.0	3.38317589067525	-0.778319885603291	1.0858401382765
CPSG_01766		0.310598543793856	0.00237546756396694	0.258950727698196	10.0	4.0	82.0	55.0	5.0	2.0	60.0	143.0	1.47188	0.876322	12.7017	10.1479	0.620026	0.335115	13.684	21.6321	EFW21609.1	hypothetical protein								class 1	#ff4646	1.0	2.84750196091197	-0.507578890148765	0.966436857729983
CPSG_09937		0.492309046277293	0.0185690511422836	0.437851266874385	35.0	25.0	135.0	76.0	24.0	21.0	81.0	189.0	16.9444	18.0148	68.781	46.1226	9.78895	11.5736	60.7619	94.0392	EFW13485.1	conserved hypothetical protein								class 1	#ff4646	1.0	1.33647251105542	-0.324563599670116	0.468015752044645
CPSG_10166	NIT64	0.105330782603953	0.000617302112996071	0.139617400760889	121.0	54.0	561.0	438.0	53.0	43.0	603.0	721.0	19.2142	12.7632	93.7507	87.187	7.09052	7.77311	148.368	117.668	EFW13251.1	conserved hypothetical protein	CIMG_07798	XM_001240634.2	hypothetical protein	HISTO_ZL.Contig1161b.genewise.61.final_new	INO80 complex subunit Ies4 domain-containing protein, nitrosative stress-induced transcript	I7I48_09373	D8B26_004139	class 1	#ff4646	1.0	2.14447923388671	-0.423654205543862	0.857797069768847
CPSG_08208		0.306148563480136	0.0117545901821137	0.635467603813003	203.0	75.0	420.0	356.0	96.0	91.0	353.0	522.0	12.2279	6.72433	26.6246	26.8812	4.87186	6.24007	32.9473	32.3159	EFW15020.1	conserved hypothetical protein	CIMG_08497	XM_001241333.2	hypothetical protein	HISTO_ZE.Contig158-snap.67.final_new	hypothetical protein	I7I48_02072	D8B26_004611	class 1	#ff4646	1.0	1.16944258601028	-0.171698636165988	0.517574683345941
CPSG_03283		0.966881490428097	0.000355325534902509	0.104274391125612	0.0	0.0	25.0	18.0	0.0	0.0	25.0	49.0	0	0	11.9544	10.2524	0	0	17.6011	22.8822	EFW20108.1	conserved hypothetical protein	CIMG_03992	XM_001244550.1	hypothetical protein				D8B26_003440	class 1	#ff4646	1.0	5.01074075171167	-0.748069073545335	0.0696961419838944
CPSG_06614		0.966881490428097	0.00159419561251552	0.348959274957486	0.0	0.0	11.0	7.0	0.0	0.0	8.0	20.0	0	0	4.32803	3.28066	0	0	4.63446	7.68493	EFW16655.1	predicted protein								class 1	#ff4646	1.0	3.78646862737223	-0.551419119268092	0.0696961419838962
CPSG_03220		0.967860485848674	0.00852420696505344	0.376631822119604	0.0	0.0	4.0	9.0	0.0	0.0	6.0	15.0	0	0	1.0361	2.77685	0	0	2.28827	3.79444	EFW20045.1	hypothetical protein								class 1	#ff4646	1.0	3.24907103623183	-0.689985272206943	0.0696961419838962
CPSG_06073		0.992078764004824	0.0072878516476481	0.432278856592015	128.0	72.0	314.0	271.0	143.0	70.0	263.0	432.0	15.0621	12.6107	38.8849	39.9748	14.1768	9.37699	47.9533	52.2453	EFW17630.1	conserved hypothetical protein	CIMG_05247	XM_001245805.2	hypothetical protein				D8B26_000309	class 1	#ff4646	1.0	1.14648570511391	-0.236621497057993	0.00459088411422259
CPSG_05014		0.966881490428097	0.00318322285507332	0.403792263404372	0.0	0.0	5.0	4.0	0.0	0.0	5.0	8.0	0	0	1.43903	1.37128	0	0	2.11877	2.24856	EFW18328.1	conserved hypothetical protein				HISTO_ZZ.Contig127c.Fgenesh_Aspergillus.75.final_new	hypothetical protein	I7I48_11859		class 1	#ff4646	1.0	2.87979769096454	-0.481258614708668	0.0696961419838944
CPSG_05086		0.967860485848674	0.00194259087567674	0.258461469532886	31.0	23.0	232.0	162.0	36.0	20.0	277.0	253.0	4.69544	5.18528	36.981	30.7589	4.59391	3.44854	65.0102	39.3843	EFW18401.1	hypothetical protein								class 1	#ff4646	1.0	2.40989496966062	-0.43004690647967	0.0423617686140876
CPSG_02748		0.966881490428097	0.00795881071886339	0.464532569720038	0.0	0.0	3.0	4.0	0.0	0.0	4.0	6.0	0	0	0.521918	0.828909	0	0	1.0246	1.0194	EFW20905.1	predicted protein								class 1	#ff4646	1.0	2.54213308432587	-0.477071989825762	0.0696961419838962
CPSG_10003		0.966881490428097	0.023505176061634	0.593181431908823	0.0	0.0	3.0	2.0	0.0	0.0	4.0	3.0	0	0	1.24332	0.98732	0	0	2.44081	1.21422	EFW13394.1	conserved hypothetical protein								class 1	#ff4646	1.0	2.13318804229451	-0.407333832622222	0.0696961419838971
CPSG_03250	CRZ1	0.902091781608906	0.0120303188024438	0.83519184946677	459.0	438.0	1261.0	1158.0	492.0	399.0	1267.0	1244.0	12.1478	17.254	35.1217	38.418	10.9702	12.0212	51.9576	33.8371	EFW20075.1	hypothetical protein	CIMG_04025	XM_001244583.2	C2H2 type zinc finger domain-containing protein	HISTO_ZT.Contig181.Fgenesh_histo.174.final_new	C2H2 zinc finger domain-containing protein	I7I48_06570	D8B26_003472	class 1	#ff4646	1.0	1.00910222555417	-0.0849940086339656	0.075939940725946
CPSG_03748		0.9027982289554	0.00600661261939126	0.657946983503148	0.0	2.0	36.0	21.0	1.0	0.0	20.0	59.0	0	2.45856	31.2896	21.7411	0.695805	0	25.5941	50.0797	EFW19364.1	predicted protein								class 1	#ff4646	1.0	4.30284118699141	-0.381475479706555	0.335983242171987
CPSG_02481	SDS3	0.949213776679494	0.00208222967119914	0.655060633773121	129.0	78.0	419.0	367.0	93.0	115.0	358.0	505.0	9.62151	8.65921	32.8885	34.3132	5.8439	9.76432	41.3737	38.7109	EFW20638.1	deacetylase complex subunit Sds3	CIMG_03474	XM_001244032.2	deacetylase complex subunit Sds3	HISTO_BI.Contig285.eannot.1117.final_new	deacetylase complex subunit Sds3	I7I48_12160	D8B26_003024	class 1	#ff4646	1.0	1.5138882312335	-0.136010057890465	0.0590752529952216
CPSG_00768	MET17A	0.921987812860232	0.0165830419397102	0.764822350148115	2305.0	1611.0	5451.0	5224.0	2877.0	1337.0	5019.0	6750.0	129.924	135.158	323.348	369.116	136.623	85.7905	438.352	391.03	EFW22869.1	O-acetylhomoserine (thiol)-lyase	CIMG_06302	XM_001242405.2	O-acetylhomoserine (thiol)-lyase	HISTO_GX.Contig297.eannot.1458.final_new	O-acetylhomoserine sulfhydrylase	I7I48_10203	D8B26_006436	class 1	#ff4646	1.0	1.03828547042801	-0.147860297984874	0.0624957686393364
CPSG_06432		0.966881490428097	0.000406157864773489	0.252645878274671	0.0	0.0	19.0	15.0	0.0	0.0	22.0	27.0	0	0	7.77076	7.30747	0	0	13.2478	10.7842	EFW17164.1	predicted protein	CIMG_11349	XM_001245140.2	hypothetical protein					class 1	#ff4646	1.0	4.68596664695102	-0.520114787542826	0.0696961419838971
CPSG_04402		0.966881490428097	0.0164263713926993	0.699680302241411	0.0	0.0	4.0	2.0	0.0	0.0	2.0	6.0	0	0	9.52754	5.67436	0	0	7.01395	13.9568	EFW18856.1	conserved hypothetical protein	CIMG_09991	XM_001238968.2	hypothetical protein					class 1	#ff4646	1.0	2.32090161254625	-0.304903578002596	0.0696961419838944
CPSG_09857		0.876916546418782	0.000729880225220299	0.470204940448255	304.0	258.0	1181.0	956.0	348.0	220.0	1065.0	1309.0	9.89954	12.5052	40.4732	39.0248	9.54744	8.15558	53.7377	43.8096	EFW13510.1	conserved hypothetical protein	CIMG_03972	XM_001244530.2	hypothetical protein				D8B26_004161	class 1	#ff4646	1.0	1.49615336042147	-0.177110942098645	0.0693354482866564
CPSG_03395		0.644448007033375	0.00159537912476586	0.355327399930922	12.0	30.0	389.0	286.0	17.0	9.0	278.0	695.0	0.794092	2.95489	27.0904	23.7245	0.947774	0.677989	28.5051	47.2675	EFW20220.1	erythromycin esterase	CIMG_03880	XM_001244438.2	erythromycin esterase	HISTO_ZT.Contig1128f.eannot.1117.final_new	L-isoaspartate O-methyltransferase	I7I48_05873	D8B26_003351	class 1	#ff4646	1.0	3.74475389769813	-0.444487137234344	0.574864344973918
CPSG_06905		0.674437041112859	0.00226573411033189	0.605170431581405	862.0	575.0	2214.0	1752.0	687.0	683.0	1784.0	2538.0	75.3251	74.7877	203.604	191.915	50.5772	67.9428	241.554	227.936	EFW16389.1	conserved hypothetical protein	CIMG_05920	XM_001242023.2	hypothetical protein				D8B26_005729	class 1	#ff4646	1.0	1.04502692727377	-0.136291964775663	0.117090548350622
CPSG_05653		0.889455428751958	0.0154135929521932	0.735492481188574	26.0	27.0	87.0	72.0	28.0	23.0	61.0	117.0	2.48521	3.84135	8.75156	8.62709	2.25483	2.5027	9.03458	11.4938	EFW18017.1	conserved hypothetical protein	CIMG_08561	XM_001241397.2	hypothetical protein					class 1	#ff4646	1.0	1.15160166675189	-0.132922611384042	0.108978377776621
CPSG_07381		0.492759570469119	0.000587742179508877	0.170382299594248	71.0	54.0	410.0	264.0	65.0	42.0	322.0	534.0	5.22953	5.92009	31.7808	24.3753	4.03352	3.52163	36.7492	40.4235	EFW15754.1	rds1	CIMG_08125	XM_001240961.1	hypothetical protein				D8B26_004426	class 1	#ff4646	1.0	1.97667130049061	-0.352689987860468	0.299617858082206
CPSG_08893		0.818864694064288	0.0207803468608002	0.656744097534775	13.0	28.0	107.0	65.0	18.0	14.0	68.0	139.0	1.20998	3.87901	10.4808	7.58382	1.41147	1.48338	9.80686	13.2965	EFW14635.1	hypothetical protein								class 1	#ff4646	1.0	1.74299702250482	-0.251922614542313	0.260956694790545
CPSG_01923		0.446592506892051	9.27640078093999e-05	0.0770620860159714	247.0	197.0	2826.0	2549.0	191.0	196.0	3542.0	4278.0	7.26387	8.62318	87.4619	93.9685	4.73228	6.56172	161.401	129.301	EFW21766.1	sulfate permease 2	CIMG_01273	XM_001247501.2	sulfate permease				D8B26_001899	class 1	#ff4646	1.0	3.17676659324099	-0.568853584415091	0.26631036359756
CPSG_08693		0.702219916839682	0.000838883509386543	0.183224269099217	57.0	94.0	1378.0	816.0	52.0	66.0	1083.0	2526.0	4.62511	11.3529	117.672	83.0002	3.55481	6.09652	136.164	210.654	EFW14686.1	cytochrome c peroxidase	CIMG_02823	XM_001249051.2	cytochrome c peroxidase	HISTO_KF.Contig597.eannot.1481.final_new	cytochrome c peroxidase	I7I48_02602	D8B26_000635	class 1	#ff4646	1.0	3.46364100757156	-0.647026769662711	0.362652913276655
CPSG_09898		0.868729861612321	0.0198463861446856	0.600574611872822	2.0	3.0	24.0	16.0	1.0	4.0	17.0	37.0	0.185955	0.415172	2.34836	1.86483	0.0783327	0.423377	2.44914	3.53564	EFW13552.1	hypothetical protein								class 1	#ff4646	1.0	2.36619699728125	-0.392093424570351	0.274885150053047
CPSG_02155		0.261503986045993	9.27640078093999e-05	0.00734325428323611	185.0	121.0	1599.0	1100.0	139.0	109.0	1927.0	2774.0	19.15	18.6428	174.189	142.735	12.1221	12.8444	309.076	295.115	EFW21998.1	oxidoreductase	CIMG_01053	XM_001247281.2	oxidoreductase				D8B26_002095	class 1	#ff4646	1.0	2.7007743432871	-0.827405257195118	0.357193391650086
CPSG_03481		0.629962795348376	0.00219589816292446	0.191211205258572	913.0	571.0	2302.0	1820.0	800.0	601.0	2374.0	2679.0	37.0924	34.5287	98.4228	92.6888	27.3823	27.7958	149.446	111.86	EFW20305.1	protein-tyrosine phosphatase 2	CIMG_03800	XM_001244358.2	protein-tyrosine phosphatase 2	HISTO_JG.Contig206.fgenesh_plus.21.final_new	protein-tyrosine phosphatase	I7I48_05550	D8B26_003293	class 1	#ff4646	1.0	1.06284209536555	-0.342997312882607	0.131683079157995
CPSG_04977		0.677469314591133	0.000945214845550038	0.0334364583056057	15.0	15.0	108.0	92.0	14.0	12.0	146.0	187.0	1.03433	1.53953	7.8373	7.95237	0.813319	0.941974	15.5994	13.2525	EFW18291.1	hypothetical protein	CIMG_12892	XM_004445915.1	hypothetical protein					class 1	#ff4646	1.0	2.27502390757122	-0.738046049384294	0.259145784731337
CPSG_04515		0.567465529925502	0.00416378234533945	0.168061717218002	24.0	18.0	89.0	63.0	21.0	15.0	80.0	122.0	3.61049	4.03049	14.0903	11.8806	2.66158	2.56884	18.648	18.8627	EFW18969.1	conserved hypothetical protein	CIMG_10094	XM_001239071.2	hypothetical protein					class 1	#ff4646	1.0	1.39774281408417	-0.414158545860143	0.285650128763926
CPSG_02214	MEP3	0.25191974896813	0.000264160921799442	0.0131655519325432	71.0	51.0	366.0	304.0	56.0	40.0	436.0	617.0	3.42281	3.65953	18.5687	18.3713	2.27446	2.1952	32.5686	30.5702	EFW22057.1	ammonium transporter	CIMG_01002	XM_001247230.2	ammonium transporter	HISTO_DA.Contig93.eannot.2184.final_new	ammonium transporter MeaA	I7I48_08678	D8B26_002150	class 1	#ff4646	1.0	2.02545379382848	-0.654584568117751	0.409443919431188
CPSG_08138		0.322119258548411	0.000568525701678651	0.0576343966441155	440.0	230.0	1863.0	1442.0	271.0	258.0	2358.0	2657.0	18.6989	14.5486	83.3207	76.8194	9.70285	12.4817	155.273	116.05	EFW15701.1	conserved hypothetical protein	CIMG_00922	XM_001247150.2	patatin-like phospholipase	HISTO_HS.Contig68.Fgenesh_histo.229.final_new	patatin-like serine hydrolase	I7I48_06966	D8B26_002224	class 1	#ff4646	1.0	1.90931187053629	-0.652711156049938	0.364400915122522
CPSG_09431		0.449979279676234	0.000605173599537525	0.0197184913179147	49.0	21.0	364.0	243.0	36.0	16.0	456.0	645.0	5.16423	3.37747	40.7504	32.3845	3.18563	1.93515	75.0297	70.4586	EFW14064.1	conserved hypothetical protein								class 1	#ff4646	1.0	2.72583271071618	-0.877241623225049	0.488680323106893
CPSG_03967		0.612662076481475	0.00259917462913564	0.189904273756649	31.0	30.0	186.0	129.0	22.0	30.0	188.0	240.0	3.35388	4.83101	21.1775	17.4951	2.00528	3.69486	31.5161	26.6862	EFW19583.1	conserved hypothetical protein	CIMG_09409	XM_001239787.2	hypothetical protein				D8B26_007792	class 1	#ff4646	1.0	1.91789546546839	-0.458496583999307	0.32281373798779
CPSG_07582		0.772102714938322	0.0138371535010783	0.453714112099477	25.0	16.0	84.0	56.0	18.0	19.0	57.0	117.0	12.3044	11.7212	43.5087	34.5502	7.4638	10.6455	43.4694	59.1828	EFW15956.1	conserved hypothetical protein								class 1	#ff4646	1.0	1.3177575148069	-0.286466788021628	0.204297904051739
CPSG_05539		0.623765776093563	0.00126367244366799	0.155804499488481	155.0	123.0	624.0	403.0	159.0	100.0	522.0	771.0	12.1006	14.2925	51.2666	39.4386	10.4577	8.88719	63.1441	61.861	EFW17902.1	malic acid transporter	CIMG_08716	XM_001241552.2	malic acid transporter				D8B26_004770	class 1	#ff4646	1.0	1.43330172429436	-0.353185897796702	0.186473254249588
CPSG_09465		0.869749640064201	0.0137032884335091	0.258950727698196	0.0	2.0	18.0	17.0	0.0	1.0	21.0	53.0	0	0.966201	6.14831	6.91669	0	0.369486	10.5612	17.6796	EFW13812.1	conserved hypothetical protein								class 1	#ff4646	1.0	3.64533394146145	-0.98354752882594	0.402727478930295
CPSG_09238		0.966881490428097	0.0182002213173548	0.386872230163429	2.0	0.0	14.0	13.0	0.0	2.0	20.0	26.0	0.242428	0	1.7859	1.97532	0	0.275977	3.75639	3.23903	EFW14164.1	conserved hypothetical protein	CIMG_00628	XM_001246856.2	hypothetical protein				D8B26_002464	class 1	#ff4646	1.0	3.15459417383353	-0.749471568268888	0.18061811176895
CPSG_07273		0.858302571075163	0.0121921153890445	0.591139527311971	1228.0	1924.0	8002.0	5951.0	1890.0	1199.0	7933.0	9794.0	53.4955	124.754	366.854	324.976	69.3661	59.4605	535.481	438.498	EFW16223.1	conserved hypothetical protein	CIMG_06706	XM_001242809.2	hypothetical protein				D8B26_006078	class 1	#ff4646	1.0	1.70362497577059	-0.388063391374127	0.128564826053149
CPSG_04316		0.629334410829156	0.000406157864773489	0.0709055604547763	60.0	35.0	346.0	243.0	47.0	37.0	303.0	521.0	2.40672	2.08964	14.6058	12.2186	1.58832	1.68953	18.8324	21.4783	EFW18770.1	conserved hypothetical protein	CIMG_03101	XM_001243659.2	hypothetical protein	HISTO_AZ.Contig47.Fgenesh_Neurospora.136.final_new	hypothetical protein	I7I48_00223	D8B26_005580	class 1	#ff4646	1.0	2.20333502352499	-0.477962721306043	0.221410933107725
CPSG_04888		0.966881490428097	0.0121691168608835	0.349043640785259	0.0	0.0	4.0	3.0	0.0	0.0	3.0	10.0	0	0	3.39061	3.02904	0	0	3.74413	8.27809	EFW18202.1	conserved hypothetical protein								class 1	#ff4646	1.0	2.55506165524824	-0.667572123735108	0.0696961419838953
CPSG_04684		0.834085023989411	0.000732688500907926	0.170927275312252	1114.0	626.0	3927.0	3195.0	873.0	796.0	4406.0	5135.0	35.2154	29.4545	130.642	126.608	23.2502	28.6451	215.814	166.831	EFW19138.1	HLH transcription factor	CIMG_10254	XM_001239231.2	HLH transcription factor	HISTO_ZZ.Contig127b.Fgenesh_Aspergillus.116.final_new	GLCD gamma	I7I48_11584	D8B26_007306	class 1	#ff4646	1.0	1.64535544571989	-0.462838311287949	0.0770094921603652
CPSG_05870		0.593085838892422	0.000167707689849	0.0129440798710857	117.0	118.0	1018.0	788.0	128.0	86.0	1196.0	1882.0	2.62657	3.94289	24.0506	22.1754	2.42091	2.19782	41.6027	43.4221	EFW17427.1	conserved hypothetical protein	CIMG_05493	XM_001246051.2	hypothetical protein	HISTO_DA.Contig93.Fgenesh_histo.212.final_new	vegetative cell wall protein gp1	I7I48_08259		class 1	#ff4646	1.0	2.50920402301575	-0.76304296698672	0.207416967129562
CPSG_09989	NIT39	0.780806279027529	0.000617124898528049	0.0567812102209814	248.0	147.0	1832.0	1297.0	176.0	186.0	2881.0	2435.0	9.48819	8.37103	73.762	62.2033	5.67297	8.10093	170.79	95.7457	EFW13443.1	hypothetical protein	CIMG_01781	XM_001248009.1	PH domain-containing protein	HISTO_ZT.Contig1089.eannot.1674.final_new	PH domain-containing protein	I7I48_06289	D8B26_001442	class 1	#ff4646	1.0	2.56072305416514	-0.846244531842819	0.174076673569594
CPSG_08126		0.976436957558179	0.0174113025007801	0.308181599829272	54.0	43.0	150.0	154.0	70.0	36.0	196.0	201.0	5.79976	6.87408	16.9544	20.7338	6.33403	4.40159	32.6182	22.1871	EFW15689.1	conserved hypothetical protein	CIMG_12822	XM_004445809.1	hypothetical protein					class 1	#ff4646	1.0	1.21223799295339	-0.385633579510739	-0.0183053611901443
CPSG_06449		0.985190947978911	0.00145633961437852	0.0626747078330963	93.0	47.0	306.0	238.0	78.0	65.0	341.0	441.0	8.47787	6.37723	29.3563	27.1971	5.99052	6.7454	48.1666	41.3172	EFW17181.1	conserved hypothetical protein				HISTO_ZU.Contig65.Fgenesh_histo.114.final_new	hypothetical protein	I7I48_02775	D8B26_003927	class 1	#ff4646	1.0	1.56389759075284	-0.532353665453408	-0.00794152410940852
CPSG_09647		0.966881490428097	0.0288864546837982	0.319801821466038	1.0	0.0	5.0	4.0	1.0	0.0	5.0	11.0	0.0674847	0	0.3551	0.338382	0.0568554	0	0.522833	0.762933	EFW13780.1	hypothetical protein								class 1	#ff4646	1.0	2.05682208771267	-0.715598110305756	0.0750912965960482
CPSG_03549	FKH1	0.55966666925914	0.00127594841300529	0.030366662021256	622.0	522.0	2230.0	1563.0	607.0	463.0	2747.0	3177.0	19.1567	23.9293	72.2788	60.3436	15.7502	16.2331	131.092	100.562	EFW20374.1	forkhead transcription factor Fkh1/2	CIMG_03727	XM_001244285.2	forkhead box protein C2	HISTO_ZL.Contig658.Fgenesh_Neurospora.87.final_new	forkhead box protein C2	I7I48_01459	D8B26_003236	class 1	#ff4646	1.0	1.27765248116641	-0.706161695237284	0.168787057338756
CPSG_04161		0.840449761890883	0.0234873182884249	0.111508340208249	37.0	19.0	90.0	62.0	34.0	19.0	93.0	130.0	2.07761	1.58799	5.31841	4.36412	1.60845	1.21453	8.09159	7.50231	EFW19777.1	conserved hypothetical protein	CIMG_10046	XM_001239023.2	hypothetical protein				D8B26_007962	class 1	#ff4646	1.0	1.02403493233662	-0.564332090229548	0.136429618557088
CPSG_00260		0.932668551685062	0.0296676997285382	0.138533797285335	2.0	2.0	10.0	15.0	3.0	1.0	15.0	37.0	0.537015	0.799312	2.82574	5.04881	0.678646	0.305666	6.24073	10.2105	EFW22361.1	conserved hypothetical protein								class 1	#ff4646	1.0	1.91268463185509	-0.99515676473065	0.162292238315138
CPSG_03753		0.866263410329953	0.00623900545976984	0.0422946311449578	55.0	42.0	198.0	127.0	48.0	46.0	187.0	346.0	6.03892	6.86398	22.879	17.48	4.44021	5.7497	31.8146	39.0446	EFW19369.1	hypothetical protein								class 1	#ff4646	1.0	1.28919612660957	-0.707509844383105	0.110576752623875
CPSG_06424		0.939564999157046	0.0218925241164458	0.0997857274536065	12.0	12.0	43.0	32.0	15.0	9.0	45.0	74.0	1.95818	2.91462	7.38439	6.54579	2.06219	1.67187	11.3781	12.4105	EFW17156.1	hypothetical protein	CIMG_04575	XM_001245133.2	MYB DNA-binding domain-containing protein	HISTO_FE.Contig19.Fgenesh_histo.194.final_new	MYB DNA-binding domain-containing protein	I7I48_09136	D8B26_003909	class 1	#ff4646	1.0	1.17441045808469	-0.654915004815499	0.0872406535295801
CPSG_04212		0.919751539726057	0.0102744312079613	0.0373678835919965	26.0	25.0	106.0	68.0	33.0	18.0	117.0	187.0	1.43004	2.04666	6.13559	4.68841	1.52917	1.12704	9.97122	10.5707	EFW18666.1	conserved hypothetical protein	CIMG_00600	XM_001246828.2	drug:H+ antiporter-2				D8B26_005494	class 1	#ff4646	1.0	1.31048834458216	-0.813541040571405	0.0939756320517662
CPSG_04238		0.849551291202086	0.00579991573403586	0.0373678835919965	354.0	165.0	860.0	638.0	264.0	221.0	1115.0	1294.0	12.3785	8.58771	31.6474	27.9657	7.77738	8.79724	60.4124	46.5036	EFW18692.1	ubiquitin carboxyl-terminal hydrolase 2	CIMG_00618	XM_001246846.2	ubiquitin carboxyl-terminal hydrolase 12	HISTO_DM.Contig93.Fgenesh_Aspergillus.68.final_new	ubiquitin C-terminal hydrolase	I7I48_07596	D8B26_005512	class 1	#ff4646	1.0	1.1535588957902	-0.722331172129219	0.10151993525332
CPSG_05216		0.966881490428097	0.0257406727669962	0.0702975343927908	0.0	0.0	2.0	2.0	0.0	0.0	5.0	6.0	0	0	0.714555	0.851141	0	0	2.63019	2.09348	EFW18530.1	predicted protein								class 1	#ff4646	1.0	1.88204522275026	-1.27126308835655	0.0696961419838944
CPSG_10085		0.412435692337359	0.00253102310865721	0.0965580362336376	650.0	342.0	1853.0	1264.0	440.0	391.0	1955.0	2376.0	14.3628	11.2482	43.0901	35.0118	8.19114	9.83542	66.9361	53.9586	EFW13338.1	DUF221 domain-containing protein	CIMG_09980	XM_001238957.2	hypothetical protein	HISTO_ZY.Contig518.Fgenesh_Neurospora.5.final_new	DUF221 domain-containing protein	I7I48_10468	D8B26_007080	class 1	#ff4646	1.0	1.24447018735253	-0.530105638069054	0.275876173387336
CPSG_09194		0.966881490428097	0.0241524537862696	0.205419035166675	0.0	0.0	2.0	3.0	0.0	0.0	5.0	5.0	0	0	0.971282	1.73541	0	0	3.57518	2.37136	EFW14120.1	conserved hypothetical protein	CIMG_03005	XM_001243563.2	hypothetical protein					class 1	#ff4646	1.0	2.11620099811941	-0.907822798616133	0.0696961419838944
CPSG_06374	BOI2	0.966881490428097	0.011790021698745	0.158709343105031	65.0	34.0	260.0	176.0	44.0	53.0	372.0	313.0	2.10047	1.63535	8.84203	7.12947	1.1979	1.94971	18.6266	10.3953	EFW17106.1	polarized growth protein Boi2	CIMG_04531	XM_001245089.2	polarized growth protein	HISTO_ZL.Contig1161a.Fgenesh_histo.2.final_new	polarized growth protein	I7I48_09214	D8B26_003869	class 1	#ff4646	1.0	1.7227758790207	-0.649960377130248	0.0800253110071045
CPSG_08886		0.966881490428097	0.00850781596741763	0.124742489962936	0.0	0.0	3.0	5.0	0.0	0.0	7.0	10.0	0	0	2.97061	5.89739	0	0	10.2055	9.67023	EFW14628.1	conserved hypothetical protein								class 1	#ff4646	1.0	2.68162912032956	-1.05024009600192	0.0696961419838962
CPSG_06566		0.89555542371259	0.0053500921299928	0.0664213673480118	38.0	15.0	145.0	105.0	35.0	15.0	194.0	231.0	2.53355	1.48856	10.1739	8.77558	1.96598	1.13848	20.0417	15.8287	EFW16607.1	conserved hypothetical protein	CIMG_01823	XM_001248051.2	hypothetical protein				D8B26_001397	class 1	#ff4646	1.0	1.8710160007494	-0.777029002637283	0.138642477504764
CPSG_03735		0.910654039226397	0.00461355130856453	0.0637325433993551	173.0	80.0	495.0	315.0	134.0	106.0	459.0	761.0	13.5776	9.34536	40.8844	30.9905	8.86027	9.47049	55.8183	61.3832	EFW19351.1	conserved hypothetical protein	CIMG_09186	XM_001239564.2	hypothetical protein				D8B26_007590	class 1	#ff4646	1.0	1.28964821472349	-0.598427221079013	0.0785860794266453
CPSG_07730		0.927904788797501	0.0161099337588337	0.236497228480944	1412.0	989.0	3501.0	2952.0	1130.0	1245.0	4570.0	4203.0	32.1216	33.488	83.8167	84.1823	21.6574	32.242	161.089	98.2677	EFW15293.1	conserved hypothetical protein	CIMG_04775	XM_001245333.2	hypothetical protein	HISTO_FE.Contig19.Fgenesh_histo.31.final_new	hypothetical protein	I7I48_08953	D8B26_008141	class 1	#ff4646	1.0	1.00842719160995	-0.499878757447742	0.0598896619153484
CPSG_04636	TSC2	0.904013475303695	0.00600671407644425	0.106254169889697	900.0	391.0	2133.0	1686.0	632.0	572.0	2642.0	3166.0	17.3099	11.1933	43.1736	40.6491	10.2408	12.5239	78.7358	62.5823	EFW19090.1	SLC9A3R2 variant protein	CIMG_10214	XM_001239191.2	GTPase activating protein	HISTO_ZT.Contig174-snap.2.final_new	tuberin	I7I48_06072	D8B26_007269	class 1	#ff4646	1.0	1.22198090783183	-0.647402123477979	0.0728585461369322
CPSG_06168		0.966881490428097	0.0209740838604523	0.116933913366103	0.0	0.0	2.0	3.0	0.0	0.0	4.0	8.0	0	0	1.01898	1.82063	0	0	3.00059	3.9805	EFW16900.1	predicted protein	CIMG_11011	XM_012358986.1	hypothetical protein					class 1	#ff4646	1.0	2.11620099811941	-1.11075336557545	0.0696961419838953
CPSG_08501		0.970406006241064	0.0477607169176569	0.18702406230761	0.0	0.0	3.0	4.0	0.0	0.0	15.0	6.0	0	0	2.15626	3.42457	0	0	15.8739	4.21157	EFW14843.1	conserved hypothetical protein	CIMG_04989	XM_001245547.1	hypothetical protein					class 1	#ff4646	1.0	2.54213308432587	-1.30049550759064	0.0696961419838962
CPSG_08720		0.966881490428097	0.00566471440322836	0.0515718509073446	0.0	0.0	4.0	3.0	0.0	0.0	7.0	11.0	0	0	1.34172	1.19864	0	0	3.45709	3.60335	EFW14713.1	hypothetical protein								class 1	#ff4646	1.0	2.55506165524825	-1.24738508314054	0.0696961419838944
CPSG_00253		0.533318388948893	0.0246685977056933	0.0810489325627738	0.0	1.0	7.0	4.0	0.0	0.0	12.0	18.0	0	1.56287	7.73514	5.26497	0	0	19.5237	19.4247	EFW22354.1	predicted protein								class 1	#ff4646	1.0	2.37398928736646	-1.40013551398959	0.807363157066673
CPSG_09458		0.370189224892993	0.00176328915914514	0.0354566302761484	353.0	224.0	1077.0	826.0	255.0	227.0	1375.0	1511.0	246.559	232.876	791.658	723.216	150.056	180.494	1488.12	1084.67	EFW13805.1	conserved hypothetical protein								class 1	#ff4646	1.0	1.30168833828433	-0.64217377955181	0.309209534714243
CPSG_08490		0.754026792415687	0.0334809700407167	0.161329888726961	5.0	7.0	24.0	19.0	5.0	5.0	25.0	47.0	1.08588	2.26276	5.48526	5.17256	0.914842	1.23615	8.41275	10.4905	EFW14831.1	predicted protein								class 1	#ff4646	1.0	1.36195261600952	-0.709293652664293	0.274286910612327
CPSG_09440		0.787489439753467	0.0334193622033923	0.210049475638186	264.0	280.0	840.0	639.0	391.0	151.0	943.0	1139.0	13.261	20.9344	44.4045	40.2359	16.5468	8.63453	73.3958	58.8009	EFW14073.1	sucrose transporter	CIMG_07663	XM_001240499.2	sucrose transporter	HISTO_ZL.Contig1161c.genewise.80.final_new	sucrose transporter	I7I48_09518	D8B26_004033	class 1	#ff4646	1.0	1.01682425082	-0.522421753505635	0.17666734840654
CPSG_08009		0.34975945570771	0.00217253790208894	0.0192098054121988	45.0	38.0	177.0	129.0	40.0	26.0	199.0	318.0	5.3378	6.70908	22.0952	19.1814	3.99738	3.51086	36.5755	38.7673	EFW15572.1	conserved hypothetical protein	CIMG_00795	XM_001247023.2	hypothetical protein				D8B26_002326	class 1	#ff4646	1.0	1.43759917717513	-0.755009960176137	0.402565713507984
CPSG_04928		0.67702874338069	0.0295432571256148	0.160993632768123	8.0	4.0	30.0	34.0	3.0	6.0	33.0	95.0	1.51466	1.12723	5.97753	8.06947	0.478533	1.2932	9.68113	18.4857	EFW18242.1	predicted protein	CIMG_10500	XM_012358803.1	hypothetical protein					class 1	#ff4646	1.0	1.92796645038289	-0.888326742562688	0.490621221190209
CPSG_00274		0.782249648427954	0.000720782756264168	0.0313742519997628	604.0	467.0	2185.0	1754.0	746.0	467.0	2840.0	3315.0	35.0484	40.3346	133.432	127.586	36.47	30.8488	255.351	197.698	EFW22375.1	conserved hypothetical protein	CIMG_02420	XM_001248648.1	hypothetical protein	HISTO_EA.Contig33.Fgenesh_Aspergillus.138.final_new	acyltransferase	I7I48_04744	D8B26_000934	class 1	#ff4646	1.0	1.44804755705678	-0.688534641075702	-0.0901658562686425
CPSG_02026		0.943493506787589	0.0108302489463006	0.0729416280170112	11.0	14.0	85.0	41.0	16.0	12.0	82.0	141.0	1.29097	2.44558	10.4983	6.03182	1.58201	1.60323	14.9116	17.0071	EFW21869.1	hypothetical protein								class 1	#ff4646	1.0	1.82054895982655	-0.86850778535587	-0.113061872117899
CPSG_05237	RHO3	0.832644072007356	0.00725812968243574	0.129528895223264	1009.0	547.0	2538.0	1743.0	1081.0	643.0	2792.0	3165.0	56.6571	45.7173	149.979	122.688	51.1393	41.1021	242.922	182.652	EFW18551.1	GTPase RHO3				HISTO_EA.Contig33.fgenesh_plus.14.final_new	Rho3 GTPase	I7I48_04584	D8B26_005318	class 1	#ff4646	1.0	1.05435823610459	-0.546220982565761	-0.0920115715441563
CPSG_04486		0.902408731012929	0.00219210686505385	0.0212393018463286	256.0	236.0	1206.0	881.0	290.0	256.0	2074.0	1906.0	9.43573	12.9473	46.7798	40.7055	9.00533	10.7415	118.449	72.2016	EFW18940.1	2-dehydropantoate 2-reductase	CIMG_10067	XM_001239044.1	2-dehydropantoate 2-reductase	HISTO_DM.Contig933.eannot.1691.final_new	meiotically up-regulated gene 72 protein	I7I48_07947	D8B26_007144	class 1	#ff4646	1.0	1.64503937477379	-0.994761129219672	-0.0866040405825874
CPSG_08042	ACC1	0.520347271459504	0.0039520180166488	0.10929673941633	1106.0	1094.0	4680.0	4133.0	1340.0	1423.0	7777.0	7346.0	14.1108	20.7752	62.8376	66.1005	14.4035	20.6677	153.744	96.3246	EFW15605.1	acetyl-CoA carboxylase	CIMG_00827	XM_001247055.2	acetyl-CoA carboxylase	HISTO_HS.Contig68.Fgenesh_histo.8.final_new	acetyl-CoA carboxylase	I7I48_07070	D8B26_002297	class 1	#ff4646	1.0	1.56017258865603	-0.826659000637315	-0.258480826345465
CPSG_04783		0.647020913819255	0.00331632966430179	0.0172572110274645	115.0	82.0	339.0	248.0	122.0	109.0	354.0	625.0	5.14899	5.46472	15.9735	13.9193	4.60204	5.55573	24.5593	28.7603	EFW18097.1	conserved hypothetical protein	CIMG_00067	XM_001246295.2	hypothetical protein					class 1	#ff4646	1.0	1.14125884489915	-0.723135867184956	-0.169134555241894
CPSG_01840		0.884425075623457	0.0239898521106437	0.0447596621178541	44.0	27.0	99.0	99.0	36.0	45.0	144.0	199.0	3.90263	3.5645	9.24093	11.0073	2.69013	4.54368	19.7904	18.1404	EFW21683.1	conserved hypothetical protein	CIMG_01343	XM_001247571.2	hypothetical protein	HISTO_GL.Contig296.Fgenesh_Neurospora.34.final_new	hypothetical protein	I7I48_10746	D8B26_001835	class 1	#ff4646	1.0	1.05517790799826	-0.793244225187777	-0.111237490573316
CPSG_05233		0.113840588827552	0.00161891673529178	0.0540795141324585	1269.0	888.0	3875.0	2943.0	1938.0	1184.0	4763.0	5617.0	59.6514	62.1301	191.693	173.417	76.75	63.3579	346.918	271.364	EFW18547.1	ubiquitin thiolesterase	CIMG_00477	XM_001246705.2	ubiquitin thioesterase OTUB1	HISTO_EA.Contig33.Fgenesh_histo.161.final_new	ubiquitin thiolesterase	I7I48_04577	D8B26_005313	class 1	#ff4646	1.0	1.23011889230451	-0.653929558448025	-0.436933512902769
CPSG_08530		0.55341760611377	0.00983974316122899	0.126964601963506	446.0	652.0	2368.0	2202.0	1054.0	469.0	3483.0	5734.0	14.6475	31.8717	81.8438	90.654	29.1632	17.5344	177.243	193.542	EFW14872.1	phospholipase D	CIMG_05020	XM_001245578.2	phospholipase D active site-containing protein	HISTO_ZL.Contig1161e.genewise.6.final_new	IQ calmodulin-binding domain-containing protein	I7I48_11137	D8B26_000474	class 1	#ff4646	1.0	1.67820105631497	-0.978896019469981	-0.350493872237483
CPSG_09237	TRR1	0.325297252241804	0.00275737718000307	0.0674361839712568	2635.0	909.0	12852.0	9489.0	2234.0	2277.0	26573.0	38518.0	132.359	67.9619	679.388	597.494	94.5411	130.204	2068.24	1988.49	EFW14163.1	thioredoxin reductase	CIMG_00627	XM_001246855.2	thioredoxin reductase	HISTO_DM.Contig93.eannot.1609.final_new	thioredoxin reductase	I7I48_07580	D8B26_002465	class 1	#ff4646	1.0	2.41657509778911	-1.56007902700148	-0.50598087812227
CPSG_03886		0.12476044902509	0.000804456014771852	0.0316392188147232	12.0	15.0	179.0	112.0	40.0	21.0	199.0	324.0	0.801877	1.49193	12.588	9.3818	2.25192	1.59748	20.6048	22.2515	EFW19501.1	conserved hypothetical protein								class 1	#ff4646	1.0	2.95496836497838	-0.858375187950676	-1.06429953061503
CPSG_07912		0.574739614027737	0.0416489138290598	0.415962171579763	0.0	0.0	17.0	2.0	2.0	0.0	8.0	19.0	0	0	5.20521	0.626434	0.50103	0	3.67486	5.86023	EFW15475.1	conserved hypothetical protein	CIMG_13146	XM_004445439.1	hypothetical protein					class 1	#ff4646	1.0	3.33672724908991	-0.96166629666184	-1.13320185056302
CPSG_05034	SAL1	0.536990808212053	0.00863640430972988	0.413291448547606	674.0	286.0	1703.0	1083.0	602.0	526.0	1418.0	1892.0	28.8928	18.2484	76.8281	58.1969	21.7416	25.6688	94.1876	83.3565	EFW18348.1	calcium dependent mitochondrial carrier protein	CIMG_00294	XM_001246522.2	calcium dependent mitochondrial carrier protein	HISTO_BP.Contig459.Fgenesh_Aspergillus.162.final_new	mitochondrial carrier protein	I7I48_04229	D8B26_005146	class 1	#ff4646	1.0	1.16288798164847	-0.298963487678703	-0.25721944492162
CPSG_01088		0.33799235947708	0.00244937886906121	0.136055705016945	204.0	138.0	570.0	458.0	241.0	201.0	606.0	704.0	5.92653	5.96732	17.4269	16.6793	5.89866	6.64748	27.2791	21.0199	EFW23189.1	hypothetical protein	CIMG_13097	XM_004445376.1	transcription factor	HISTO_BP.Contig457.eannot.1750.final_new	fungal specific transcription factor domain-containing protein	I7I48_03918	D8B26_006698	class 1	#ff4646	1.0	1.16540049218503	-0.366051025188796	-0.312586234205702
CPSG_04562		0.549371595580468	0.00607812164876203	0.191189725632617	77.0	61.0	281.0	161.0	102.0	72.0	225.0	342.0	5.81651	6.85855	22.3385	15.2454	6.4914	6.19149	26.3356	26.5514	EFW19016.1	conserved hypothetical protein	CIMG_10146	XM_001239123.2	hypothetical protein	HISTO_ZH.Contig107.Fgenesh_Aspergillus.10.final_new	hypothetical protein	I7I48_10535	D8B26_007207	class 1	#ff4646	1.0	1.21092210708626	-0.39148898439338	-0.260685456643889
CPSG_09861		0.593143959395665	0.0225128354822744	0.44847214295741	16.0	14.0	54.0	35.0	23.0	16.0	44.0	63.0	1.40647	1.83176	4.9955	3.85673	1.70335	1.60111	5.99308	5.69166	EFW13514.1	hypothetical protein								class 1	#ff4646	1.0	1.09390129623746	-0.280576069230168	-0.294235549854276
CPSG_04579		0.60491984006716	0.0240183061752379	0.218317175249374	0.0	0.0	3.0	4.0	0.0	1.0	6.0	9.0	0	0	0.876954	1.39278	0	0.316206	2.58237	2.56927	EFW19033.1	hypothetical protein								class 1	#ff4646	1.0	2.54213308432587	-1.01666984753751	-0.681140069897511
CPSG_03711	GDE1	0.0932947044328943	0.00046561073269036	0.0599667948786189	1011.0	855.0	4096.0	3238.0	1477.0	1150.0	4579.0	6122.0	20.6744	26.0242	88.149	83.0042	25.4465	26.7713	145.091	128.666	EFW19327.1	glycerophosphocholine phosphodiesterase	CIMG_09163	XM_001239541.2	glycerophosphocholine phosphodiesterase Gde1	HISTO_BP.Contig457.fgenesh_plus.34.final_new	glycerophosphodiesterase	I7I48_03993		class 1	#ff4646	1.0	1.53153373521621	-0.569107854059059	-0.416284475434573
CPSG_07838		0.278958262512075	0.00129208695922188	0.0269247495703537	6.0	4.0	51.0	37.0	8.0	10.0	69.0	101.0	0.336059	0.333468	3.00614	2.59781	0.377502	0.637608	5.98826	5.81398	EFW15401.1	hypothetical protein	CIMG_04860	XM_001245418.2	lignostilbene dioxygenase				D8B26_008047	class 1	#ff4646	1.0	2.59023769374202	-0.94856660096081	-0.714899388539293
CPSG_05215		0.125137344786505	0.000495163418479739	0.00829369565026065	119.0	79.0	513.0	366.0	156.0	140.0	623.0	884.0	18.9987	18.773	86.1927	73.2487	20.983	25.4446	154.118	145.05	EFW18529.1	deoxyribose-phosphate aldolase 1	CIMG_00461	XM_001246689.2	deoxyribose-phosphate aldolase				D8B26_005298	class 1	#ff4646	1.0	1.71819321505881	-0.791184980682734	-0.523512047625886
CPSG_07830		0.139554092734947	0.000972212869951646	0.0535527314015149	605.0	425.0	2132.0	1438.0	812.0	625.0	2361.0	2700.0	10.2933	10.7626	38.1735	30.669	11.6391	12.1051	62.2419	47.2119	EFW15393.1	hypothetical protein	CIMG_11414	XM_012358447.1	PHD finger and BAH domain-containing protein	HISTO_FE.Contig19.eannot.1739.final_new	SANT domain-containing protein	I7I48_08870	D8B26_008053	class 1	#ff4646	1.0	1.34641021127367	-0.571946015688845	-0.418601441095856
CPSG_09343	SOM1	0.145269727837417	0.0013796415772434	0.0774492212796559	1098.0	771.0	3043.0	2711.0	1394.0	1132.0	3872.0	4237.0	33.8051	35.3316	98.5955	104.629	36.1583	39.6749	184.715	134.068	EFW13976.1	cAMP-dependent protein kinase pathway protein	CIMG_07752	XM_001240588.2	cAMP-dependent protein kinase pathway protein	HISTO_ZL.Contig1161b.Fgenesh_histo.76.final_new	cAMP-dependent protein kinase pathway protein	I7I48_09404	D8B26_004110	class 1	#ff4646	1.0	1.2087382078061	-0.535487138661069	-0.379027293748402
CPSG_06703		0.630729750389596	0.00787091344463952	0.199295254404954	383.0	399.0	1245.0	938.0	538.0	394.0	1000.0	2016.0	24.8985	38.608	85.1764	76.4397	29.4661	29.1582	100.731	134.696	EFW16744.1	conserved hypothetical protein	CIMG_01951	XM_001248179.2	meiotically up-regulated 65 protein	HISTO_ZT.Contig181.Fgenesh_histo.76.final_new	meiotically up-regulated gene 65 protein	I7I48_06486	D8B26_001286	class 1	#ff4646	1.0	1.04936559886277	-0.406154994172769	-0.18667302289422
CPSG_06433		0.682172953500043	0.0170491524916169	0.229419827911124	9.0	4.0	32.0	22.0	11.0	6.0	26.0	57.0	1.22687	0.811609	4.59074	3.75942	1.26333	0.931105	5.49184	8.02361	EFW17165.1	hypothetical protein							D8B26_003913	class 1	#ff4646	1.0	1.60047511117021	-0.574964451034843	-0.324588853577475
CPSG_08625		0.394767142422802	0.000720782756264168	0.0128281468931349	74.0	49.0	365.0	266.0	79.0	86.0	473.0	640.0	7.78735	7.6751	40.4228	35.0898	7.00408	10.3026	77.1271	69.2192	EFW14967.1	hypothetical protein								class 1	#ff4646	1.0	1.92491208917417	-0.831827521456098	-0.356659301981618
CPSG_05657		0.507411938070958	0.0011104262035532	0.0123499619865439	63.0	32.0	257.0	224.0	57.0	65.0	363.0	551.0	4.96202	3.75144	21.3023	22.116	3.78232	5.82802	44.3008	44.6023	EFW18020.1	conserved hypothetical protein	CIMG_13192	XM_001241392.2	hypothetical protein					class 1	#ff4646	1.0	1.94229731753016	-0.920780150203682	-0.318118065719062
CPSG_09991	UBP2	0.790612523229349	0.00994687227725778	0.106246734649747	110.0	52.0	343.0	321.0	110.0	80.0	606.0	498.0	2.4367	1.71452	7.99613	8.91367	2.05291	2.01739	20.8003	11.3378	EFW13445.1	conserved hypothetical protein	CIMG_01783	XM_001248011.2	ubiquitin C-terminal hydrolase	HISTO_ZT.Contig1089.Fgenesh_Aspergillus.3.final_new	ubiquitin carboxyl-terminal hydrolase	I7I48_06291	D8B26_001440	class 1	#ff4646	1.0	1.65929314215808	-0.724587864495422	-0.213826712393468
CPSG_02574	NIT28/RPN4	0.672738544745292	0.00284835137734231	0.350943843505495	1674.0	641.0	6607.0	5318.0	1238.0	1264.0	8136.0	9031.0	44.0799	25.1231	183.09	175.54	27.4645	37.8898	331.958	244.405	EFW20731.1	SILG	CIMG_03383	XM_001243941.2	C2H2 transcription factor	HISTO_ZL.Contig1158.Fgenesh_histo.18.final_new	C2H2 transcription factor	I7I48_01607	D8B26_002948	class 1	#ff4646	1.0	2.08513803732038	-0.570999685185935	-0.211841881786367
CPSG_01990		0.947976991605612	0.0155557960950186	0.362371891324072	1.0	2.0	23.0	10.0	1.0	3.0	19.0	31.0	0.191791	0.570937	4.64229	2.4042	0.161582	0.654998	5.64637	6.11052	EFW21833.1	conserved hypothetical protein	CIMG_01218	XM_001247446.2	hypothetical protein					class 1	#ff4646	1.0	2.64094647133334	-0.664148416415063	-0.17036514149418
CPSG_05707	SED5	0.787281401588789	0.00255973343579266	0.419301226534677	1040.0	983.0	3232.0	2644.0	1282.0	993.0	2817.0	4057.0	74.5564	104.89	243.837	237.605	77.4294	81.0385	312.915	298.913	EFW17264.1	syntaxin 5	CIMG_05653	XM_001246211.2	syntaxin 5	HISTO_AL.Contig317.eannot.1576.final_new	syntaxin	I7I48_01294	D8B26_000012	class 1	#ff4646	1.0	1.09260935208782	-0.233501746474435	-0.0850399014645697
CPSG_07608		0.886641934927659	0.0037928551008248	0.282716910597142	38.0	45.0	415.0	250.0	92.0	23.0	347.0	593.0	5.84563	10.3036	67.1849	48.2091	11.9234	4.02778	82.7113	93.7542	EFW15981.1	hypothetical protein	CIMG_07913	XM_001240749.1	hypothetical protein					class 1	#ff4646	1.0	2.55744106769294	-0.511772666933846	-0.184167276372945
CPSG_04401		0.784213176499788	0.0102402532125975	0.489533409700033	6.0	6.0	28.0	28.0	7.0	8.0	25.0	46.0	0.681596	1.01451	3.34741	3.98727	0.669946	1.03456	4.40051	5.37059	EFW18855.1	conserved hypothetical protein							D8B26_007086	class 1	#ff4646	1.0	1.70393305907487	-0.31865143356114	-0.227231240232113
CPSG_05008	MET5	0.0703609692984644	7.6579692545109e-05	0.0553772424282099	140.0	92.0	8137.0	8172.0	343.0	153.0	16156.0	17789.0	2.52494	2.46968	154.441	184.754	5.21175	3.14127	451.487	329.734	EFW18322.1	sulfite reductase beta subunit	CIMG_00269	XM_001246497.2	sulfite reductase (NADPH) hemoprotein, beta-component	HISTO_BP.Contig459.Fgenesh_histo.75.final_new	sulfite reductase beta subunit	I7I48_04270	D8B26_005126	class 1	#ff4646	1.0	5.72617299502989	-1.08808771250642	-0.960673998470028
CPSG_07171		0.747455191461116	0.00953755301302977	0.445632107025118	1.0	1.0	12.0	6.0	2.0	1.0	9.0	15.0	0.148173	0.220546	1.87123	1.11445	0.249669	0.168678	2.06633	2.28428	EFW16121.1	predicted protein	CIMG_11781	XM_012358693.1	hypothetical protein					class 1	#ff4646	1.0	2.17755721693868	-0.442613275915442	-0.319782084588659
CPSG_07609		0.600824423671708	0.00231807480613897	0.170640392146245	8.0	2.0	61.0	39.0	10.0	4.0	61.0	94.0	9.14281	3.40212	73.3661	55.8722	9.62843	5.20403	108.021	110.409	EFW15982.1	predicted protein	CIMG_07912	XM_001240748.1	hypothetical protein					class 1	#ff4646	1.0	2.95261362492203	-0.641990935354362	-0.486514629940777
CPSG_08624		0.472463680503626	0.000758719289532599	0.224131872229309	351.0	196.0	5102.0	3619.0	316.0	491.0	9103.0	6021.0	53.7154	44.6455	821.69	694.259	40.7422	85.5389	2158.56	946.997	EFW14966.1	calcineurin binding protein	CIMG_05107	XM_001245665.2	calcineurin binding protein	HISTO_DA.Contig93-snap.105.final_new	calcineurin binding protein	I7I48_08572	D8B26_000394	class 1	#ff4646	1.0	3.57646145103885	-0.858779426767878	-0.471425238219381
CPSG_06046		0.500906251178901	0.000171294113280995	0.0504433647495838	783.0	714.0	12012.0	9486.0	887.0	944.0	20815.0	24417.0	39.1312	53.1116	631.761	594.273	37.3466	53.7061	1611.85	1254.13	EFW17603.1	sulfur metabolite repression control protein	CIMG_05271	XM_001245829.2	sulfur metabolite repression control protein	HISTO_DA.Contig93.Fgenesh_histo.54.final_new	sulfur metabolite repression control protein	I7I48_08435	D8B26_000286	class 1	#ff4646	1.0	3.40204806890057	-1.11389378917481	-0.224551827358937
CPSG_02480		0.786283394820343	0.00490425881117632	0.114838071734815	124.0	179.0	602.0	499.0	201.0	144.0	625.0	1024.0	7.47437	16.0596	38.1878	37.7047	10.2074	9.88111	58.3742	63.4368	EFW20637.1	conserved hypothetical protein	CIMG_03476	XM_001244034.2	hypothetical protein	HISTO_BI.Contig285.Fgenesh_Aspergillus.43.final_new	hypothetical protein	I7I48_12161	D8B26_003025	class 1	#ff4646	1.0	1.47922370566422	-0.567627405188084	-0.162625524184167
CPSG_10022		0.696999333536901	0.000783822903794422	0.0373642338824381	324.0	203.0	923.0	730.0	319.0	270.0	962.0	1326.0	47.7684	44.5473	143.21	134.915	39.6235	45.3158	219.765	200.922	EFW13379.1	conserved hypothetical protein	CIMG_09960	XM_001238937.2	hypothetical protein	HISTO_ZY.Contig518.Fgenesh_histo.10.final_new	DUF3602-domain-containing protein	I7I48_10493	D8B26_007057	class 1	#ff4646	1.0	1.23328530347493	-0.482318393374965	-0.111279918831955
CPSG_00810		0.966881490428097	0.0235811912792701	0.70943818932715	0.0	0.0	2.0	3.0	0.0	0.0	1.0	3.0	0	0	1.61423	2.88417	0	0	1.18836	2.36466	EFW22911.1	predicted protein								class 1	#ff4646	1.0	2.11620099811941	0.311941760705587	0.0696961419838944
CPSG_01715		0.966881490428097	0.00543757036850758	0.4986621509757	0.0	0.0	4.0	6.0	0.0	0.0	2.0	5.0	0	0	1.30876	2.3384	0	0	0.963481	1.59766	EFW21558.1	predicted protein								class 1	#ff4646	1.0	2.98545046808232	0.488934549135996	0.0696961419838953
CPSG_01716	HPD1	0.817908801043665	0.000362005737863621	0.13314337082445	87.0	88.0	737.0	507.0	108.0	62.0	344.0	579.0	5.64337	8.49635	50.311	41.2258	5.90214	4.57827	34.5753	38.5999	EFW21559.1	4-hydroxyphenylpyruvate dioxygenase	CIMG_01466	XM_001247694.2	4-hydroxyphenylpyruvate dioxygenase	HISTO_ZZ.Contig127c.eannot.1604.final_new	4-hydroxyphenylpyruvate dioxygenase	I7I48_11785	D8B26_001734	class 1	#ff4646	1.0	2.38679593588887	0.429144850182464	0.130585327738623
CPSG_03219		0.746612231602059	0.000345062059440469	0.231097069763941	602.0	396.0	3248.0	2534.0	499.0	455.0	2102.0	2219.0	25.8815	25.3406	146.955	136.565	18.0742	22.2687	140.027	98.0478	EFW20044.1	conserved hypothetical protein	CIMG_04052	XM_001244610.2	hypothetical protein	HISTO_ZT.Contig181.eannot.1585.final_new	hypothetical protein	I7I48_06590		class 1	#ff4646	1.0	2.11220235588556	0.365790010991141	0.11601071012475
CPSG_01871		0.927904788797501	0.0151504901527449	0.578688540048556	4.0	1.0	13.0	22.0	2.0	2.0	11.0	14.0	1.76328	0.656131	6.03086	12.1569	0.742773	1.00365	7.51347	6.34274	EFW21714.1	predicted protein								class 1	#ff4646	1.0	2.25143878669391	0.396750704481639	0.168523506973176
CPSG_03862		0.455406458753609	7.36331666002601e-05	0.0249406334482117	110.0	115.0	2140.0	1842.0	110.0	82.0	1043.0	1473.0	8.34488	12.9854	170.851	175.17	7.0305	7.0816	122.603	114.847	EFW19478.1	conserved hypothetical protein	CIMG_09317	XM_001239695.1	hypothetical protein					class 1	#ff4646	1.0	3.72354072766709	0.658507245681293	0.290050320068115
CPSG_03884		0.824309906728227	0.000841523300663052	0.139176586065173	9.0	13.0	201.0	142.0	12.0	7.0	65.0	163.0	0.455435	0.979168	10.7042	9.0077	0.511601	0.403248	5.09665	8.47735	EFW19500.1	conserved hypothetical protein	CIMG_13603	XM_001239717.2	hypothetical protein				D8B26_007724	class 1	#ff4646	1.0	3.50650595554321	0.660192977902287	0.253640916156465
CPSG_00775	RPC82	0.922405789188866	0.000806767296178077	0.300350838056383	766.0	487.0	2072.0	1582.0	704.0	559.0	1300.0	1813.0	35.1675	33.2791	100.11	91.046	27.2302	29.2156	92.4792	85.5459	EFW22876.1	DNA-directed RNA polymerase III subunit RPC-3	CIMG_06297	XM_001242400.2	DNA-directed RNA polymerase III subunit RPC-3	HISTO_GX.Contig297.Fgenesh_Neurospora.29.final_new	RNA polymerase III subunit Rpc82	I7I48_10197	D8B26_006441	class 1	#ff4646	1.0	1.12564581396491	0.213040585205099	0.0369590522995376
CPSG_05506		0.809488916321197	0.000146242963689162	0.0723340230483824	266.0	131.0	2717.0	1881.0	198.0	170.0	1358.0	1563.0	10.9677	8.03961	117.896	97.2219	6.87804	7.97945	86.7603	66.234	EFW17869.1	conserved hypothetical protein	CIMG_08782	XM_001241618.2	hypothetical protein				D8B26_004798	class 1	#ff4646	1.0	3.13153030418861	0.599119210085809	0.123039323629597
CPSG_05907		0.973207094392413	0.00835802008431112	0.411937677007035	0.0	1.0	12.0	16.0	0.0	1.0	7.0	9.0	0	1.47867	12.5458	19.9252	0	1.13092	10.7753	9.1891	EFW17464.1	conserved hypothetical protein								class 1	#ff4646	1.0	3.65621829379243	0.739607413400854	0.0565269451852659
CPSG_05882		0.966881490428097	0.000842449019877149	0.17428010335174	28.0	26.0	182.0	166.0	25.0	30.0	107.0	149.0	4.10763	5.67723	28.0983	30.5269	3.08986	5.01008	24.3223	22.4651	EFW17439.1	hypothetical protein								class 1	#ff4646	1.0	2.2449310647699	0.439887153394897	0.0555306014189103
CPSG_10120		0.967860485848674	0.00652738629794253	0.431881353627947	0.0	0.0	10.0	3.0	0.0	0.0	3.0	4.0	0	0	24.4602	8.74071	0	0	10.8042	9.55503	EFW13309.1	predicted protein							D8B26_005404	class 1	#ff4646	1.0	3.18853303996535	0.621890331981206	0.0696961419838962
CPSG_05304		0.834946870404879	0.001339971339865	0.210311108418184	285.0	192.0	984.0	635.0	291.0	182.0	501.0	792.0	22.9574	23.0202	83.4158	64.1199	19.7486	16.6893	62.5321	65.5679	EFW18618.1	conserved hypothetical protein							D8B26_005367	class 1	#ff4646	1.0	1.31728250599438	0.306454590326136	0.0879354033404942
CPSG_00498		0.869174801654726	0.00420496854621489	0.310281124575806	347.0	175.0	942.0	620.0	315.0	191.0	484.0	782.0	15.8816	11.9216	45.3724	35.5712	12.1462	9.9515	34.324	36.7841	EFW22600.1	conserved hypothetical protein	CIMG_02645	XM_001248873.2	integral membrane protein	HISTO_LG.Contig392.genewise.40.final_new	integral membrane protein	I7I48_03719	D8B26_000748	class 1	#ff4646	1.0	1.17646600429838	0.291179795540939	0.0871911035583484
CPSG_02193		0.824309906728227	0.00117809419903108	0.150969995532905	191.0	103.0	787.0	467.0	155.0	122.0	359.0	559.0	23.6039	18.946	102.353	72.3452	16.138	17.1633	68.7437	70.9989	EFW22036.1	conserved hypothetical protein	CIMG_01021	XM_001247249.1	hypothetical protein	HISTO_DA.Contig93.Fgenesh_histo.293.final_new			D8B26_002130	class 1	#ff4646	1.0	1.66247626827875	0.419076024821066	0.11609230379986
CPSG_08658		0.886253179873104	0.00490361777352425	0.23381122440928	1.0	3.0	27.0	28.0	2.0	1.0	8.0	25.0	0.454373	2.02892	12.9108	15.9482	0.765612	0.517253	5.63236	11.6746	EFW14651.1	predicted protein								class 1	#ff4646	1.0	3.21656840886194	0.850883282194267	0.254282032653198
CPSG_02317		0.883909370055518	0.000171294113280995	0.0517564582587374	199.0	157.0	1487.0	1059.0	182.0	172.0	765.0	976.0	16.7932	19.7202	132.059	112.026	12.9395	16.5234	100.03	84.6485	EFW20474.1	protein kinase							D8B26_003151	class 1	#ff4646	1.0	2.39269333123915	0.516584433630243	0.0730328236530027
CPSG_03450		0.966881490428097	0.0102605930690879	0.454445799997294	0.0	0.0	4.0	3.0	0.0	0.0	1.0	4.0	0	0	2.58443	2.30883	0	0	0.951297	2.52393	EFW20275.1	conserved hypothetical protein	CIMG_03826	XM_001244384.2	hypothetical protein				D8B26_003311	class 1	#ff4646	1.0	2.55506165524824	0.556597323396648	0.0696961419838962
CPSG_07543		0.966881490428097	0.00157876715032464	0.0581845918980463	0.0	5.0	265.0	232.0	3.0	0.0	50.0	128.0	0	2.46057	92.2056	96.1535	0.835647	0	25.6149	43.4945	EFW15916.1	conserved hypothetical protein								class 1	#ff4646	1.0	6.90345697926924	1.56261727379665	0.228634636705289
CPSG_06027		0.96909166351916	0.00520071594415114	0.284065376808118	0.0	0.0	8.0	10.0	0.0	0.0	7.0	3.0	0	0	4.43852	6.60867	0	0	5.71819	1.62548	EFW17584.1	conserved hypothetical protein								class 1	#ff4646	1.0	3.79386282344798	0.912208423616817	0.0696961419838953
CPSG_01502		0.942052980597293	0.00806710944623465	0.300936958006916	3.0	8.0	64.0	31.0	4.0	5.0	23.0	33.0	0.456739	1.81287	10.2542	5.9163	0.513066	0.866578	5.42579	5.16356	EFW21345.1	hypothetical protein	CIMG_10796	XM_012358901.1	hypothetical protein				D8B26_001556	class 1	#ff4646	1.0	2.68837443405496	0.688672469441693	0.164294414166741
CPSG_07437		0.806492257897737	0.000219939428513837	0.0213484941382312	96.0	55.0	865.0	678.0	62.0	81.0	324.0	567.0	8.36412	7.1325	79.3124	74.0492	4.551	8.03387	43.7403	50.7716	EFW15810.1	conserved hypothetical protein	CIMG_08077	XM_001240913.2	hypothetical protein				D8B26_004375	class 1	#ff4646	1.0	2.93916341951022	0.807096367324897	0.148155066866236
CPSG_06850		0.943499863913814	0.000522160651723902	0.0489015714028357	32.0	19.0	262.0	240.0	38.0	15.0	134.0	163.0	3.40798	3.01183	29.3646	32.0405	3.40955	1.81856	22.1126	17.8412	EFW16334.1	hypothetical protein								class 1	#ff4646	1.0	2.86759777856275	0.749630694777254	0.0910517190616822
CPSG_06567		0.945505750676615	0.000442541285296684	0.0414616021782436	34.0	19.0	199.0	162.0	29.0	23.0	84.0	149.0	3.56949	2.96901	21.9865	21.3199	2.56503	2.74882	13.6645	16.0769	EFW16608.1	conserved hypothetical protein								class 1	#ff4646	1.0	2.34354198088436	0.647953564574918	0.0675829062294848
CPSG_02421		0.922907101463491	0.0134294045095959	0.532734992388589	4.0	2.0	24.0	12.0	3.0	4.0	9.0	18.0	5.12941	3.8174	32.3888	19.2899	3.24112	5.83926	17.8829	23.7229	EFW20578.1	predicted protein								class 1	#ff4646	1.0	1.95350417470723	0.380532714263489	-0.142656152583126
CPSG_02446		0.966881490428097	0.0045807472264087	0.467837437061207	107.0	137.0	558.0	465.0	183.0	87.0	291.0	569.0	2.90205	5.53059	15.9269	15.8094	4.18156	2.68615	12.2293	15.8607	EFW20603.1	ubiquitin-conjugating enzyme E2 Q2	CIMG_03511	XM_001244069.2	ubiquitin conjugating enzyme	HISTO_LF.Contig359.Fgenesh_Aspergillus.193.final_new	ubiquitin-conjugating enzyme E2 Q2	I7I48_00457	D8B26_003049	class 1	#ff4646	1.0	1.66535049165778	0.286322219601057	-0.0430195021522355
CPSG_05292		0.966881490428097	0.000220350020059471	0.0388135850272874	44.0	16.0	818.0	533.0	34.0	27.0	262.0	533.0	5.4604	2.95544	106.832	82.9165	3.55481	3.8144	50.3803	67.981	EFW18606.1	conserved hypothetical protein	CIMG_08399	XM_001241235.2	hypothetical protein				D8B26_005363	class 1	#ff4646	1.0	4.12963828854105	0.784293541989174	-0.0654479273572306
CPSG_06169		0.970642496187561	0.00013270913174714	0.0131101522280269	7.0	8.0	354.0	246.0	8.0	8.0	135.0	166.0	1.05306	1.79133	56.0446	46.3908	1.01394	1.37005	31.4685	25.6656	EFW16901.1	conserved hypothetical protein	CIMG_02701	XM_001248929.2	hypothetical protein					class 1	#ff4646	1.0	4.8013767461483	0.97416272349865	-0.0312724937452649
CPSG_02283		0.966881490428097	0.0112729049326867	0.417684336913437	3.0	3.0	30.0	18.0	3.0	4.0	8.0	28.0	0.512182	0.76235	5.39014	3.85227	0.431509	0.777416	2.11632	4.91303	EFW20440.1	conserved hypothetical protein	CIMG_03664	XM_001244222.2	phosphotransferase enzyme family protein				D8B26_003179	class 1	#ff4646	1.0	2.35390693832395	0.546103566142674	-0.107348758968815
CPSG_05046		0.966881490428097	0.0130634709816287	0.333679156248243	0.0	3.0	45.0	42.0	0.0	5.0	20.0	20.0	0	0.482218	5.57247	6.2308	0	0.632984	3.64284	2.46803	EFW18360.1	hypothetical protein								class 1	#ff4646	1.0	4.70690293343243	1.10574249589567	-0.261257546690177
CPSG_05510		0.904898447798895	0.000263688745453782	0.0410466017237443	78.0	51.0	620.0	481.0	97.0	50.0	322.0	381.0	8.28703	8.065	69.3221	64.0606	8.68244	6.04734	53.0088	41.6023	EFW17873.1	conserved hypothetical protein	CIMG_08779	XM_001241615.2	hypothetical protein	HISTO_DM.Contig933.Fgenesh_histo.97.final_new	methyltransferase domain-containing protein	I7I48_07918	D8B26_004795	class 1	#ff4646	1.0	2.66376879926683	0.635243518610198	-0.0860840693611
CPSG_05353		0.897018695184549	0.000406157864773489	0.0551655391245995	3.0	3.0	108.0	69.0	6.0	2.0	34.0	61.0	2.35744	3.5089	89.314	67.969	3.97226	1.78912	41.3987	49.265	EFW17716.1	conserved hypothetical protein							D8B26_004926	class 1	#ff4646	1.0	4.22091951724395	0.888156945391802	-0.172255121549508
CPSG_08763		0.966881490428097	0.00307862579048637	0.258424892582508	170.0	121.0	583.0	541.0	188.0	125.0	268.0	651.0	24.3742	25.8224	87.9683	97.2345	22.7094	20.4024	59.5394	95.9293	EFW14505.1	conserved hypothetical protein	CIMG_07342	XM_001243445.2	hypothetical protein	HISTO_LF.Contig359.eannot.2173.final_new	NAT_SF acetyltransferase domain-containing protein	I7I48_00387	D8B26_006898	class 1	#ff4646	1.0	1.52704352885928	0.374485946848292	-0.0311451805331142
CPSG_02533		0.831397587275116	0.00407936148490125	0.29180074115437	855.0	284.0	2546.0	2108.0	696.0	486.0	1428.0	1831.0	74.2739	36.7213	232.758	229.553	50.9384	48.0614	192.214	163.473	EFW20690.1	conserved hypothetical protein	CIMG_03422	XM_001243980.2	hypothetical protein	HISTO_ZL.Contig1158.eannot.1367.final_new	KxDL superfsmily domain-containing protein	I7I48_01546	D8B26_002980	class 1	#ff4646	1.0	1.76203508470407	0.492334473129204	-0.13627007162136
CPSG_02988		0.873965735521733	0.00735756583871334	0.252800342980513	67.0	34.0	265.0	192.0	97.0	31.0	114.0	208.0	10.2005	7.70471	42.4589	36.6429	12.4419	5.37278	26.893	32.5461	EFW21145.1	conserved hypothetical protein							D8B26_002608	class 1	#ff4646	1.0	1.77288598996051	0.51973276646607	-0.152308200219566
CPSG_01292		0.690872709397016	0.00124644351429093	0.151182204456466	691.0	569.0	2090.0	1583.0	837.0	593.0	1104.0	1851.0	17.1362	21.0029	54.5455	49.2107	17.4875	16.741	42.4223	47.1772	EFW23393.1	maltose O-acetyltransferase	CIMG_07219	XM_001243322.2	C6 zinc finger domain-containing protein	HISTO_GY.Contig460.eannot.1790.final_new	C6 zinc finger domain-containing protein	I7I48_04931	D8B26_006882	class 1	#ff4646	1.0	1.10243227624633	0.328336674061491	-0.102965925387706
CPSG_05974		0.736629963949543	0.00110200304906063	0.0814785333590823	95.0	38.0	380.0	296.0	81.0	68.0	160.0	290.0	9.19968	5.47725	38.7265	35.9321	6.60846	7.49632	24.008	28.8626	EFW17531.1	conserved hypothetical protein	CIMG_05407	XM_001245965.2	hypothetical protein				D8B26_000232	class 1	#ff4646	1.0	1.99668684105184	0.604810229080784	-0.186888152209656
CPSG_00815		0.809025522523099	0.000733119381903075	0.0540464852911773	13.0	6.0	161.0	134.0	8.0	17.0	66.0	89.0	3.72782	2.5609	48.5863	48.1679	1.93271	5.54946	29.3254	26.2295	EFW22916.1	conserved hypothetical protein	CIMG_06262	XM_001242365.1	hypothetical protein	HISTO_GX.Contig297.Fgenesh_histo.103.final_new	hypothetical protein	I7I48_10232	D8B26_006475	class 1	#ff4646	1.0	3.52091490303917	0.920466240914278	-0.252070567442457
CPSG_01837		0.819818208906838	0.00132097462141902	0.10716358042185	53.0	19.0	225.0	231.0	40.0	39.0	112.0	185.0	5.55763	2.96549	24.8297	30.3646	3.53378	4.65552	18.1978	19.9376	EFW21680.1	conserved hypothetical protein	CIMG_10727	XM_012358881.1	hypothetical protein					class 1	#ff4646	1.0	2.33005598531027	0.626328950728859	-0.174933499688636
CPSG_08303		0.818178735741308	0.00101261916286708	0.0986727045201624	1.0	1.0	32.0	27.0	1.0	2.0	9.0	22.0	0.102793	0.153001	3.46169	3.47911	0.0866022	0.234036	1.43349	2.3242	EFW15115.1	conserved hypothetical protein				HISTO_FE.Contig19-snap.136.final_new			D8B26_004536	class 1	#ff4646	1.0	3.89370740960129	0.979703037961934	-0.285810007780294
CPSG_00645	DLD2	0.565385265299507	0.000602174098036171	0.207627427089811	2186.0	2269.0	15602.0	12953.0	3020.0	2425.0	8125.0	11479.0	125.94	194.571	945.954	935.461	146.584	159.044	725.312	679.683	EFW22746.1	D-lactate dehydrogenase 2	CIMG_06424	XM_001242527.2	D-lactate dehydrogenase 2	HISTO_DF.Contig537.fgenesh_plus.23.final_new	D-lactate dehydrogenase 2, mitochondrial precursor	I7I48_03338	D8B26_006327	class 1	#ff4646	1.0	2.21713135108048	0.533923775679861	-0.191722815950742
CPSG_03449		0.856470397156588	0.00474227728519924	0.133937617869427	0.0	1.0	29.0	18.0	2.0	0.0	4.0	15.0	0	0.18922	3.87982	2.86848	0.214207	0	0.787925	1.95982	EFW20274.1	hypothetical protein								class 1	#ff4646	1.0	4.38405335078709	1.42870604229021	-0.395534835480244
CPSG_04522		0.840449761890883	0.00579085531651918	0.204044660343337	70.0	54.0	231.0	167.0	98.0	48.0	117.0	182.0	8.687	9.97461	30.1689	25.9795	10.2462	6.78115	22.4981	23.213	EFW18976.1	serine/threonine protein kinase	CIMG_10103	XM_001239080.2	STE/STE20 protein kinase					class 1	#ff4646	1.0	1.24177811552614	0.408391525773076	-0.114842986248395
CPSG_04911		0.703838115184414	0.000823161302848021	0.0586477006131957	226.0	206.0	961.0	702.0	314.0	191.0	457.0	702.0	10.8479	14.7176	48.5442	42.2393	12.698	10.4367	33.9893	34.6309	EFW18225.1	conserved hypothetical protein	CIMG_02177	XM_001248405.2	hypothetical protein				D8B26_005058	class 1	#ff4646	1.0	1.50612604904475	0.514593885712329	-0.137484075158885
CPSG_06091	RFC5	0.886957485853893	0.00308443139681954	0.17428010335174	471.0	288.0	1171.0	916.0	408.0	411.0	698.0	932.0	38.2882	34.8471	100.179	93.3428	27.9428	38.0343	87.9198	77.866	EFW17648.1	hypothetical protein	CIMG_05230	XM_001245788.2	replication factor C subunit 5	HISTO_DA.Contig93-snap.158.final_new	activator 1 subunit 5	I7I48_08486	D8B26_000325	class 1	#ff4646	1.0	1.04603831168744	0.341003991692633	-0.0625837093566215
CPSG_02801		0.850738430646523	0.0228037592278949	0.284034934097348	1.0	0.0	18.0	8.0	0.0	3.0	5.0	5.0	0.492177	0	9.3233	4.93575	0	1.68087	3.81311	2.52918	EFW20959.1	conserved hypothetical protein								class 1	#ff4646	1.0	3.40763695027779	1.20658875679411	-0.440062893737207
CPSG_04374		0.822023147512606	0.00878438783610213	0.187076256277104	46.0	26.0	125.0	110.0	57.0	28.0	75.0	93.0	2.42905	2.04353	6.94647	7.28136	2.53582	1.68316	6.13659	5.04719	EFW18828.1	6-aminohexanoate-cyclic-dimer hydrolase	CIMG_03155	XM_001243713.2	fatty acid amide hydrolase	HISTO_AZ.Contig47.eannot.1652.final_new	fatty-acid amide hydrolase	I7I48_00272	D8B26_005627	class 1	#ff4646	1.0	1.29186673477684	0.477727136138194	-0.143542736319163
CPSG_07502		0.835626899008152	0.00982900883234081	0.274893757426123	1215.0	559.0	2814.0	2135.0	1242.0	700.0	1598.0	2025.0	21.3522	14.6221	52.0436	47.0334	18.3889	14.0041	43.5143	36.5747	EFW15876.1	ankyrin repeat protein	CIMG_08012	XM_001240848.2	serine/threonine protein kinase				D8B26_004320	class 1	#ff4646	1.0	1.12846534142899	0.415234189454478	-0.102245886394232
CPSG_02676		0.367144453405167	0.000332600741278004	0.0701616622348885	265.0	151.0	1201.0	973.0	301.0	226.0	709.0	828.0	9.99615	8.47801	47.6767	46.0089	9.56576	9.70479	41.4401	32.1001	EFW20833.1	conserved hypothetical protein	CIMG_03289	XM_001243847.2	hypothetical protein	HISTO_LF.Contig359.Fgenesh_histo.207.final_new	C6 transcription factor	I7I48_00419	D8B26_002858	class 1	#ff4646	1.0	1.98172252282188	0.480126777378653	-0.298516646134026
CPSG_03617		0.645593241321081	0.00225233478972251	0.195026454029336	15.0	17.0	112.0	74.0	27.0	15.0	49.0	82.0	1.31465	2.21768	10.3303	8.13003	1.99365	1.49658	6.65431	7.38621	EFW19233.1	Fe(2+) transporter	CIMG_09080	XM_001239458.2	ZIP family zinc transporter				D8B26_007489	class 1	#ff4646	1.0	2.07450308079378	0.496985018374366	-0.299155218603421
CPSG_05969		0.761008217185304	0.0246685977056933	0.432470481381954	11.0	4.0	38.0	21.0	8.0	10.0	17.0	25.0	3.31524	1.79437	12.0526	7.93385	2.03132	3.43094	7.93889	7.74375	EFW17526.1	conserved hypothetical protein	CIMG_11531	XM_001245968.2	hypothetical protein				D8B26_000228	class 1	#ff4646	1.0	1.55211969282507	0.442785234050277	-0.277002180139227
CPSG_05698		0.622770605043116	0.00225233478972251	0.132352745947692	0.0	0.0	14.0	13.0	0.0	1.0	3.0	9.0	0	0	8.86443	9.80464	0	0.684916	2.79676	5.56516	EFW18061.1	conserved hypothetical protein	CIMG_08526	XM_001241362.2	hypothetical protein					class 1	#ff4646	1.0	4.36746365826918	1.22240638051907	-0.681140069897512
CPSG_02965		0.631846620098852	0.00182997536530246	0.110650704184318	118.0	74.0	423.0	310.0	108.0	123.0	197.0	328.0	4.1957	3.91637	15.8284	13.8174	3.23528	4.97872	10.8537	11.9863	EFW21122.1	tRNA splicing endonuclease subunit	CIMG_09708	XM_001240086.2	tRNA splicing endonuclease subunit	HISTO_DM.Contig940-snap.16.final_new	tRNA splicing endonuclease subunit	I7I48_08149	D8B26_002627	class 1	#ff4646	1.0	1.50846161728079	0.484971142632637	-0.20479614720622
CPSG_04654		0.643171003001974	0.00223577507499511	0.106303451201925	54.0	19.0	230.0	164.0	49.0	38.0	84.0	170.0	9.60804	5.03181	43.067	36.5785	7.34519	7.69688	23.1584	31.087	EFW19108.1	conserved hypothetical protein	CIMG_12535	XM_004444683.1	hypothetical protein	HISTO_ZU.Contig65.Fgenesh_Aspergillus.127.final_new	hypothetical protein	I7I48_03054	D8B26_007283	class 1	#ff4646	1.0	2.09740741729953	0.662192642966768	-0.299453621011841
CPSG_08937		0.511608541238065	0.000709025431664748	0.0498582230269263	99.0	34.0	655.0	447.0	80.0	90.0	233.0	392.0	4.77265	2.43968	33.2309	27.0131	3.24923	4.93921	17.4048	19.4222	EFW14349.1	conserved hypothetical protein	CIMG_07603	XM_001240439.2	hypothetical protein	HISTO_ZL.Contig1161c.eannot.1477.final_new	DUF2838 superfamily domain-containing protein	I7I48_09565	D8B26_008211	class 1	#ff4646	1.0	2.72736070660521	0.814918587204969	-0.403568255005139
CPSG_09915	PPO3	0.507893803911427	0.00148733658702172	0.166768196743168	908.0	679.0	2820.0	2227.0	1190.0	733.0	1721.0	2066.0	21.0893	23.4734	68.9288	64.8392	23.2857	19.3807	61.9362	49.3167	EFW13463.1	fatty acid oxygenase	CIMG_00042	XM_001246270.2	fatty acid oxygenase PpoC	HISTO_BP.Contig459.Fgenesh_Aspergillus.117.final_new	heme peroxidase	I7I48_04358	D8B26_004938	class 1	#ff4646	1.0	1.23691190810585	0.377348639198176	-0.179750779151314
CPSG_00520		0.926968825040932	0.000950926372147583	0.0266167426584815	277.0	187.0	1169.0	919.0	313.0	198.0	391.0	878.0	16.6064	16.6866	73.7541	69.0642	15.8091	13.513	36.3212	54.0977	EFW22621.1	serine/threonine-protein kinase	CIMG_02662	XM_001248890.2	CMGC/SRPK protein kinase	HISTO_ZE.Contig158.Fgenesh_Aspergillus.18.final_new	protein kinase	I7I48_02177	D8B26_000729	class 1	#ff4646	1.0	1.74544628580974	0.78467183454278	-0.064076054661518
CPSG_01383		0.90862332130844	0.000558087974802715	0.0115661269498734	172.0	155.0	809.0	863.0	214.0	148.0	324.0	570.0	15.3171	20.5451	75.8178	96.3384	16.0556	15.0037	44.7074	52.1688	EFW21226.1	conserved hypothetical protein	CIMG_09020	XM_001239398.2	hypothetical protein				D8B26_007439	class 1	#ff4646	1.0	1.92799381129661	0.926680129093427	-0.0712576128322997
CPSG_00387		0.970159846560488	0.00233834762804871	0.0643471566165851	98.0	89.0	382.0	293.0	116.0	83.0	149.0	307.0	11.1185	15.0293	45.6098	41.6705	11.0877	10.7198	26.1935	35.7969	EFW22488.1	conserved hypothetical protein				HISTO_ZW.Contig245.Fgenesh_histo.44.final_new	hypothetical protein	I7I48_04866	D8B26_000838	class 1	#ff4646	1.0	1.41655678538931	0.60295154246244	-0.0182712240775764
CPSG_02333		0.88091433307339	0.00262543676544163	0.0518988166028985	266.0	182.0	645.0	599.0	312.0	185.0	346.0	532.0	20.6569	21.0371	52.7133	58.3113	20.4129	16.3549	41.634	42.4605	EFW20490.1	conserved hypothetical protein	CIMG_03621	XM_001244179.2	ketohexokinase	HISTO_JG.Contig207.Fgenesh_histo.50.final_new	kinase, pfkB family protein	I7I48_05665	D8B26_003139	class 1	#ff4646	1.0	1.05573198225408	0.509715004111653	-0.0655684548869608
CPSG_06076		0.993353299841056	0.00535076813913425	0.0775997151695267	175.0	122.0	644.0	472.0	154.0	157.0	199.0	522.0	16.0394	16.6482	62.0034	54.1318	11.8837	16.3601	28.2486	49.0823	EFW17633.1	conserved hypothetical protein							D8B26_000313	class 1	#ff4646	1.0	1.47765733875195	0.718957405911017	-0.00479799171907747
CPSG_05367		0.716575993438644	0.00122156338596866	0.0388971226370081	157.0	93.0	440.0	366.0	162.0	120.0	206.0	350.0	27.4386	24.1922	80.9265	80.1835	23.853	23.8745	55.785	62.8664	EFW17730.1	conserved hypothetical protein	CIMG_08919	XM_001241755.2	hypothetical protein				D8B26_004915	class 1	#ff4646	1.0	1.28068952323191	0.548879165200775	-0.125799200898692
CPSG_03411		0.744558800558561	0.00742411504268898	0.115895175377488	76.0	129.0	499.0	456.0	125.0	118.0	288.0	258.0	4.7158	11.9141	32.585	35.469	6.53459	8.33517	27.69	16.4532	EFW20236.1	hypothetical protein	CIMG_11218	XM_012358282.1	hypothetical protein					class 1	#ff4646	1.0	1.87578392868636	0.817158868101147	-0.265119133855473
CPSG_09946		0.619966421404966	0.00145936915687294	0.0359886225446291	105.0	63.0	340.0	263.0	100.0	98.0	162.0	221.0	16.237	14.5006	55.3312	50.9815	13.0281	17.2517	38.8167	35.1234	EFW13494.1	conserved hypothetical protein	CIMG_01745	XM_001247973.2	hypothetical protein	HISTO_ZT.Contig1089-snap.61.final_new	InfB (translation initiation factor) domain-containing protein	I7I48_06236	D8B26_001476	class 1	#ff4646	1.0	1.42715197075082	0.646339713016553	-0.188577884851451
CPSG_02630		0.971208397431838	0.00564224076123623	0.152925768276361	173.0	175.0	781.0	658.0	283.0	106.0	325.0	648.0	5.36169	8.0728	25.4732	25.5637	7.38939	3.73983	15.6073	20.6405	EFW20787.1	hypothetical protein	CIMG_03329	XM_001243887.2	JmjC domain-containing protein				D8B26_002898	class 1	#ff4646	1.0	1.62380323950057	0.605744288689948	0.0241198964196538
CPSG_03471		0.966881490428097	0.0219849886722946	0.270934938451013	3.0	1.0	10.0	10.0	3.0	1.0	5.0	7.0	1.70226	0.844568	5.97146	7.11289	1.43414	0.645944	4.39605	4.08217	EFW20296.1	conserved hypothetical protein				HISTO_ZT.Contig181-snap.4.final_new	hypothetical protein	I7I48_06683		class 1	#ff4646	1.0	1.73285993088085	0.687796536575777	0.0731721618446115
CPSG_05254	EMG1	0.971208397431838	0.00104246890584432	0.0800412148053517	1575.0	795.0	4749.0	4335.0	1308.0	1065.0	2456.0	3462.0	77.5315	58.2498	246.023	267.503	54.2465	59.6812	187.333	175.151	EFW18568.1	nucleolar essential protein 1	CIMG_00497	XM_001246725.1	ribosomal RNA small subunit methyltransferase NEP1	HISTO_EA.Contig33.eannot.1589.final_new	nucleolar essential protein	I7I48_04611	D8B26_005332	class 1	#ff4646	1.0	1.59165888821722	0.615930952234089	-0.0120199166239505
CPSG_06619		0.993871086719193	0.000430998613204186	0.0145984629812958	172.0	83.0	707.0	601.0	136.0	120.0	284.0	468.0	6.10351	4.38389	26.4026	26.7342	4.0659	4.84756	15.6156	17.0681	EFW16660.1	acyl-CoA oxidase	CIMG_10832	XM_012358914.1	acyl-CoA oxidase				D8B26_001350	class 1	#ff4646	1.0	1.98403642597362	0.810023315147997	0.00329382666041855
CPSG_02564	ARO1	0.966881490428097	0.0167391441686795	0.397681170449373	1384.0	1722.0	6239.0	5126.0	1567.0	1777.0	3857.0	3933.0	18.9716	35.1344	90.0035	88.0824	18.0969	27.7298	81.9231	55.4091	EFW20721.1	3-dehydroquinate synthase	CIMG_03391	XM_001243949.2	pentafunctional AROM polypeptide	HISTO_ZL.Contig1158.Fgenesh_Aspergillus.25.final_new	pentafunctional AROM polypeptide	I7I48_01584	D8B26_002955	class 1	#ff4646	1.0	1.41982723782797	0.489792617708899	-0.034679970400763
CPSG_01915		0.966881490428097	0.00124875842203353	0.0593477695502382	1.0	0.0	20.0	16.0	1.0	0.0	6.0	8.0	0.27864	0	5.86474	5.58862	0.234752	0	2.59049	2.29098	EFW21758.1	predicted protein							D8B26_001894	class 1	#ff4646	1.0	3.94373087448852	1.29409285817088	0.0750912965960482
CPSG_07459		0.966881490428097	0.00420042756353748	0.159569133937582	0.0	0.0	6.0	5.0	0.0	0.0	3.0	2.0	0	0	8.58183	8.51853	0	0	6.31774	2.79365	EFW15832.1	predicted protein	CIMG_08055	XM_001240891.2	hypothetical protein					class 1	#ff4646	1.0	3.14417334512082	1.03135719664955	0.0696961419838971
CPSG_05041		0.967860485848674	0.00339740446962168	0.218731222982616	1059.0	1339.0	6535.0	4514.0	1419.0	1082.0	3038.0	4053.0	58.9788	110.997	383.02	315.14	66.5807	68.599	262.165	231.988	EFW18355.1	conserved hypothetical protein	CIMG_00301	XM_001246529.2	TRAF-type zinc finger protein	HISTO_BP.Contig459.eannot.1591.final_new	TRAF-type zinc finger protein	I7I48_04239	D8B26_005152	class 1	#ff4646	1.0	1.73629494442879	0.595480999003983	0.0247586437903662
CPSG_03451		0.985664988599167	0.0223854222247086	0.345896887195793	15.0	26.0	75.0	63.0	25.0	16.0	38.0	63.0	2.15067	5.54862	11.3167	11.3231	3.01987	2.61151	8.44215	9.28348	EFW20276.1	conserved hypothetical protein								class 1	#ff4646	1.0	1.39367436532577	0.455995607695346	-0.0132308917150794
CPSG_03218		0.992078764004824	0.000274043644125578	0.0141457863876393	120.0	94.0	851.0	723.0	118.0	105.0	420.0	448.0	15.0608	17.56	112.401	113.748	12.4771	15.0019	81.6775	57.7872	EFW20043.1	hypothetical protein							D8B26_003489	class 1	#ff4646	1.0	2.44840969120057	0.852320945572657	0.00461973002149163
CPSG_10108		0.992078764004824	0.000495163418479739	0.027242261032194	75.0	43.0	423.0	320.0	85.0	41.0	168.0	270.0	5.81923	4.96595	34.5398	31.124	5.55634	3.62142	20.1977	21.5306	EFW13296.1	ferric reductase							D8B26_005414	class 1	#ff4646	1.0	2.23663625262116	0.763878965921298	0.00509947637012553
CPSG_02873		0.948992137316462	0.00579085531651918	0.310352898929525	664.0	320.0	1695.0	1233.0	530.0	493.0	1059.0	1185.0	51.5647	36.9883	138.526	120.03	34.6758	43.5835	127.429	94.5783	EFW21030.1	GTP-binding protein	CIMG_09606	XM_001239984.2	GTP-binding protein	HISTO_DM.Contig933.fgenesh_plus.82.final_new	GTP-binding protein	I7I48_08039	D8B26_002702	class 1	#ff4646	1.0	1.19157158697552	0.339950997269371	-0.0528795199366217
CPSG_07140		0.966881490428097	0.00320015648473237	0.149362079870608	7.0	2.0	46.0	30.0	5.0	4.0	22.0	21.0	2.91195	1.23836	20.1381	15.644	1.75235	1.89425	14.1807	8.97829	EFW16090.1	predicted protein								class 1	#ff4646	1.0	2.65986324524166	0.7997102533452	-0.0928702714621146
CPSG_02768		0.968353879122583	0.000612760822987196	0.0998979143891624	914.0	590.0	2568.0	2036.0	918.0	659.0	1409.0	2198.0	46.0154	44.2119	136.059	128.492	38.9373	37.7688	109.915	113.73	EFW20925.1	hypothetical protein	CIMG_03204	XM_001243762.2	UBX domain-containing protein	HISTO_AZ.Contig47.eannot.1669.final_new	UBX domain-containing protein	I7I48_00314	D8B26_002788	class 1	#ff4646	1.0	1.1988967793016	0.357507051541626	-0.0107737601824365
CPSG_07242		0.983068882566086	0.00150935629607854	0.0690002650664209	3.0	5.0	78.0	76.0	7.0	2.0	20.0	54.0	0.686879	1.70396	18.7945	21.813	1.35028	0.52129	7.0954	12.707	EFW16192.1	serine/threonine protein kinase								class 1	#ff4646	1.0	3.73602804378447	1.13740934735703	0.0248489699251233
CPSG_05280		0.966933633682551	0.00509117935856885	0.206488162938879	0.0	0.0	4.0	7.0	0.0	0.0	2.0	3.0	0	0	4.67602	9.74721	0	0	2.94231	3.04234	EFW18593.1	predicted protein	CIMG_08420	XM_001241256.1	hypothetical protein	HISTO_JG.Contig207.Fgenesh_Aspergillus.28.final_new			D8B26_005353	class 1	#ff4646	1.0	3.08487958789546	0.937744468497691	0.0696961419838953
CPSG_03476		0.966881490428097	0.0005465346791441	0.0760234392640601	311.0	299.0	1357.0	1109.0	351.0	276.0	757.0	1024.0	20.7195	29.6497	95.1424	92.6172	19.7012	20.9324	78.1452	70.1144	EFW20301.1	RINT-1 family protein							D8B26_003296	class 1	#ff4646	1.0	1.58756751884888	0.457932094085256	0.0255608215161178
CPSG_10017		0.967860485848674	0.00520889692560348	0.211192375530501	0.0	0.0	5.0	11.0	0.0	0.0	2.0	5.0	0	0	0.785552	2.29562	0	0	0.508669	0.759442	EFW13374.1	conserved hypothetical protein								class 1	#ff4646	1.0	3.53164283225864	1.03512691331231	0.0696961419838953
CPSG_09938	SKN7	0.971236321701366	0.000900023156337366	0.164826791720102	1355.0	1301.0	6615.0	5734.0	1522.0	1266.0	3892.0	4547.0	37.1943	53.155	191.092	197.304	35.1979	39.5604	165.538	128.277	EFW13486.1	stress response transcription factor SrrA/Skn7	CIMG_01739	XM_001247967.2	stress response transcription factor SrrA/Skn7	HISTO_ZT.Contig1089.Fgenesh_Aspergillus.83.final_new	stress response transcription factor SrrA/Skn7, histidine kinase	I7I48_06245	D8B26_001482	class 1	#ff4646	1.0	1.77143174211219	0.513545884049698	0.0124194931842387
CPSG_01032		0.720638847169522	0.00046561073269036	0.0191873064571817	268.0	199.0	960.0	903.0	267.0	185.0	522.0	669.0	13.8546	15.3124	52.2284	58.5179	11.6288	10.8873	41.8136	35.5446	EFW23133.1	sulfite reductase flavoprotein alpha-component	CIMG_06064	XM_001242167.2	NADPH-dependent FMN/FAD containing oxidoreductase	HISTO_ZU.Contig171.fgenesh_plus.5.final_new			D8B26_006653	class 1	#ff4646	1.0	1.57586052618181	0.640852336499433	0.118627832584334
CPSG_07284		0.696916828356778	0.000480271095787593	0.0135501948042328	138.0	138.0	985.0	817.0	121.0	132.0	318.0	619.0	33.4094	49.7277	250.958	247.944	24.6797	36.3792	119.29	154.017	EFW16234.1	conserved hypothetical protein								class 1	#ff4646	1.0	2.27929414418242	0.979114397187561	0.193842018471498
CPSG_02709		0.858171874702235	0.000393973686130635	0.0174496229497478	1098.0	704.0	3857.0	2933.0	986.0	805.0	1612.0	2641.0	63.8392	60.9239	235.999	213.766	48.2979	53.2809	145.224	157.813	EFW20866.1	conserved hypothetical protein	CIMG_03256	XM_001243814.2	transcription initiation factor TFIIA large subunit				D8B26_002834	class 1	#ff4646	1.0	1.49553093006226	0.686262967705225	0.0526495416887975
CPSG_03968		0.966881490428097	0.0223986101199153	0.219686767301283	0.0	0.0	2.0	3.0	0.0	0.0	1.0	1.0	0	0	1.92818	3.44512	0	0	1.41948	0.941521	EFW19585.1	predicted protein								class 1	#ff4646	1.0	2.11620099811941	0.964702373096339	0.0696961419838953
CPSG_07270		0.96909166351916	0.022138936927886	0.196850783205029	0.0	0.0	8.0	2.0	0.0	0.0	2.0	1.0	0	0	8.59766	2.56027	0	0	3.1647	1.04955	EFW16220.1	predicted protein								class 1	#ff4646	1.0	2.79633826751481	1.30201728079858	0.0696961419838971
CPSG_06268		0.967860485848674	0.00310535547445539	0.0664216854424779	153.0	108.0	379.0	333.0	157.0	113.0	187.0	333.0	19.9074	20.9159	51.8965	54.3136	17.2103	16.7376	37.701	44.5303	EFW17000.1	DEAD/DEAH box RNA helicase								class 1	#ff4646	1.0	1.02452955026418	0.473650234467784	0.0175172992068067
CPSG_06621		0.842600918393238	0.000146242963689162	0.00434514623743541	247.0	139.0	1328.0	1018.0	206.0	169.0	483.0	752.0	12.7989	10.7206	72.4182	66.1247	8.99306	9.96899	38.7801	40.048	EFW16662.1	conserved hypothetical protein	CIMG_12749	XM_001248106.2	hypothetical protein					class 1	#ff4646	1.0	2.19586788573481	0.924400097221896	0.0780179730281443
CPSG_10118		0.966881490428097	0.000406157864773489	0.0223107352170245	1122.0	822.0	4108.0	3308.0	1060.0	938.0	1870.0	2859.0	43.7385	47.678	168.512	161.673	34.7998	41.6259	112.972	114.53	EFW13307.1	conserved hypothetical protein	CIMG_09989	XM_001238966.2	hypothetical protein	HISTO_BP.Contig459-snap.52.final_new	PKc-like superfamily domain-containing protein	I7I48_04278	D8B26_005407	class 1	#ff4646	1.0	1.50297458180776	0.652703733367021	0.01619777191216
CPSG_09563		0.843624195591175	0.016922735960346	0.166128062700209	198.0	57.0	437.0	345.0	100.0	109.0	204.0	293.0	34.0005	14.5689	78.9728	74.2645	14.4673	21.3077	54.2798	51.7102	EFW13910.1	conserved hypothetical protein	CIMG_06905	XM_001243008.2	hypothetical protein				D8B26_005919	class 1	#ff4646	1.0	1.37599213317042	0.649487565083072	0.166437880922768
CPSG_07359		0.81269131663592	0.00632535914667795	0.0659848924733656	214.0	205.0	679.0	544.0	280.0	139.0	310.0	490.0	12.1163	17.2759	40.4577	38.6097	13.3561	8.95903	27.196	28.5128	EFW16309.1	spermine/spermidine synthase	CIMG_06786	XM_001242889.2	spermine/spermidine synthase	HISTO_LG.Contig392.Fgenesh_histo.243.final_new	spermine/spermidine synthase	I7I48_03815	D8B26_006011	class 1	#ff4646	1.0	1.11733545048308	0.616594491018867	0.118280018428631
CPSG_09283		0.684289723929958	0.00253609325298696	0.0351575428967642	88.0	86.0	302.0	279.0	85.0	76.0	146.0	212.0	6.8943	10.0285	24.8995	27.4002	5.61038	6.77816	17.7234	17.0699	EFW14209.1	WD repeat protein	CIMG_00673	XM_001246901.2	WD repeat protein	HISTO_BP.Contig457.eannot.1717.final_new	WD domain-containing protein	I7I48_04093	D8B26_002427	class 1	#ff4646	1.0	1.31272527224443	0.698102900544865	0.172262751506214
CPSG_07527		0.850384435233042	0.000575803274657915	0.0123571073674504	259.0	202.0	862.0	665.0	264.0	198.0	396.0	578.0	14.4064	16.7238	50.4589	46.3679	12.3716	12.5375	34.1301	33.0423	EFW15900.1	conserved hypothetical protein	CIMG_07989	XM_001240825.2	hypothetical protein	HISTO_KF.Contig601.Fgenesh_histo.111.final_new	hypothetical protein	I7I48_02344		class 1	#ff4646	1.0	1.29510264214043	0.642827192665421	0.0648721173159625
CPSG_00468	URM1	0.966881490428097	0.0362324316224529	0.203094428338467	179.0	58.0	319.0	308.0	127.0	87.0	131.0	299.0	33.3209	16.0702	62.4928	71.8713	19.9174	18.4363	37.7852	57.2035	EFW22569.1	conserved hypothetical protein	CIMG_02620	XM_001248848.2	hypothetical protein	HISTO_ZL.Contig1131.Fgenesh_histo.183.final_new	ubiquitin-related modifier 1	I7I48_10033	D8B26_000775	class 1	#ff4646	1.0	1.12763900408061	0.606392891218708	0.0686780017860795
CPSG_01230		0.892687460236495	0.00519762159081471	0.0468198314606506	25.0	19.0	112.0	95.0	21.0	21.0	30.0	82.0	6.83699	7.73408	32.2344	32.5679	4.8385	6.53785	12.7126	23.0477	EFW23331.1	conserved hypothetical protein	CIMG_02728	XM_001248956.2	BTB/POZ domain-containing protein				D8B26_006825	class 1	#ff4646	1.0	1.78463479815935	0.976285839164441	0.132644791714812
CPSG_01568		0.219136840208385	0.000651415800459336	0.010440958318242	176.0	115.0	531.0	477.0	130.0	104.0	237.0	373.0	8.28195	8.05467	26.296	28.1371	5.15382	5.57113	17.2805	18.0392	EFW21411.1	SR protein-specific kinase Dsk1	CIMG_11924	XM_012358736.1	CMGC/SRPK protein kinase				D8B26_001614	class 1	#ff4646	1.0	1.37613127893202	0.731846995989121	0.367551856381531
CPSG_01151		0.43969766609375	0.00107139032578578	0.0187939329136564	40.0	20.0	188.0	154.0	25.0	20.0	57.0	120.0	3.48163	2.59109	17.2209	16.8029	1.83328	1.98172	7.6875	10.7348	EFW23252.1	zinc-binding oxidoreductase CipB	CIMG_07088	XM_001243191.2	zinc-binding oxidoreductase CipB	HISTO_ZT.Contig1089-snap.126.final_new			D8B26_006752	class 1	#ff4646	1.0	2.10606139741656	0.990284653581961	0.431559627077816
CPSG_01326		0.687933978511124	0.0330852655165057	0.140578348317445	5.0	5.0	41.0	23.0	9.0	1.0	7.0	20.0	5.71425	8.5053	49.3116	32.9503	8.66559	1.30101	12.3958	23.4914	EFW21169.1	predicted protein							D8B26_007385	class 1	#ff4646	1.0	2.10037649017513	1.2911175002463	0.543129817051667
CPSG_02643		0.300636426001229	0.00197865917984856	0.0249406334482117	628.0	384.0	1593.0	1182.0	540.0	337.0	709.0	1099.0	44.6318	40.5687	119.105	105.328	32.3265	27.2999	78.0489	80.289	EFW20800.1	conserved hypothetical protein	CIMG_03318	XM_001243876.2	hypothetical protein	HISTO_AZ.Contig47.Fgenesh_histo.13.final_new	GNAT family acetyltransferase	I7I48_00255	D8B26_002884	class 1	#ff4646	1.0	1.03740278538998	0.613787203005361	0.272432786095521
CPSG_00036		0.771516353540551	0.040121201669584	0.156724051580263	35.0	19.0	84.0	76.0	27.0	20.0	58.0	43.0	10.6573	8.61114	26.9174	29.009	6.92639	6.93262	27.3648	13.4566	EFW22137.1	hypothetical protein								class 1	#ff4646	1.0	1.15387957471619	0.705628207221649	0.235758572757217
CPSG_08896		0.311732063182902	0.000633272839473654	0.00641936422923918	180.0	121.0	578.0	499.0	132.0	121.0	241.0	352.0	9.94968	9.95525	33.6233	34.5763	6.14719	7.61399	20.6415	19.9971	EFW14639.1	conserved hypothetical protein	CIMG_07363	XM_001243466.2	hypothetical protein				D8B26_007010	class 1	#ff4646	1.0	1.41976485110848	0.861219440679911	0.304903882958545
CPSG_01943		0.786631320448224	0.0218905331894135	0.178269399215433	32.0	12.0	74.0	63.0	18.0	19.0	30.0	61.0	6.35748	3.54851	15.4719	15.6898	3.01283	4.29714	9.23516	12.4553	EFW21786.1	conserved hypothetical protein	CIMG_01259	XM_001247487.2	hypothetical protein				D8B26_001914	class 1	#ff4646	1.0	1.29296833687196	0.619932225869199	0.213287672063877
CPSG_04899		0.769645438483728	0.014634727323165	0.132911389038056	1.0	1.0	29.0	11.0	0.0	2.0	6.0	6.0	0.148173	0.220546	4.52213	2.04316	0	0.337357	1.37755	0.913711	EFW18212.1	hypothetical protein	CIMG_10491	XM_012358801.1	hypothetical protein				D8B26_005048	class 1	#ff4646	1.0	3.2235847778018	1.5306113117709	0.53964568440365
CPSG_03618		0.372204658765488	0.00256543861065131	0.123978222313492	2182.0	1967.0	8640.0	7124.0	1866.0	1724.0	4793.0	5171.0	114.336	153.413	476.449	467.942	82.3767	102.838	389.154	278.477	EFW19234.1	homocitrate synthase	CIMG_09081	XM_001239459.2	homocitrate synthase, mitochondrial	HISTO_DM.Contig93.Fgenesh_Aspergillus.135.final_new	homocitrate synthase	I7I48_07669		class 1	#ff4646	1.0	1.47281273007732	0.614266030701549	0.285115654838555
CPSG_06271		0.52958233091095	0.00301621500022695	0.0784779784861707	113.0	77.0	378.0	275.0	116.0	55.0	176.0	262.0	26.2799	26.6542	92.5152	80.1714	22.7284	14.5612	63.4228	62.6232	EFW17003.1	conserved hypothetical protein				HISTO_LF.Contig359.Fgenesh_histo.64.final_new	hypothetical protein	I7I48_00570		class 1	#ff4646	1.0	1.34913494697615	0.5685780011377	0.271805006485591
CPSG_05515	MLH2	0.344738051332344	0.000627355329815295	0.0176006833525276	90.0	89.0	560.0	426.0	65.0	75.0	208.0	329.0	3.63145	5.34512	23.7794	21.5471	2.20962	3.445	13.0044	13.6434	EFW17878.1	DNA mismatch repair protein mutL	CIMG_13163	XM_001241611.2	DNA mismatch repair protein MutL	HISTO_DM.Contig933.eannot.1550.final_new	DNA mismatch repair protein mutL	I7I48_07924	D8B26_004791	class 1	#ff4646	1.0	2.02817106869746	0.876867453901665	0.427460926192777
CPSG_08961		0.609926328119224	0.0054713329241314	0.0769653795580269	1.0	4.0	94.0	72.0	0.0	3.0	10.0	44.0	0.252443	1.50298	24.9728	22.7844	0	0.862134	3.91157	11.4157	EFW14373.1	predicted protein								class 1	#ff4646	1.0	4.62277629189207	1.83738537541381	1.05273051592193
CPSG_06434		0.755168383326382	0.0387428943981309	0.340487058504154	45.0	19.0	150.0	100.0	22.0	29.0	39.0	148.0	6.44157	4.04821	22.5968	17.9441	2.65319	4.72572	8.65031	21.7339	EFW17166.1	conserved hypothetical protein	CIMG_04583	XM_001245141.2	hypothetical protein					class 1	#ff4646	1.0	1.58007202760466	0.600373072664388	0.34643754893718
CPSG_02384		0.597224983961263	0.0128119181397138	0.162965075788397	18.0	20.0	67.0	64.0	17.0	14.0	41.0	46.0	8.26339	13.6661	32.3695	36.8305	6.57508	7.31652	29.1647	21.7036	EFW20541.1	hypothetical protein								class 1	#ff4646	1.0	1.34774698770414	0.584525122696914	0.335437171940786
CPSG_00300		0.265362860018168	0.00073121068016366	0.0191873064571817	166.0	132.0	577.0	493.0	134.0	110.0	298.0	379.0	12.3293	14.5926	45.1005	45.9006	8.38495	9.30064	34.2952	28.9306	EFW22401.1	conserved hypothetical protein	CIMG_10955	XM_012358960.1	hypothetical protein	HISTO_EA.Contig33.Fgenesh_histo.35.final_new	hypothetical protein	I7I48_04766	D8B26_000912	class 1	#ff4646	1.0	1.41514191437045	0.654105678595229	0.352629813267261
CPSG_06296	PIB1	0.222899318518158	0.000633272839473654	0.0237096537317575	644.0	473.0	2002.0	1557.0	529.0	429.0	894.0	1546.0	24.1588	26.4108	79.0369	73.2184	16.7191	18.3205	51.9655	59.6058	EFW17028.1	FYVE zinc finger protein	CIMG_11323	XM_012358410.1	FYVE zinc finger protein	HISTO_ZL.Contig1161b.Fgenesh_Aspergillus.33.final_new	FYVE zinc finger protein	I7I48_09315	D8B26_003807	class 1	#ff4646	1.0	1.2408694789912	0.567501322889687	0.283949754679115
CPSG_01145		0.450235056509121	0.00513447139062846	0.118421064750475	111.0	59.0	369.0	288.0	80.0	50.0	126.0	327.0	10.1606	8.03853	35.5465	33.0468	6.16951	5.21021	17.8712	30.7632	EFW23246.1	citrinin biosynthesis oxydoreductase CtnB	CIMG_07082	XM_001243185.2	citrinin biosynthesis oxydoreductase CtnB				D8B26_006746	class 1	#ff4646	1.0	1.55056830730654	0.624131271524237	0.431858971602761
CPSG_00988		0.166848910048256	0.000307526319758925	0.00954403385391019	140.0	75.0	794.0	644.0	86.0	58.0	253.0	511.0	13.1549	10.4894	78.5154	75.8553	6.80805	6.20407	36.8355	49.3478	EFW23089.1	conserved hypothetical protein	CIMG_06107	XM_001242210.2	hypothetical protein				D8B26_006615	class 1	#ff4646	1.0	2.34415183085324	0.951323198492835	0.615137991236038
CPSG_01310		0.939557488151763	0.00219831333667833	0.0551655391245995	4.0	0.0	134.0	67.0	3.0	0.0	20.0	39.0	0.40163	0	13.7322	8.18187	0.280967	0	3.02093	3.88174	EFW21153.1	conserved hypothetical protein								class 1	#ff4646	1.0	5.49347472411008	1.71887919651022	0.275415908396019
CPSG_04357		0.966881490428097	0.00165846870104376	0.058024889665981	2.0	0.0	59.0	54.0	0.0	2.0	17.0	20.0	0.362403	0	11.2509	12.2658	0	0.412555	4.77307	3.7246	EFW18811.1	conserved hypothetical protein	CIMG_03140	XM_001243698.1	hypothetical protein	HISTO_AZ.Contig47.eannot.1673.final_new	malate dehydrogenase	I7I48_00326	D8B26_005613	class 1	#ff4646	1.0	5.17925547721998	1.58111631808656	0.18061811176895
CPSG_08016		0.723451755158164	0.000355325534902509	0.0582661962049588	478.0	393.0	2664.0	2501.0	460.0	373.0	1133.0	2422.0	48.0753	58.8324	281.971	315.319	38.9779	42.7065	176.568	250.355	EFW15579.1	GDSL Lipase/Acylhydrolase	CIMG_00801	XM_001247029.2	GDSL Lipase/Acylhydrolase	HISTO_HS.Contig68.eannot.2049.final_new	GDSL Lipase/Acylhydrolase	I7I48_07108	D8B26_002320	class 1	#ff4646	1.0	2.1492071913566	0.63769678343422	0.13124285629016
CPSG_03361		0.910525007886744	0.00214106997157125	0.0871642693205319	34.0	23.0	162.0	118.0	26.0	30.0	61.0	122.0	2.40435	2.4209	12.0562	10.4603	1.54903	2.41508	6.684	8.86681	EFW20186.1	hypothetical protein							D8B26_008419	class 1	#ff4646	1.0	1.8498332427098	0.639193330252476	0.0990428757443083
CPSG_06140		0.779312645127489	0.000308230308225889	0.0219440873731309	277.0	288.0	2229.0	1736.0	269.0	271.0	939.0	1233.0	18.1138	28.032	153.397	142.306	14.82	20.1739	95.1446	82.8672	EFW17697.1	conserved hypothetical protein	CIMG_05170	XM_001245728.2	TAM domain methyltransferase	HISTO_JG.Contig207.Fgenesh_histo.35.final_new	TAM domain methyltransferase	I7I48_05749	D8B26_000366	class 1	#ff4646	1.0	2.38260322866362	0.846109278836094	0.126476531881229
CPSG_06396		0.748968720872616	0.00244625325598214	0.158950177940442	71.0	333.0	5683.0	4850.0	164.0	68.0	1250.0	2940.0	8.9745	62.6508	755.972	768.485	17.4647	9.78479	244.822	381.934	EFW17128.1	conserved hypothetical protein	CIMG_04550	XM_001245108.2	hypothetical protein				D8B26_003886	class 1	#ff4646	1.0	4.75894069027152	1.45617638933543	0.477481979575435
CPSG_04843		0.528287372650912	0.00046561073269036	0.0648016283137923	177.0	98.0	690.0	520.0	147.0	97.0	364.0	506.0	16.0363	13.2156	65.7894	59.0577	11.2206	10.0045	51.0999	47.1162	EFW18157.1	conserved hypothetical protein	CIMG_12901	XM_001246351.1	hypothetical protein					class 1	#ff4646	1.0	1.73260007421519	0.465635349707806	0.21914910910572
CPSG_05025		0.680699149246397	0.00304727374665332	0.158779273197859	662.0	363.0	2162.0	1292.0	464.0	471.0	967.0	1469.0	20.8451	17.0131	71.6436	50.9976	12.3092	16.8833	47.1803	47.5397	EFW18339.1	hexokinase XprF	CIMG_00285	XM_001246513.2	hexokinase XprF	HISTO_BP.Contig459.Fgenesh_histo.32.final_new	hexokinase	I7I48_04251	D8B26_005139	class 1	#ff4646	1.0	1.31472573955693	0.461014483741773	0.16158949484614
CPSG_06137		0.604351495623301	0.000393973686130635	0.0172591753607877	69.0	31.0	362.0	313.0	44.0	40.0	152.0	223.0	3.51576	2.35105	19.4113	19.992	1.88881	2.32018	12.0006	11.6779	EFW17694.1	conserved hypothetical protein	CIMG_05172	XM_001245730.2	hypothetical protein	HISTO_DA.Contig93.Fgenesh_histo.45.final_new	hypothetical protein	I7I48_08537	D8B26_000363	class 1	#ff4646	1.0	2.37909692350879	0.847614377229595	0.253448490424325
CPSG_06851		0.694087852244572	0.000708475068339496	0.0427749269990703	80.0	60.0	338.0	282.0	81.0	51.0	184.0	225.0	4.78313	5.33953	21.2674	21.1355	4.08012	3.47122	17.0462	13.8259	EFW16335.1	MFS efflux transporter	CIMG_05866	XM_001241969.2	MFS drug efflux pump					class 1	#ff4646	1.0	1.71492863530779	0.593108300915567	0.164379826169077
CPSG_03438		0.601453939218975	0.000472921380105516	0.0184640201721897	120.0	115.0	877.0	645.0	146.0	70.0	312.0	522.0	10.4244	14.8696	80.1762	70.2379	10.6854	6.92243	41.9964	46.6046	EFW20263.1	conserved hypothetical protein							D8B26_003321	class 1	#ff4646	1.0	2.25583684963044	0.870932375224399	0.247196492364726
CPSG_03300		0.685762081714737	0.00192774272763676	0.076891926612058	271.0	281.0	956.0	793.0	290.0	230.0	514.0	728.0	13.5206	20.8672	50.1951	49.5955	12.1897	13.0631	39.7354	37.3291	EFW20125.1	conserved hypothetical protein	CIMG_03975	XM_001244533.2	hypothetical protein				D8B26_003427	class 1	#ff4646	1.0	1.24195855994048	0.490154732335488	0.146039618127956
CPSG_05205		0.715444129654379	0.00183961038471303	0.0550028087891404	71.0	43.0	362.0	244.0	72.0	33.0	114.0	245.0	4.21375	3.79847	22.6097	18.1527	3.60005	2.22954	10.4834	14.9439	EFW18520.1	hypothetical protein	CIMG_10553	XM_012358815.1	hypothetical protein	HISTO_LF.Contig359.eannot.2145.final_new	hypothetical protein	I7I48_00383		class 1	#ff4646	1.0	1.97598787232447	0.789832730157922	0.231910115083909
CPSG_01598		0.836593224248754	0.00731214279278002	0.124742489962936	21.0	129.0	739.0	544.0	53.0	26.0	188.0	364.0	1.33388	12.196	49.3988	43.3148	2.83621	1.88001	18.503	23.7622	EFW21441.1	hypothetical protein	CIMG_12774	XM_004445722.1	hypothetical protein					class 1	#ff4646	1.0	3.30481099459179	1.23900501577866	0.381939833538936
CPSG_03997		0.643008213709765	0.000151234413692307	0.00658367333175755	206.0	100.0	1267.0	1095.0	147.0	125.0	479.0	755.0	13.1317	9.48823	84.9978	87.5006	7.89476	9.07101	47.3128	49.4642	EFW19613.1	conserved hypothetical protein	CIMG_09439	XM_001239817.2	hypothetical protein	HISTO_KF.Contig597-snap.68.final_new	hypothetical protein	I7I48_02592	D8B26_007816	class 1	#ff4646	1.0	2.57555955316311	0.947033937741829	0.179179072053106
CPSG_03937		0.815146721617494	0.00184759804863027	0.0620086149939274	5.0	2.0	38.0	25.0	4.0	2.0	11.0	20.0	2.54548	1.51551	20.3591	15.9544	1.71564	1.1591	8.67722	10.4645	EFW19553.1	predicted protein								class 1	#ff4646	1.0	2.63186239905563	1.0052969845163	0.224511774900431
CPSG_07590		0.832837043270691	0.00654041078388335	0.205579569730215	476.0	487.0	1451.0	1153.0	583.0	374.0	744.0	1307.0	48.6472	74.0816	156.061	147.714	50.1979	43.5124	117.818	137.282	EFW15963.1	conserved hypothetical protein	CIMG_07930	XM_001240766.2	hypothetical protein	HISTO_KF.Contig601.eannot.1326.final_new	hypothetical protein	I7I48_02427	D8B26_004249	class 1	#ff4646	1.0	1.00520401953755	0.3710166268156	0.0916662104523418
CPSG_09398		0.379933409070625	0.000580747071176514	0.035555951867121	249.0	180.0	921.0	823.0	192.0	174.0	417.0	783.0	25.1004	27.0075	97.705	103.997	16.306	19.9674	65.1336	81.1207	EFW14031.1	conserved hypothetical protein	CIMG_07700	XM_001240536.2	hypothetical protein				D8B26_004071	class 1	#ff4646	1.0	1.60229325301712	0.576318158812078	0.289099304822891
CPSG_02982		0.306891270917494	0.000355441225876271	0.0323958606324952	673.0	501.0	2862.0	2459.0	564.0	453.0	1561.0	1781.0	14.5695	16.1434	65.2039	66.7311	10.2866	11.1639	52.3623	39.6261	EFW21139.1	conserved hypothetical protein	CIMG_09723	XM_001240101.2	inositol hexaphosphate kinase KCS1				D8B26_002613	class 1	#ff4646	1.0	1.75820691289937	0.640076410230205	0.270910966190713
CPSG_02605		0.175964851609659	0.000335683514885601	0.0137893637646425	42.0	26.0	243.0	196.0	26.0	20.0	106.0	142.0	3.57494	3.29399	21.7671	20.913	1.86448	1.93794	13.9802	12.4221	EFW20762.1	short chain dehydrogenase	CIMG_03352	XM_001243910.2	short chain dehydrogenase	HISTO_GI.Contig363.fgenesh_plus.3.final_new			D8B26_002918	class 1	#ff4646	1.0	2.25961427302302	0.815420950710155	0.606887810533822
CPSG_03537		0.604568742886194	0.0223986101199153	0.310035271424976	43.0	19.0	86.0	77.0	28.0	23.0	48.0	79.0	4.07064	2.67718	8.56779	9.13748	2.23315	2.47863	7.04082	7.68617	EFW20362.1	alkaline protease	CIMG_03747	XM_001244305.1	subtilisin-like protease				D8B26_003245	class 1	#ff4646	1.0	1.01900135083258	0.367756060816582	0.278545367002267
CPSG_05769		0.251866190091251	0.0031743044971725	0.233971157214235	2504.0	1574.0	6567.0	5177.0	2027.0	1404.0	4136.0	4677.0	68.9689	64.5288	190.354	178.747	47.0369	44.0227	176.517	132.396	EFW17326.1	class I chitin synthase	CIMG_05598	XM_001246156.2	chitin synthase C				D8B26_000062	class 1	#ff4646	1.0	1.12197292784683	0.365665808075482	0.303075603007934
CPSG_07248		0.285793743802401	0.00132142641564004	0.100314937466673	331.0	205.0	946.0	754.0	231.0	209.0	572.0	698.0	9.08302	8.37309	27.3193	25.9367	5.34048	6.52888	24.3212	19.6855	EFW16198.1	metalloproteinase	CIMG_11800	XM_001242785.2	metalloproteinase 5	HISTO_GL.Contig296.Fgenesh_Neurospora.90.final_new	deuterolysin metalloprotease	I7I48_10817	D8B26_006095	class 1	#ff4646	1.0	1.25116368404572	0.404761395233563	0.332117039379719
CPSG_01777		0.654777007321028	0.0115040120678089	0.238518034079033	4.0	1.0	45.0	44.0	0.0	5.0	16.0	25.0	0.495014	0.184199	5.86065	6.82577	0	0.704397	3.06807	3.1797	EFW21620.1	hypothetical protein								class 1	#ff4646	1.0	3.63797666674571	1.10271476659495	0.838948986561454
CPSG_08745		0.414012372946176	0.00184431896849179	0.119690847931144	405.0	232.0	1065.0	744.0	312.0	244.0	563.0	828.0	18.6615	15.9114	51.6436	42.974	12.1119	12.7989	40.1964	39.2112	EFW14738.1	hypothetical protein	CIMG_02923	XM_001249151.2	SET domain-containing protein					class 1	#ff4646	1.0	1.0887178934221	0.362380478704313	0.235596198983576
CPSG_08584		0.260318449325137	0.000275573122900053	0.0145013570298778	126.0	68.0	994.0	823.0	56.0	81.0	364.0	581.0	11.8772	9.54072	98.6063	97.2487	4.4473	8.69196	53.1657	56.2869	EFW14926.1	conserved hypothetical protein	CIMG_05071	XM_001245629.2	hypothetical protein				D8B26_000427	class 1	#ff4646	1.0	2.82867057686556	0.950655796645494	0.576633711539452
CPSG_07752		0.0843306374623834	0.000243398746647209	0.0205676657721625	301.0	142.0	2177.0	1479.0	144.0	109.0	890.0	1060.0	10.7979	7.58214	82.1878	66.5094	4.35213	4.45133	49.471	39.0812	EFW15315.1	conserved hypothetical protein	CIMG_04753	XM_001245311.2	hypothetical protein				D8B26_008120	class 1	#ff4646	1.0	2.64959303708738	0.859171502843707	0.815746222801989
CPSG_09297		0.364524780522003	0.00234827157130079	0.110999802752614	2.0	2.0	26.0	19.0	1.0	1.0	7.0	18.0	0.240129	0.357416	3.28521	2.85962	0.101153	0.13668	1.30227	2.22113	EFW14223.1	conserved hypothetical protein								class 1	#ff4646	1.0	2.7678103401738	0.902781671508454	0.801724792811209
CPSG_05957		0.471493923917875	0.00393525454339181	0.168623580486718	0.0	2.0	24.0	27.0	0.0	0.0	11.0	11.0	0	1.12723	9.56403	12.8162	0	0	6.45408	4.2809	EFW17514.1	hypothetical protein	CIMG_11534	XM_004446158.1	hypothetical protein					class 1	#ff4646	1.0	4.1664497913251	1.16415688544009	1.1535636908117
CPSG_06061		0.438195076656142	0.00505935469742468	0.234642680914329	8.0	10.0	62.0	40.0	6.0	6.0	23.0	47.0	0.48552	0.903332	3.95991	3.04312	0.306785	0.414533	2.16288	2.93159	EFW17618.1	hypothetical protein							D8B26_000301	class 1	#ff4646	1.0	2.01268478653887	0.554015900254869	0.593871697526489
CPSG_08267		0.365141170541883	0.0023609248006131	0.135425384989058	1.0	0.0	11.0	9.0	0.0	0.0	4.0	6.0	0.415993	0	4.81564	4.69321	0	0	2.5783	2.56523	EFW15079.1	predicted protein								class 1	#ff4646	1.0	3.12762522699605	0.931395756096284	0.892671745235763
CPSG_05460		0.241979936952544	0.000345103340408199	0.0831547219790893	282.0	134.0	1900.0	1413.0	200.0	98.0	948.0	1189.0	11.9328	8.43973	84.6102	74.951	7.13	4.72074	62.1569	51.7087	EFW17823.1	conserved hypothetical protein	CIMG_08841	XM_001241677.2	patatin family phospholipase	HISTO_DM.Contig933-snap.118.final_new	triacylglycerol lipase	I7I48_07855	D8B26_004841	class 1	#ff4646	1.0	2.6100876303422	0.600830548715225	0.547659075129622
CPSG_05677		0.668762204811862	0.0131544371689174	0.47273347581261	182.0	288.0	810.0	705.0	237.0	156.0	438.0	816.0	10.0352	23.6362	47.0019	48.7287	11.0095	9.79195	37.4211	46.2416	EFW18040.1	C4-dicarboxylate/malic acid transporter	CIMG_08544	XM_001241380.2	C4-dicarboxylate transporter/malic acid transporter	HISTO_ZE.Contig149.Fgenesh_histo.64.final_new	TDT malic acid transporter	I7I48_02235	D8B26_004660	class 1	#ff4646	1.0	1.33270303273515	0.307705087653163	0.266334449961469
CPSG_05821	STL1	0.398149358871972	0.000920836032982244	0.132192409759211	71.0	107.0	929.0	708.0	94.0	33.0	387.0	667.0	3.87385	8.68956	53.3428	48.4238	4.32094	2.04969	32.7177	37.4023	EFW17378.1	sugar transporter STL1	CIMG_05542	XM_001246100.2	sugar porter (SP) family MFS transporter	HISTO_AL.Contig317.Fgenesh_Aspergillus.99.final_new	monosaccharide transporter	I7I48_01214	D8B26_000108	class 1	#ff4646	1.0	2.82179110983671	0.64678836993961	0.622171287897936
CPSG_05456		0.294697555380125	0.000480271095787593	0.0669483981877712	82.0	56.0	318.0	282.0	64.0	48.0	177.0	262.0	5.15671	5.24176	21.0456	22.2305	3.39082	3.4363	17.2473	16.9336	EFW17819.1	hypothetical protein								class 1	#ff4646	1.0	1.69452974437067	0.452184543014498	0.360056274489227
CPSG_06620		0.362500562701707	0.000897343518294161	0.097340537537136	101.0	63.0	433.0	352.0	60.0	69.0	195.0	368.0	5.15219	4.78345	23.2452	22.5089	2.57862	4.00691	15.4132	19.2933	EFW16661.1	conserved hypothetical protein	CIMG_12750	XM_001248105.2	acyl-CoA oxidase				D8B26_001348	class 1	#ff4646	1.0	1.83993266915234	0.506156132491699	0.408480990143774
CPSG_06229		0.55341760611377	0.00163546816153301	0.102935446986526	27.0	65.0	474.0	369.0	34.0	23.0	162.0	324.0	3.52861	12.644	65.1921	60.4517	3.74357	3.42183	32.8052	43.5185	EFW16961.1	conserved hypothetical protein	CIMG_13356	XM_004445983.1	methyltransferase				D8B26_003764	class 1	#ff4646	1.0	2.95621351823883	0.827114769495361	0.552087607361441
CPSG_06980		0.320018704415901	0.00110330632627663	0.183749506224532	1198.0	816.0	3261.0	2429.0	1041.0	775.0	1931.0	2610.0	21.9867	22.2907	62.9839	55.882	16.0961	16.1918	54.9127	49.2302	EFW16464.1	protein kinase	CIMG_05990	XM_001242093.2	PEK/GCN2 protein kinase	HISTO_GY.Contig460.eannot.1804.final_new	cpc-3 protein	I7I48_05174	D8B26_005790	class 1	#ff4646	1.0	1.06901616100979	0.295098523027175	0.209238118834691
CPSG_06272		0.432410265227066	0.0035518554355387	0.253673000147849	310.0	314.0	1187.0	959.0	316.0	206.0	801.0	831.0	16.8828	25.4532	68.0314	65.4701	14.4989	12.7715	67.5932	46.5128	EFW17005.1	conserved hypothetical protein	CIMG_04435	XM_001244993.2	hypothetical protein	HISTO_ZL.Contig1131.Fgenesh_histo.34.final_new	WD repeat domain-containing protein	I7I48_01929	D8B26_003791	class 1	#ff4646	1.0	1.35605930867777	0.370648694920263	0.333300225783017
CPSG_08320		0.516662209548373	0.00618485157900373	0.274727416554764	13.0	8.0	67.0	55.0	5.0	11.0	30.0	55.0	3.80164	3.48215	20.6195	20.1619	1.23187	3.66194	13.5937	16.5302	EFW15132.1	predicted protein								class 1	#ff4646	1.0	2.07247638925747	0.535591021822719	0.542953231247772
CPSG_06241		0.235153689121684	0.00154865373965842	0.279755332756804	1413.0	849.0	4211.0	3357.0	1206.0	694.0	2389.0	3638.0	28.3071	25.3158	88.7798	84.3036	20.3548	15.8272	74.1578	74.9039	EFW16974.1	beta-hexosaminidase	CIMG_11309	XM_004445985.1	beta-N-acetylglucosaminidase	HISTO_ZL.Contig1131.fgenesh_plus.101.final_new	glycosyl hyrolase	I7I48_01895	D8B26_003770	class 1	#ff4646	1.0	1.34398148176569	0.330297470553473	0.327999465350062
CPSG_09931		0.701497761952147	0.0284711888635645	0.516308329244479	0.0	1.0	6.0	20.0	0.0	0.0	3.0	11.0	0	0.877905	3.7243	14.7873	0	0	2.74174	6.66805	EFW13479.1	predicted protein								class 1	#ff4646	1.0	3.31825024223443	0.762740329694325	0.807363157066674
CPSG_00190		0.382694161552562	0.00575982152692337	0.781928024324219	37.0	26.0	127.0	106.0	28.0	19.0	69.0	156.0	7.2855	7.62011	26.3171	26.1641	4.64496	4.25894	21.0521	31.5697	EFW22291.1	predicted protein								class 1	#ff4646	1.0	1.44931900422258	0.110480631937349	0.484404664122105
CPSG_02789		0.438195076656142	0.0069551190535288	0.781810404538382	73.0	113.0	463.0	341.0	59.0	70.0	245.0	504.0	2.99599	6.90281	19.9974	17.5434	2.04003	3.27044	15.5801	21.2587	EFW20946.1	conserved hypothetical protein	CIMG_03184	XM_001243742.2	hypothetical protein				D8B26_002769	class 1	#ff4646	1.0	1.73818174404971	0.13937253040972	0.541987983297099
CPSG_00038		0.268732961777983	0.00106567711059157	0.714955054851873	22.0	13.0	110.0	95.0	16.0	8.0	73.0	116.0	2.59915	2.28603	13.6766	14.0694	1.59256	1.07594	13.3635	14.085	EFW22139.1	hypothetical protein								class 1	#ff4646	1.0	2.11103926681865	0.124006582295555	0.623283780180423
CPSG_03554		0.353737453343995	0.00345224383714129	0.921371881860544	96.0	60.0	317.0	215.0	61.0	61.0	231.0	278.0	4.45124	4.14086	15.4684	12.4965	2.3829	3.21981	16.5962	13.2478	EFW20379.1	sigma-70 region 2 family protein	CIMG_03721	XM_001244279.2	hypothetical protein	HISTO_JG.Contig206-snap.53.final_new	sigma-70 region 2 family protein	I7I48_05574	D8B26_003231	class 1	#ff4646	1.0	1.33786001953591	0.0435239003813184	0.40642070962407
CPSG_04967	CYN1	0.0261808425114265	0.00013270913174714	0.808180565221106	635.0	552.0	7535.0	5052.0	425.0	256.0	4330.0	7447.0	29.1683	37.7404	364.248	290.899	16.4472	13.3865	308.186	351.567	EFW18282.1	amino acid permease	CIMG_00231	XM_001246459.2	amino acid permease	HISTO_BP.Contig459-snap.79.final_new	high-affinity permease for basic amino acids	I7I48_04324	D8B26_005097	class 1	#ff4646	1.0	2.94523823277429	0.101454876855765	0.896692494121341
CPSG_01277		0.348880117412793	0.00121945093129245	0.621648068499484	37.0	34.0	250.0	183.0	27.0	23.0	190.0	192.0	2.74809	3.75871	19.5409	17.0381	1.68951	1.94468	21.8661	14.6561	EFW23378.1	conserved hypothetical protein	CIMG_07202	XM_001243305.2	CMGC/SRPK protein kinase	HISTO_ER.Contig17-snap.36.final_new	serine kinase	I7I48_09775	D8B26_006868	class 1	#ff4646	1.0	2.16256915350213	0.17330109914477	0.558688985566881
CPSG_06206		0.585210650419923	0.0123394156491987	0.824192565800167	7.0	4.0	31.0	26.0	5.0	3.0	14.0	42.0	1.03375	0.879243	4.81789	4.8132	0.622093	0.504348	3.20357	6.37466	EFW16938.1	predicted protein	CIMG_13354	XM_004445980.1	hypothetical protein					class 1	#ff4646	1.0	1.86938758282668	0.142608815666442	0.477164109881395
CPSG_01753		0.122322285499129	0.000189889767638786	0.381809890512179	84.0	78.0	2367.0	1512.0	28.0	55.0	1109.0	1966.0	3.71594	5.13587	110.195	83.846	1.04355	2.76976	76.0166	89.3843	EFW21596.1	conserved hypothetical protein	CIMG_01424	XM_001247652.2	hypothetical protein				D8B26_001768	class 1	#ff4646	1.0	4.11333059918482	0.336013466945482	1.14161230403506
CPSG_08011		0.209724914782521	0.000719861802416518	0.701796362949516	299.0	220.0	931.0	711.0	233.0	197.0	596.0	962.0	7.58695	8.309	24.8612	22.6155	4.98102	5.69053	23.4331	25.0876	EFW15574.1	conserved hypothetical protein	CIMG_00796	XM_001247024.2	HEAT repeat protein	HISTO_HS.Contig68.Fgenesh_Aspergillus.47.final_new	HEAT repeat protein	I7I48_07115	D8B26_002325	class 1	#ff4646	1.0	1.23025142917618	0.0816784870210281	0.332619011425403
CPSG_03044		0.428518343430312	0.0114853218661921	0.872097302113873	7.0	8.0	47.0	37.0	3.0	7.0	27.0	52.0	0.691474	1.17624	4.88598	4.58164	0.249669	0.787166	4.13266	5.27922	EFW19869.1	conserved hypothetical protein	CIMG_04216	XM_001244774.2	hypothetical protein					class 1	#ff4646	1.0	1.98941295737033	0.111665245796482	0.725906183756365
CPSG_06243		0.518037966126684	0.024703201016967	0.844285197010552	14.0	24.0	88.0	54.0	17.0	9.0	44.0	87.0	8.59521	21.9316	56.8574	41.5589	8.79313	6.29015	41.8571	54.8954	EFW16975.1	conserved hypothetical protein								class 1	#ff4646	1.0	1.51232941323133	0.122970191177014	0.548660294681224
CPSG_09338	DMC11	0.0165280252389536	9.24012319752873e-05	0.62410917565232	370.0	272.0	2770.0	2224.0	209.0	139.0	1754.0	2943.0	31.5541	34.5266	248.605	237.756	15.0164	13.4946	231.778	257.949	EFW13971.1	conserved hypothetical protein	CIMG_12013	XM_012358533.1	ribosomal RNA-processing protein 7	HISTO_ZL.Contig1161b.eannot.1283.final_new	DMC1-like protein	I7I48_09394	D8B26_004115	class 1	#ff4646	1.0	2.5311756846622	0.113262741964353	0.95696137983878
CPSG_01250		0.29399197122859	0.00238009085872756	0.851909471148468	70.0	57.0	217.0	182.0	58.0	44.0	158.0	260.0	16.2796	19.731	53.1105	53.0589	11.3642	11.649	56.9364	62.1451	EFW23351.1	conserved hypothetical protein	CIMG_07175	XM_001243278.2	hypothetical protein	HISTO_GY.Contig460-snap.123.final_new	hypothetical protein	I7I48_04979	D8B26_006842	class 1	#ff4646	1.0	1.21842638212267	-0.0566121673615299	0.380718153349973
CPSG_02342		0.0703609692984644	0.000131839391508529	0.844686266407272	87.0	137.0	3288.0	2646.0	51.0	40.0	2426.0	4032.0	11.6624	27.335	463.849	444.631	5.75977	6.10406	503.903	555.492	EFW20499.1	conserved hypothetical protein	CIMG_03612	XM_001244170.2	hypothetical protein	HISTO_JG.Contig207.eannot.1395.final_new	hypothetical protein	I7I48_05792	D8B26_003131	class 1	#ff4646	1.0	4.35917604284213	-0.0981087769056037	1.29011287231089
CPSG_03616		0.267423306736879	0.00119207841518513	0.852238029862608	137.0	115.0	513.0	374.0	120.0	83.0	397.0	514.0	5.73416	7.16436	22.5966	19.6229	4.23152	3.95474	25.7471	22.1106	EFW19232.1	cation efflux protein	CIMG_09079	XM_001239457.2	cation diffusion facilitator family transporter				D8B26_007488	class 1	#ff4646	1.0	1.37590845272948	-0.053683318663345	0.3860026424104
CPSG_05047		0.22014557460354	0.00110814886303654	0.989790158255847	52.0	47.0	479.0	402.0	32.0	21.0	480.0	397.0	6.32042	8.50297	61.2709	61.2506	3.27687	2.90571	90.4007	49.5931	EFW18361.1	RevA protein	CIMG_00305	XM_001246533.1	mitotic spindle assembly checkpoint protein MAD2B	HISTO_BP.Contig459.fgenesh_plus.81.final_new	mitotic spindle checkpoint protein (Mad2B)	I7I48_04223	D8B26_005157	class 1	#ff4646	1.0	2.71774053855226	0.0200599729034288	0.963314237369621
CPSG_00437		0.199710671322421	0.00142104080715813	0.989790158255847	151.0	153.0	755.0	571.0	96.0	117.0	504.0	813.0	12.3543	18.6322	65.0077	58.5625	6.61727	10.8973	63.894	68.3629	EFW22538.1	conserved hypothetical protein	CIMG_02574	XM_001248802.2	hypothetical protein				D8B26_000797	class 1	#ff4646	1.0	1.69267047928842	0.0145363416829776	0.590545061493553
CPSG_06569		0.296325425200124	0.00490425881117632	0.975910111771713	90.0	54.0	249.0	191.0	75.0	38.0	182.0	264.0	4.88644	4.36389	14.2274	12.9994	3.43066	2.34868	15.3112	14.7313	EFW16610.1	conserved hypothetical protein	CIMG_12753	XM_001248053.2	hypothetical protein				D8B26_001395	class 1	#ff4646	1.0	1.19359310912375	-0.023622474649847	0.440852146571219
CPSG_07004		0.408900780303298	0.00172655642539253	0.944206920582393	8.0	7.0	64.0	64.0	4.0	6.0	43.0	83.0	1.15075	1.49871	9.68825	11.5401	0.484747	0.982497	9.58397	12.2703	EFW16488.1	hypothetical protein								class 1	#ff4646	1.0	2.58040179508277	0.0496598892811595	0.645506334971422
CPSG_02271		0.556279455326019	0.00911318441607338	0.989790158255847	3.0	5.0	31.0	27.0	5.0	1.0	23.0	36.0	0.302071	0.749355	3.28492	3.40795	0.424154	0.114625	3.58842	3.72545	EFW20429.1	conserved hypothetical protein								class 1	#ff4646	1.0	2.34308031935809	-0.0194094414397923	0.610899544819477
CPSG_00550		0.143707473362069	9.27640078093999e-05	0.48473755222188	261.0	121.0	4253.0	3482.0	116.0	126.0	3428.0	6169.0	15.4693	10.6744	265.277	258.702	5.79233	8.50139	314.817	375.779	EFW22651.1	conserved hypothetical protein	CIMG_06519	XM_001242622.2	HypA-like protein	HISTO_DY.Contig31.eannot.1419.final_new	DNA repair helicase RAD25, HypA-like protein, 3 ORF fragment, conidia-enriched transcript	I7I48_03490	D8B26_006244	class 1	#ff4646	1.0	3.97167159867783	-0.265572599362223	0.665450798541198
CPSG_01541		0.844694416479647	0.0487142830883423	0.92836121041408	133.0	34.0	253.0	182.0	64.0	68.0	190.0	263.0	19.74	7.51112	39.5177	33.8617	8.0028	11.4893	43.6955	40.1181	EFW21384.1	conserved hypothetical protein	CIMG_01626	XM_001247854.2	TIGR02452 family protein	HISTO_ZZ.Contig127b.Fgenesh_histo.12.final_new	DUF2263 superfamily domain-containing protein	I7I48_11621	D8B26_001592	class 1	#ff4646	1.0	1.16568459674117	-0.069538287924126	0.185230718231581
CPSG_01480	HOP1	0.348247889048498	0.000187448065686055	0.342373069255401	57.0	37.0	650.0	455.0	33.0	37.0	575.0	710.0	2.6061	2.51796	31.2756	26.0777	1.27115	1.92579	40.7354	33.3629	EFW21323.1	conserved hypothetical protein	CIMG_01681	XM_001247909.2	hypothetical protein	HISTO_ZT.Contig1089.Fgenesh_histo.8.final_new	meiosis specific protein Hop1	I7I48_06163	D8B26_001535	class 1	#ff4646	1.0	3.11275580697026	-0.243029377177648	0.488590596124511
CPSG_04561		0.255658883509121	0.000118338685178982	0.178985852517783	26.0	47.0	1520.0	1161.0	24.0	15.0	1453.0	2180.0	3.72782	10.0302	229.351	208.668	2.89907	2.44829	322.801	321.238	EFW19015.1	conserved hypothetical protein	CIMG_10145	XM_001239122.2	hypothetical protein				D8B26_007206	class 1	#ff4646	1.0	4.85817154948782	-0.443540595634837	0.857778243279773
CPSG_04403		0.352830675479953	0.000703814952097453	0.826275922990534	36.0	29.0	263.0	187.0	21.0	27.0	174.0	304.0	5.90716	7.08279	45.4159	38.4645	2.9031	5.04348	44.2398	51.2671	EFW18857.1	conserved hypothetical protein	CIMG_09992	XM_001238969.2	hypothetical protein				D8B26_007088	class 1	#ff4646	1.0	2.33854176060029	-0.0790844201271854	0.521887418703832
CPSG_01663	NIT9	0.0714438536272153	5.75050595798748e-05	0.398854793281027	169.0	108.0	2585.0	2267.0	90.0	89.0	2283.0	3292.0	3.63022	3.45303	58.4363	61.0435	1.62875	2.17634	75.9871	72.6766	EFW21506.1	hypothetical protein	CIMG_01508	XM_001247736.2	C2 domain-containing protein	HISTO_ZZ.Contig127c.Fgenesh_histo.128.final_new	C2 domain-containing protein, nitrosative stress-induced transcript, conidia-enriched transcript	I7I48_11746	D8B26_001694	class 1	#ff4646	1.0	3.71888177216737	-0.200710347733414	0.680702398834329
CPSG_03966		0.631518021126704	0.0108679006198647	0.869712555157118	100.0	41.0	270.0	221.0	50.0	64.0	174.0	363.0	11.9578	7.29736	33.9775	33.1273	5.03719	8.71209	32.2395	44.6115	EFW19582.1	conserved hypothetical protein	CIMG_09408	XM_001239786.1	hypothetical protein				D8B26_007791	class 1	#ff4646	1.0	1.44997138029699	-0.0847740012701461	0.313496889568739
CPSG_09947		0.216611699371448	0.00013270913174714	0.277775270063386	3.0	6.0	544.0	477.0	1.0	2.0	466.0	843.0	5.76058	17.1485	1099.31	1148.17	1.61775	4.37186	1386.5	1663.65	EFW13495.1	conserved hypothetical protein	CIMG_12761	XM_004445704.1	heat shock protein	HISTO_ZT.Contig1089.eannot.1678.final_new	chaperone/heat shock protein	I7I48_06235	D8B26_001475	class 1	#ff4646	1.0	6.34596073885067	-0.328179199387213	1.35376588270969
CPSG_08489	PHO91	0.303943452167456	0.00168416153830993	0.806866394528116	1584.0	940.0	3837.0	3035.0	1253.0	950.0	2905.0	4287.0	40.5414	35.8097	103.35	97.3741	27.0184	27.6794	115.206	112.768	EFW14832.1	SPX domain-containing protein	CIMG_11449	XM_012358458.1	divalent anion:Na+ symporter (DASS) family transporter	HISTO_ZL.Contig1161e.Fgenesh_Aspergillus.26.final_new	SPX domain-containing protein	I7I48_11183	D8B26_000507	class 1	#ff4646	1.0	1.04924805329413	-0.0716381421038639	0.22897980959234
CPSG_03392		0.502656191221738	0.00300587986851951	0.519629003267833	123.0	64.0	365.0	277.0	86.0	69.0	340.0	386.0	10.4594	8.10051	32.6641	29.5273	6.16122	6.67947	44.7991	33.7348	EFW20217.1	conserved hypothetical protein								class 1	#ff4646	1.0	1.38269298337861	-0.188960445163908	0.295460183244599
CPSG_03903	RIA1	0.263398942334866	0.00067561493924797	0.585136262601727	679.0	555.0	2297.0	1949.0	636.0	438.0	2036.0	2549.0	20.2984	24.6953	72.2651	73.0374	16.0183	14.9058	94.3099	78.316	EFW19519.1	ribosome biogenesis protein Ria1	CIMG_09353	XM_001239731.2	small GTP-binding protein	HISTO_LF.Contig359.Fgenesh_histo.7.final_new	translocation elongation factor	I7I48_00543	D8B26_007741	class 1	#ff4646	1.0	1.35389036349795	-0.137917225451011	0.280833496329567
CPSG_07272		0.238572482787558	0.000335687411365788	0.363783622515016	59.0	74.0	778.0	602.0	51.0	33.0	581.0	1146.0	8.61258	16.0784	119.519	110.159	6.27217	5.48385	131.415	171.931	EFW16222.1	hypothetical protein								class 1	#ff4646	1.0	2.96551100234533	-0.277201194343713	0.704458352955788
CPSG_01965		0.253323215748589	0.00013270913174714	0.0485843549174303	111.0	109.0	1176.0	875.0	106.0	64.0	551.0	866.0	6.46642	9.45143	72.0981	63.8985	5.20251	4.24435	49.7371	51.8498	EFW21808.1	D-3-phosphoglycerate dehydrogenase	CIMG_01241	XM_001247469.1	phosphoglycerate dehydrogenase	HISTO_LN.Contig75.fgenesh_plus.17.final_new	D-3-phosphoglycerate dehydrogenase	I7I48_10618	D8B26_001930	class 1	#ff4646	1.0	2.78175963988947	0.531296111219548	0.455326769917397
CPSG_00522		0.69291833031671	0.00273190793721902	0.304124584756555	24.0	13.0	119.0	124.0	26.0	8.0	71.0	109.0	2.18784	1.76391	11.4163	14.1699	1.99684	0.830203	10.0288	10.2122	EFW22623.1	conserved hypothetical protein	CIMG_12644	XM_001248894.2	hypothetical protein	HISTO_ZU.Contig65.Fgenesh_Neurospora.120.final_new	hypothetical protein	I7I48_03104		class 1	#ff4646	1.0	2.28581774148744	0.432839467657816	0.324897628599506
CPSG_06260		0.39845494757102	0.000355441225876271	0.14607472185892	328.0	210.0	1409.0	1209.0	223.0	240.0	793.0	1260.0	49.8512	47.5063	225.366	230.34	28.5544	41.5244	186.751	196.816	EFW16992.1	conserved hypothetical protein	CIMG_04427	XM_001244985.2	hypothetical protein	HISTO_ZL.Contig1131.fgenesh_plus.91.final_new	lipoxygenase domain-containing protein	I7I48_01919	D8B26_003783	class 1	#ff4646	1.0	1.87050778388576	0.364914575215417	0.275034391315003
CPSG_00567		0.458107061139319	0.000616865707188019	0.162965075788397	183.0	135.0	710.0	554.0	140.0	140.0	381.0	636.0	20.9498	23.0035	85.5388	79.5025	13.5028	18.2452	67.5837	74.8298	EFW22668.1	conserved hypothetical protein	CIMG_06500	XM_001242603.2	impact family protein	HISTO_DY.Contig31-snap.37.final_new	impact family protein	I7I48_03461	D8B26_006261	class 1	#ff4646	1.0	1.56009258907474	0.32350545798661	0.246847102338611
CPSG_07375		0.746813060160501	0.00614731764078433	0.495078490153792	2.0	2.0	24.0	24.0	2.0	1.0	8.0	32.0	0.381929	0.568476	4.82324	5.7452	0.321772	0.217392	2.36717	6.28045	EFW15748.1	conserved hypothetical protein								class 1	#ff4646	1.0	2.86364163613281	0.464935805044501	0.416482923651038
CPSG_07464		0.490702234968745	0.000698129564448265	0.290651611215442	501.0	584.0	5055.0	3237.0	545.0	378.0	2700.0	2901.0	32.7377	56.8007	347.622	265.152	30.0036	28.1185	273.377	194.826	EFW15837.1	serine/threonine-protein phosphatase PP-Z	CIMG_08050	XM_001240886.2	serine/threonine-protein phosphatase PP-Z1	HISTO_FX.Contig167.Fgenesh_histo.80.final_new	serine/threonine phosphatase PP-Z	I7I48_12226	D8B26_004352	class 1	#ff4646	1.0	2.47675045358053	0.476946225778285	0.300270153384438
CPSG_02628		0.737223589644563	0.00118551480540957	0.165755118135318	1.0	1.0	42.0	28.0	2.0	0.0	14.0	25.0	0.421934	0.628022	18.6496	14.8096	0.710953	0	9.15294	10.8411	EFW20785.1	predicted protein								class 1	#ff4646	1.0	4.12278231333059	0.831476445346158	0.438695206507327
CPSG_02901		0.772102714938322	0.00219519322678385	0.280298616280105	11.0	4.0	56.0	50.0	6.0	6.0	26.0	52.0	2.07379	1.12244	11.1106	11.8164	0.952993	1.2877	7.5951	10.0754	EFW21058.1	hypothetical protein	CIMG_12394	XM_012358755.1	hypothetical protein					class 1	#ff4646	1.0	2.42543552541494	0.470044102342307	0.254371388734019
CPSG_05662		0.684682273400958	0.000698129564448265	0.167303003224925	52.0	46.0	349.0	290.0	39.0	50.0	169.0	310.0	6.74581	8.78689	47.2623	46.8018	4.25999	7.30886	33.8154	41.0605	EFW18025.1	conserved hypothetical protein								class 1	#ff4646	1.0	2.26850139333666	0.438521423003561	0.229953643781602
CPSG_05753	PRP24	0.676137851304974	0.000904944781775652	0.267472038447976	637.0	596.0	3005.0	1960.0	661.0	519.0	1655.0	2157.0	12.2144	17.0102	60.6393	47.112	10.6783	11.329	49.1722	42.5082	EFW17310.1	hypothetical protein	CIMG_05611	XM_001246169.2	pre-mRNA splicing factor	HISTO_ZU.Contig65.Fgenesh_Neurospora.75.final_new	RNA-binding protein Prp24	I7I48_03071	D8B26_000048	class 1	#ff4646	1.0	1.54160324230937	0.325450387697778	0.135907825361525
CPSG_05246		0.612855237345464	0.00326974689150999	0.231465834971152	3.0	0.0	29.0	24.0	1.0	0.0	10.0	19.0	0.518172	0	5.27141	5.19644	0.145519	0	2.67634	3.37283	EFW18560.1	conserved hypothetical protein	CIMG_00490	XM_001246718.2	hypothetical protein				D8B26_005326	class 1	#ff4646	1.0	3.84287478331665	0.874458055911319	0.722441207445756
CPSG_03453		0.581265287220058	0.00173104988921491	0.184882033337031	14.0	10.0	73.0	88.0	10.0	9.0	43.0	69.0	2.41814	2.57089	13.2694	19.0536	1.45519	1.76964	11.5082	12.2487	EFW20278.1	hypothetical protein								class 1	#ff4646	1.0	2.25942461614447	0.512518973369439	0.381199100318797
CPSG_05895		0.736861711057389	0.0473427887731891	0.701660949052354	17610.0	3885.0	51218.0	38478.0	4848.0	8533.0	28466.0	34344.0	406.242	133.397	1243.44	1112.7	94.2225	224.088	1017.51	814.264	EFW17452.1	elongation factor 3				HISTO_DA.Contig93.eannot.2161.final_new	elongation factor	I7I48_08267	D8B26_000172	class 1	#ff4646	1.0	2.04440329602647	0.471149539888374	0.341236059996925
CPSG_07560		0.716883650293918	0.0031689113528706	0.257993736165837	41.0	12.0	164.0	122.0	22.0	18.0	72.0	137.0	4.11894	1.79437	17.3389	15.364	1.86205	2.05856	11.2078	14.1453	EFW15933.1	ADP-ribosylglycohydrolase	CIMG_07959	XM_001240795.2	hypothetical protein	HISTO_KF.Contig601.Fgenesh_histo.93.final_new	ADP-ribosylglycohydrolase	I7I48_02401	D8B26_004272	class 1	#ff4646	1.0	2.14831937493479	0.473432490575236	0.292109642287383
CPSG_00481		0.894584960641235	0.00103216185377113	0.318903856298413	17.0	33.0	260.0	203.0	22.0	21.0	143.0	208.0	4.73688	13.6863	76.2416	70.9056	5.16454	6.66121	61.74	59.5655	EFW22582.1	predicted protein							D8B26_000761	class 1	#ff4646	1.0	2.88409913880398	0.395472137896558	0.152361580559499
CPSG_05757	ORP1	0.924826668709951	0.0098590093627762	0.608474569290266	6.0	5.0	43.0	34.0	3.0	9.0	23.0	39.0	1.03634	1.28544	7.81623	7.36162	0.436556	1.76964	6.15557	6.92318	EFW17314.1	conserved hypothetical protein	CIMG_05608	XM_001246166.2	hypothetical protein	HISTO_ZU.Contig65.Fgenesh_histo.42.final_new	ORP1, hypothetical pathogenicity factor	I7I48_03067	D8B26_000051	class 1	#ff4646	1.0	2.26917980318517	0.317393090254344	0.160489217366365
CPSG_06294		0.953086852629014	0.00520889692560348	0.679168252836591	18.0	7.0	63.0	50.0	11.0	12.0	38.0	62.0	8.17872	4.73414	30.1251	28.479	4.21087	6.20704	26.7537	28.953	EFW17026.1	predicted protein								class 1	#ff4646	1.0	1.80234563267464	0.180836037174995	0.0874038980362861
CPSG_00146		0.906259857216921	0.00294286974210637	0.628455703917659	150.0	285.0	1446.0	1131.0	241.0	149.0	769.0	1470.0	8.63059	24.4076	87.5575	81.5744	11.6824	9.75947	68.5588	86.9271	EFW22248.1	conserved hypothetical protein	CIMG_02292	XM_001248520.2	D2 protein	HISTO_DU.Contig190.Fgenesh_histo.12.final_new	carboxypeptidase	I7I48_12069	D8B26_001038	class 1	#ff4646	1.0	2.24882407113701	0.248044664500401	0.126904610601829
CPSG_07563		0.821667624658776	0.000560039217184729	0.35047096765282	15.0	12.0	125.0	95.0	17.0	9.0	69.0	112.0	2.01686	2.40157	17.6877	16.0122	1.92575	1.37758	14.3755	15.4772	EFW15936.1	hypothetical protein				HISTO_ZZ.Contig127c.Fgenesh_histo.82.final_new	hypothetical protein	I7I48_11816		class 1	#ff4646	1.0	2.54896863345218	0.28415442756445	0.160282211475041
CPSG_06880		0.886616467181948	0.00526843667299923	0.654934181182386	207.0	244.0	824.0	617.0	250.0	188.0	584.0	694.0	9.26818	16.2609	38.8264	34.6299	9.43041	9.58236	40.5158	31.9354	EFW16364.1	conserved hypothetical protein	CIMG_05894	XM_001241997.2	bZIP transcription factor	HISTO_GY.Contig471.Fgenesh_Aspergillus.47.final_new	bZIP transcription factor	I7I48_05303	D8B26_005707	class 1	#ff4646	1.0	1.25965282245093	0.15165673603803	0.0909867714498036
CPSG_07534		0.966881490428097	0.035536424864624	0.770690399596603	1.0	7.0	21.0	25.0	3.0	2.0	19.0	18.0	0.766935	7.99073	16.9494	24.0348	1.93841	1.74614	22.5787	14.1879	EFW15907.1	conserved hypothetical protein	CIMG_07983	XM_001240819.1	hypothetical protein	HISTO_ABB.Contig1-snap.2.final_new				class 1	#ff4646	1.0	2.43933018123877	0.300521154138042	0.163276675038832
CPSG_06818		0.461319389956219	0.000199939341476951	0.189702219918753	207.0	188.0	1323.0	1039.0	207.0	144.0	824.0	1063.0	4.28946	5.79856	28.8515	26.9892	3.61384	3.39692	26.4574	22.6388	EFW16859.1	oxysterol binding protein	CIMG_02086	XM_001248314.2	oxysterol-binding protein				D8B26_001197	class 1	#ff4646	1.0	2.1466955569197	0.303443950161634	0.243522497860054
CPSG_07077		0.737663892292802	0.00169378942057787	0.471867537187399	630.0	555.0	1945.0	1480.0	627.0	534.0	1249.0	1753.0	23.4057	30.6906	76.0461	68.9263	19.6253	22.5847	71.9005	66.9348	EFW16561.1	conserved hypothetical protein	CIMG_06958	XM_001243061.2	hypothetical protein	HISTO_LF.Contig359.Fgenesh_Aspergillus.116.final_new	hypothetical protein	I7I48_00377		class 1	#ff4646	1.0	1.08980742751657	0.172928259685428	0.0978016075804122
CPSG_03765		0.680726529580669	0.00197317645405043	0.53983539498168	11.0	5.0	53.0	42.0	7.0	6.0	30.0	51.0	3.86778	2.61679	19.612	18.5123	2.07364	2.40166	16.3448	18.4301	EFW19381.1	predicted protein	CIMG_12310	XM_012358334.1	hypothetical protein					class 1	#ff4646	1.0	2.13084573891056	0.237061944538208	0.281624197657833
CPSG_08582		0.554205034887187	0.000489895878108239	0.304804753478303	53.0	59.0	471.0	321.0	60.0	35.0	249.0	390.0	5.33658	8.84239	49.9096	40.5167	5.08985	4.01186	38.8485	40.359	EFW14924.1	conserved hypothetical protein	CIMG_05069	XM_001245627.2	hypothetical protein				D8B26_000429	class 1	#ff4646	1.0	2.38766157976426	0.300749226207946	0.308591634810643
CPSG_00110		0.16860489079444	0.000157460911004557	0.0472898080025815	102.0	48.0	961.0	698.0	63.0	33.0	446.0	650.0	5.32584	3.73044	52.8065	45.6862	2.77137	1.96152	36.0837	34.8811	EFW22211.1	conserved hypothetical protein	CIMG_12707	XM_001248488.2	hypothetical protein					class 1	#ff4646	1.0	3.07713587029264	0.585900049698755	0.688951241527233
CPSG_01920		0.407333517822323	0.000672687111145074	0.155560621829551	1.0	1.0	39.0	26.0	1.0	0.0	14.0	25.0	0.0585254	0.0871113	2.40206	1.90748	0.0493072	0	1.26958	1.50374	EFW21763.1	conserved hypothetical protein	CIMG_01276	XM_001247504.2	cyclohexanone monooxygenase				D8B26_001895	class 1	#ff4646	1.0	4.01739942684531	0.726093558860874	0.824012750414532
CPSG_09357	NIR1	0.412725637203637	0.00119207841518513	0.310352898929525	58.0	54.0	303.0	224.0	61.0	31.0	162.0	267.0	4.56821	6.33055	25.1152	22.116	4.04775	2.77952	19.7706	21.6131	EFW13990.1	copper-containing nitrite reductase	CIMG_07739	XM_001240575.2	nitrite reductase, copper-containing	HISTO_JG.Contig206.eannot.1524.final_new	nitrite reductase	I7I48_05489	D8B26_004101	class 1	#ff4646	1.0	1.79524569836128	0.300203667380119	0.388647474852154
CPSG_00843		0.496788448835459	0.00127769789299707	0.205127965425747	26.0	26.0	210.0	149.0	18.0	22.0	87.0	179.0	1.99982	2.9766	16.9986	14.3663	1.16642	1.92633	10.3687	14.1501	EFW22944.1	hypothetical protein				HISTO_AL.Contig317-snap.106.final_new	protein kinase	I7I48_01181	D8B26_006502	class 1	#ff4646	1.0	2.33609586884163	0.464607048541307	0.447960286508459
CPSG_02692		0.525524418646764	0.00921852799896358	0.550795978101842	8.0	6.0	29.0	29.0	7.0	4.0	21.0	27.0	5.99031	6.68714	22.8525	27.2207	4.41594	3.40965	24.365	20.7784	EFW20850.1	conserved hypothetical protein								class 1	#ff4646	1.0	1.54784385292399	0.262424316578774	0.414376415203005
CPSG_03412		0.260832304681451	0.000651415800459336	0.174886768328232	205.0	181.0	1416.0	861.0	157.0	126.0	772.0	851.0	15.4067	20.2472	111.994	81.115	9.94082	10.78	89.9004	65.7316	EFW20237.1	conserved hypothetical protein	CIMG_03868	XM_001244426.2	hypothetical protein	HISTO_ZT.Contig1128f-snap.17.final_new	hypothetical protein	I7I48_05856	D8B26_003340	class 1	#ff4646	1.0	2.09052826261426	0.426443593683582	0.512253260891928
CPSG_05455		0.674563244388231	0.0312866133969166	0.645506000914736	7.0	13.0	39.0	34.0	9.0	6.0	20.0	42.0	3.28989	8.84742	18.5788	19.0606	3.53231	3.24114	13.8774	19.3716	EFW17818.1	predicted protein								class 1	#ff4646	1.0	1.48103939627	0.271985089166178	0.379113882333039
CPSG_06464		0.206348730332683	0.00216344823477748	0.473148121104409	2387.0	2925.0	17030.0	13811.0	2391.0	1678.0	10535.0	12320.0	119.024	217.089	893.662	863.276	100.445	95.25	813.964	631.367	EFW17196.1	mannosylphosphorylation protein Mnn4	CIMG_04611	XM_001245169.2	mannosylphosphorylation protein				D8B26_003938	class 1	#ff4646	1.0	2.06490032098106	0.393459872174462	0.508947507305911
CPSG_05033	ECM4	0.0541237908989858	0.000224475565432091	0.383544953480272	872.0	751.0	4714.0	3756.0	646.0	533.0	2866.0	4326.0	64.3881	82.5389	366.315	347.661	40.1872	44.8029	327.909	328.295	EFW18347.1	glutathione S-transferase Gst3	CIMG_12887	XM_001246521.2	glutathione S-transferase omega-like 2	HISTO_BP.Contig459.Fgenesh_histo.189.final_new	glutathione S-transferase	I7I48_04228	D8B26_005145	class 1	#ff4646	1.0	1.94288068502197	0.2357997350766	0.534255583155041
CPSG_07361		0.620278262462726	0.0249510116923905	0.742131210838161	1.0	3.0	21.0	9.0	1.0	1.0	7.0	17.0	0.240129	1.07225	5.30688	2.70912	0.202307	0.27336	2.60453	4.19548	EFW16311.1	conserved hypothetical protein	CIMG_06788	XM_001242891.2	hypothetical protein					class 1	#ff4646	1.0	2.27600592541572	0.292363362301618	0.639523901813366
CPSG_05725		0.456813637026566	0.00244625325598214	0.471606752605531	1.0	1.0	26.0	21.0	0.0	1.0	11.0	24.0	0.321041	0.47785	8.78436	8.45127	0	0.36547	5.47194	7.91883	EFW17282.1	conserved hypothetical protein								class 1	#ff4646	1.0	3.57066523231017	0.462546186002662	0.890756987172839
CPSG_07622		0.469907261436397	0.00163546816153301	0.386000545893071	3.0	3.0	49.0	37.0	1.0	3.0	25.0	38.0	0.851995	1.26814	14.6449	13.1722	0.239266	0.969901	11.0013	11.0914	EFW15995.1	hypothetical protein								class 1	#ff4646	1.0	3.20421855490122	0.441221100434192	0.704553604452611
CPSG_03756		0.276210118090729	0.000206365857631311	0.179315442758668	6.0	6.0	151.0	110.0	4.0	3.0	70.0	127.0	0.870122	1.29512	23.0453	19.9969	0.488714	0.495268	15.7295	18.9287	EFW19372.1	hypothetical protein								class 1	#ff4646	1.0	3.89853591500641	0.418116895724306	0.767604565573251
CPSG_04369		0.768232573900629	0.0124757700119248	0.745174096836035	4.0	6.0	30.0	27.0	4.0	4.0	27.0	23.0	0.534585	1.19354	4.21943	4.52337	0.450384	0.608565	5.59124	3.15917	EFW18824.1	predicted protein								class 1	#ff4646	1.0	2.01322616807463	0.208908917157689	0.313331719802484
CPSG_07260		0.54938518042533	0.00171092262216017	0.664287950336616	155.0	157.0	653.0	519.0	175.0	104.0	473.0	590.0	3.78769	5.71047	16.7931	15.8983	3.60285	2.89312	17.9098	14.8178	EFW16210.1	DEAD box helicase	CIMG_06694	XM_001242797.2	DEAD box helicase	HISTO_LG.Contig392-snap.77.final_new	helicase required for RNAi-mediated heterochromatin assembly 1	I7I48_03705	D8B26_006086	class 1	#ff4646	1.0	1.48125828270826	0.128488834264799	0.248572562427058
CPSG_09341		0.483501560690834	0.000729301188893154	0.543664193339161	74.0	41.0	368.0	274.0	64.0	32.0	248.0	314.0	9.22215	7.60527	48.2641	42.8048	6.71965	4.53984	47.8895	40.2178	EFW13974.1	conserved hypothetical protein	CIMG_07755	XM_001240591.2	hypothetical protein				D8B26_004113	class 1	#ff4646	1.0	2.06623225569371	0.179581051162823	0.344523075179582
CPSG_02477		0.682245790057141	0.0067169048927843	0.955245292762967	22.0	53.0	288.0	233.0	29.0	20.0	142.0	397.0	3.06986	11.0078	42.2926	40.7562	3.40926	3.177	30.7024	56.9345	EFW20634.1	hypothetical protein	CIMG_11130	XM_012358248.1	hypothetical protein					class 1	#ff4646	1.0	2.55616046592569	0.0611697052350602	0.473778249472964
CPSG_02824	NDH1	0.480477923071122	0.00187836771027631	0.989790158255847	143.0	138.0	677.0	450.0	158.0	85.0	413.0	697.0	8.43038	12.1093	42.0026	33.2556	7.84755	5.70454	37.7267	42.2311	EFW20981.1	pyridine nucleotide-disulfide oxidoreductase	CIMG_11064	XM_012358221.1	pyridine nucleotide-disulfide oxidoreductase	HISTO_AZ.Contig47.eannot.1654.final_new	external NADH-ubiquinone oxidoreductase	I7I48_00273	D8B26_002743	class 1	#ff4646	1.0	1.55619382227625	0.0190560601493655	0.314335051624971
CPSG_06244		0.0629412213566242	0.000118338685178982	0.70353088012191	347.0	381.0	7881.0	5864.0	268.0	163.0	5141.0	6738.0	10.4902	17.1439	250.733	222.223	6.82583	5.60961	240.818	209.35	EFW16976.1	glucosamine-6-phosphate deaminase				HISTO_ZL.Contig1131.fgenesh_plus.124.final_new	glucosamine 6-phosphate deaminase	I7I48_01896	D8B26_003771	class 1	#ff4646	1.0	3.80753824108762	0.176087642789684	0.833767605591371
CPSG_08261		0.576348180408952	0.00570639293447939	0.900428126333356	5.0	3.0	28.0	17.0	3.0	3.0	16.0	26.0	1.20391	1.07516	7.09506	5.13113	0.608569	0.822307	5.96939	6.43405	EFW15073.1	hypothetical protein	CIMG_13198	XM_004444960.1	hypothetical protein					class 1	#ff4646	1.0	1.91803149732483	0.0799687765575818	0.411254668208574
CPSG_07501		0.545831396188492	0.00330860212848956	0.910528018371155	34.0	15.0	118.0	101.0	23.0	15.0	72.0	144.0	3.66057	2.40376	13.3699	13.6312	2.08624	1.83845	12.0113	15.9339	EFW15874.1	conserved hypothetical protein	CIMG_08013	XM_001240849.2	hypothetical protein				D8B26_004321	class 1	#ff4646	1.0	1.77686411127287	0.0575054475324763	0.371767955278159
CPSG_07776	cetJ	0.0542530878595424	6.33619539615419e-05	0.638329128296264	81.0	57.0	9739.0	7894.0	20.0	34.0	4945.0	11385.0	4.50546	4.7191	570.091	550.419	0.937239	2.1529	426.195	650.843	EFW15339.1	hypothetical protein	CIMG_04732	XM_001245290.2	HHE domain-containing protein	HISTO_ZT.Contig1089.genewise.10.final_new	HHE domain-containing protein	I7I48_06210	D8B26_008101	class 1	#ff4646	1.0	6.56441063812254	0.228967135002048	1.47926783735323
CPSG_02702		0.216769116851109	0.000134526635257189	0.325952104523666	30.0	23.0	430.0	333.0	16.0	19.0	245.0	405.0	2.00924	2.29281	30.3078	27.9574	0.90281	1.44862	25.4252	27.8775	EFW20859.1	hypothetical protein	CIMG_13696	XM_004446275.1	hypothetical protein					class 1	#ff4646	1.0	3.39468924394628	0.238652868975691	0.664355737606998
CPSG_01818		0.483248277967399	0.00113001110354783	0.770690399596603	316.0	209.0	952.0	650.0	269.0	207.0	596.0	917.0	29.4426	28.9845	93.3474	75.918	21.1158	21.9559	86.0446	87.8107	EFW21661.1	DUF572 domain-containing protein	CIMG_01365	XM_001247593.1	coiled-coil domain-containing protein 130	HISTO_GL.Contig296-snap.83.final_new	DUF572 domain-containing protein	I7I48_10794	D8B26_001817	class 1	#ff4646	1.0	1.17343450296499	0.0695599891773586	0.198288515137652
CPSG_07391		0.43125692604254	0.00043861043148829	0.538215380432662	43.0	25.0	312.0	256.0	22.0	31.0	206.0	293.0	1.87876	1.62582	14.3461	14.0212	0.809825	1.54189	13.9462	13.157	EFW15764.1	conserved hypothetical protein							D8B26_004416	class 1	#ff4646	1.0	2.63766821302656	0.184379405170653	0.44161599646855
CPSG_06297		0.450632353140747	0.00275915637625944	0.898877666711527	2621.0	2054.0	8364.0	5855.0	2527.0	1806.0	4861.0	9190.0	69.2427	80.7677	232.54	193.899	56.2443	54.3144	198.985	249.523	EFW17029.1	conserved hypothetical protein	CIMG_04457	XM_001245015.2	C6 transcription factor	HISTO_ZL.Contig1161b.Fgenesh_Neurospora.29.final_new	C6 transcription factor	I7I48_09314		class 1	#ff4646	1.0	1.14558900984342	0.0547538247234396	0.198703906263041
CPSG_10145		0.49835455865614	0.00133565144963279	0.786029643431935	31.0	27.0	228.0	174.0	24.0	20.0	114.0	277.0	3.20517	4.15512	24.8085	22.5517	2.09058	2.35402	18.2634	29.4346	EFW13276.1	bacilysin biosynthesis oxidoreductase bacC	CIMG_11375	XM_012358430.1	hypothetical protein				D8B26_004004	class 1	#ff4646	1.0	2.34371420563071	0.112736141616307	0.453969792383022
CPSG_10202		0.532516699270122	0.00141372111613183	0.80164922470397	0.0	1.0	26.0	19.0	0.0	0.0	14.0	26.0	0	0.283018	5.20276	4.52876	0	0	4.12477	5.08096	EFW13197.1	hypothetical protein								class 1	#ff4646	1.0	4.33830539040107	0.182012888861854	0.807363157066673
CPSG_05259		0.783287529908849	0.0472366858614633	0.887595104087445	11.0	13.0	53.0	46.0	15.0	6.0	22.0	81.0	1.37862	2.42507	6.99041	7.22687	1.58383	0.856037	4.27229	10.4334	EFW18573.1	conserved hypothetical protein	CIMG_00503	XM_001246731.2	hypothetical protein				D8B26_005336	class 1	#ff4646	1.0	1.58861046163416	0.122380673771542	0.334466784491067
CPSG_06389	AMY2	0.384725100137925	0.00108968794719469	0.699627175592347	102.0	108.0	495.0	401.0	98.0	72.0	300.0	540.0	4.58314	7.22299	23.4069	22.5865	3.70984	3.68287	20.8868	24.9371	EFW17121.1	alpha-amylase	CIMG_04544	XM_001245102.2	alpha-amylase AmyA	HISTO_ZL.Contig1161a.eannot.1153.final_new	alpha-amylase AmyA	I7I48_09164	D8B26_003879	class 1	#ff4646	1.0	1.66846960750411	0.114734550514523	0.364964329282521
CPSG_08759		0.167589636520137	0.000287891869625581	0.543664193339161	380.0	290.0	1600.0	1370.0	311.0	226.0	985.0	1803.0	32.4695	36.8824	143.876	146.742	22.3881	21.9832	130.411	158.335	EFW14752.1	conserved hypothetical protein	CIMG_07455	XM_001240291.2	hypothetical protein				D8B26_008347	class 1	#ff4646	1.0	1.72406295013311	0.13710945966	0.388449307156348
CPSG_00232		0.94463277878657	0.0179374215004282	0.992582994400498	11.0	9.0	82.0	32.0	10.0	9.0	33.0	76.0	1.27409	1.55161	9.99536	4.64623	0.975831	1.1867	5.92257	9.04713	EFW22333.1	hypothetical protein	CIMG_12688	XM_004445610.1	hypothetical protein					class 1	#ff4646	1.0	1.90968474633218	0.0068224952864655	0.135526645597089
CPSG_00142	AMD1	0.721920695158151	0.000952077006624693	0.990828034173451	616.0	593.0	2445.0	2289.0	693.0	482.0	2080.0	2566.0	17.5224	25.1071	73.1925	81.6205	16.6078	15.6081	91.6776	75.0166	EFW22243.1	AMP deaminase	CIMG_02288	XM_001248516.2	AMP deaminase	HISTO_DU.Contig190.Fgenesh_Aspergillus.81.final_new	AMP deaminase	I7I48_12066	D8B26_001041	class 1	#ff4646	1.0	1.54649751829201	0.00521920899561046	0.12263243080574
CPSG_05176		0.882027980041133	0.00746010172943133	0.989790158255847	36.0	28.0	119.0	101.0	40.0	23.0	73.0	153.0	3.11815	3.6098	10.8472	10.9662	2.91891	2.26784	9.79727	13.6199	EFW18490.1	hypothetical protein								class 1	#ff4646	1.0	1.34160932941379	0.00738701267880959	0.112394417994818
CPSG_04974		0.926968825040932	0.00554038734464778	0.987072242565112	39.0	22.0	150.0	88.0	33.0	26.0	84.0	157.0	3.26934	2.74504	13.2331	9.2474	2.33064	2.48118	10.9109	13.5264	EFW18287.1	hypothetical protein								class 1	#ff4646	1.0	1.51198940314225	-0.0239655841184154	0.0894997672311424
CPSG_04277		0.538289308060548	9.24012319752873e-05	0.679544262646245	16.0	23.0	10963.0	8494.0	7.0	23.0	9740.0	13296.0	1.58051	3.3817	1139.68	1051.8	0.582562	2.5864	1490.82	1349.86	EFW18731.1	conserved hypothetical protein	CIMG_03061	XM_001243619.2	hypothetical protein				D8B26_005547	class 1	#ff4646	1.0	8.54496461863207	-0.265678309471047	0.652887960662655
CPSG_00229		0.961706949058009	0.000936060870317664	0.912036516779194	156.0	79.0	640.0	515.0	124.0	105.0	536.0	572.0	23.2706	17.5405	100.471	96.3014	15.5837	17.8305	123.89	87.6937	EFW22330.1	hypothetical protein				HISTO_JG.Contig206.genewise.58.final_new	CCAAT-binding transcription factor HapB	I7I48_05483	D8B26_000967	class 1	#ff4646	1.0	1.90992534575268	0.0467432398340124	0.055940469236941
CPSG_03197		0.966881490428097	0.00696648728094149	0.88403647881004	8.0	7.0	55.0	34.0	8.0	7.0	24.0	63.0	2.20829	2.87603	15.9773	11.7648	1.86046	2.19965	10.2651	17.8729	EFW20022.1	predicted protein								class 1	#ff4646	1.0	2.03991219362976	0.0939857751089779	0.0660444292635008
CPSG_10121		0.943357710248905	0.000260823738176366	0.505707836952462	10.0	5.0	382.0	270.0	6.0	8.0	278.0	272.0	1.76182	1.29748	68.721	57.7641	0.883645	1.49851	73.5475	47.7458	EFW13310.1	conserved hypothetical protein							D8B26_005403	class 1	#ff4646	1.0	4.95811431061365	0.236131376674447	0.136348413389829
CPSG_04692	ALDR1	0.540754688453378	7.04989069820082e-05	0.373480098585493	19.0	30.0	9475.0	8429.0	12.0	24.0	5273.0	8018.0	1.4328	3.36731	751.947	796.801	0.762394	2.06032	616.138	621.422	EFW19147.1	aldehyde reductase	CIMG_10264	XM_001239241.2	aldehyde reductase	HISTO_ZZ.Contig127b.Fgenesh_histo.85.final_new	aldehyde reductase ALD1, conidia-enriched transcript	I7I48_11572	D8B26_007314	class 1	#ff4646	1.0	8.13908404769528	0.441240961466184	0.540699702156368
CPSG_06170		0.962259734135384	0.00863640430972988	0.861488568673815	17.0	21.0	73.0	75.0	19.0	18.0	53.0	87.0	2.17677	4.00233	9.837	12.0383	2.04967	2.62378	10.5154	11.4491	EFW16902.1	hypothetical protein	CIMG_11010	XM_012358985.1	hypothetical protein					class 1	#ff4646	1.0	1.53268646219189	0.0866683133302817	0.0764239938852752
CPSG_03527		0.433053184342165	9.90791467054269e-05	0.539853519135707	81.0	54.0	702.0	521.0	68.0	48.0	448.0	670.0	6.96816	6.91444	63.5544	56.1839	4.92842	4.70072	59.7171	59.2374	EFW20353.1	acetate kinase	CIMG_03756	XM_001244314.2	acetate kinase	HISTO_ZL.Contig658.eannot.1243.final_new	acetate kinase, conidia-enriched transcript	I7I48_01484	D8B26_003254	class 1	#ff4646	1.0	2.74494772878025	0.123503529362156	0.280208590640226
CPSG_09480		0.608201567101138	0.000774787489867659	0.679122300953833	69.0	82.0	637.0	454.0	79.0	48.0	325.0	686.0	16.7047	29.5483	162.295	137.78	16.1132	13.2288	121.916	170.688	EFW13827.1	conserved hypothetical protein	CIMG_06820	XM_001242923.2	hypothetical protein					class 1	#ff4646	1.0	2.43012411490458	0.15125767902141	0.311855097643916
CPSG_05519		0.828931169129039	0.00310275696965111	0.693057256602681	23.0	14.0	99.0	64.0	22.0	13.0	57.0	89.0	4.52882	4.10313	20.5149	15.7972	3.64961	2.91401	17.3908	18.0109	EFW17882.1	predicted protein	CIMG_12231	XM_012358602.1	hypothetical protein				D8B26_004787	class 1	#ff4646	1.0	1.68133353330482	0.144064646360824	0.150917496091946
CPSG_07700		0.773883964368414	0.00279907988872415	0.800614463011883	709.0	667.0	2131.0	1780.0	717.0	635.0	1524.0	2161.0	40.4785	56.6806	128.038	127.391	34.4877	41.2708	134.819	126.801	EFW15262.1	conserved hypothetical protein	CIMG_04801	XM_001245359.2	hypothetical protein	HISTO_FE.Contig19.Fgenesh_histo.280.final_new	DUF2414 superfamily domain-containing protein	I7I48_08921	D8B26_008166	class 1	#ff4646	1.0	1.07254014642676	0.0790599667138014	0.0943691654690388
CPSG_08168		0.736845146599102	0.000480670523289705	0.506820713620657	183.0	153.0	1019.0	915.0	226.0	105.0	663.0	1050.0	9.16629	11.4068	53.7146	57.452	9.53711	5.98718	51.4569	54.053	EFW15731.1	conserved hypothetical protein	CIMG_00946	XM_001247174.2	hypothetical protein	HISTO_HS.Contig68.Fgenesh_histo.119.final_new	DUF2183 superfamily domain-containing protein	I7I48_06922	D8B26_002202	class 1	#ff4646	1.0	2.0988669106883	0.189390780511903	0.158271575292336
CPSG_10209		0.648537308568194	0.000535621489540811	0.691043523232384	14.0	12.0	143.0	103.0	12.0	10.0	94.0	180.0	3.23891	4.13221	34.8164	29.871	2.33894	2.63367	33.6967	42.7989	EFW13204.1	hypothetical protein								class 1	#ff4646	1.0	2.75690294731772	-0.132444248968789	0.296924504553177
CPSG_06397		0.393507361949191	0.000379958365031315	0.908284021478729	39.0	123.0	3678.0	3484.0	38.0	34.0	2748.0	5471.0	6.26031	29.3877	621.325	701.053	5.13903	6.21299	683.495	902.581	EFW17129.1	conserved hypothetical protein	CIMG_04551	XM_001245109.2	hypothetical protein				D8B26_003887	class 1	#ff4646	1.0	5.34696917433674	-0.110418181097397	0.920660999106182
CPSG_08706	XBP1	0.443297748506012	0.000355325534902509	0.997369381864384	141.0	106.0	953.0	627.0	131.0	79.0	691.0	846.0	7.94761	8.89311	56.531	44.3023	6.22093	5.06915	60.3509	49.0091	EFW14699.1	conserved hypothetical protein	CIMG_02834	XM_001249062.2	APSES transcription factor Xbp1	HISTO_KF.Contig597.eannot.1484.final_new	APSES transcription factor Xbp1	I7I48_02627	D8B26_000624	class 1	#ff4646	1.0	2.22495717390318	0.000841567285026379	0.320414802544928
CPSG_06417		0.782272050084651	0.00552542108221522	0.942256298049156	3.0	1.0	23.0	16.0	2.0	1.0	10.0	30.0	1.24798	0.619178	10.0691	8.34348	0.700942	0.473561	6.44575	12.8261	EFW17149.1	predicted protein	CIMG_11343	XM_012358417.1	hypothetical protein				D8B26_003905	class 1	#ff4646	1.0	2.65134533154227	0.0745189379739879	0.327362847180512
CPSG_10143		0.625810615393713	0.000834898580548625	0.838342813827408	3.0	0.0	108.0	81.0	0.0	1.0	60.0	115.0	0.24545	0	9.29911	8.30746	0	0.0931391	7.60643	9.67004	EFW13274.1	conserved hypothetical protein	CIMG_04685	XM_001245243.2	hypothetical protein				D8B26_004002	class 1	#ff4646	1.0	5.65295324834571	0.134290050403607	0.789185444204064
CPSG_10203	ISR1	0.598529736810953	0.000792555786082522	0.933053101053835	42.0	28.0	779.0	502.0	18.0	37.0	633.0	572.0	3.60612	3.57831	70.3888	54.0301	1.30205	3.61645	84.2135	50.4748	EFW13198.1	conserved hypothetical protein	CIMG_07645	XM_001240481.1	serine/threonine protein kinase	HISTO_ZL.Contig1161c-snap.29.final_new	protein kinase	I7I48_09477	D8B26_008179	class 1	#ff4646	1.0	3.73271188825931	0.058384945204577	0.531166157924726
CPSG_01035		0.0722609092250611	0.00186395980436135	0.179492918481755	230.0	408.0	2331.0	2109.0	159.0	84.0	1073.0	1698.0	8.65748	22.8588	92.3383	99.5135	5.04228	3.59943	62.5822	65.6886	EFW23136.1	hypothetical protein	CIMG_06062	XM_001242165.2	hypothetical protein	HISTO_GI.Contig382-snap.53.final_new	DUF500 domain-containing protein	I7I48_00941	D8B26_006655	class 1	#ff4646	1.0	2.4720165200168	0.699555116213756	1.405259492625
CPSG_04412		0.104274971655094	0.00132207295735373	0.119776472034985	39.0	45.0	342.0	285.0	23.0	12.0	121.0	304.0	2.29614	3.94345	21.1902	21.0339	1.14085	0.804276	11.0384	18.3948	EFW18866.1	conserved hypothetical protein	CIMG_10002	XM_001238979.2	hypothetical protein	HISTO_DM.Contig933.Fgenesh_histo.2.final_new	hypothetical protein	I7I48_08011	D8B26_007095	class 1	#ff4646	1.0	2.48168400632312	0.644025510059381	1.32455195782676
CPSG_06063		0.398149358871972	0.0401658489166208	0.509421152071256	3.0	1.0	12.0	13.0	2.0	0.0	10.0	7.0	1.0069	0.49957	4.23861	5.46955	0.565539	0	5.20061	2.41464	EFW17620.1	conserved hypothetical protein	CIMG_05256	XM_001245814.1	hypothetical protein					class 1	#ff4646	1.0	2.03714468547798	0.560918465779103	1.0858401382765
CPSG_01086		0.262194243209427	0.0102289314627648	0.279421255436176	2.0	1.0	13.0	14.0	1.0	0.0	9.0	7.0	0.282189	0.21001	1.93032	2.47617	0.118871	0	1.96762	1.01507	EFW23188.1	conserved hypothetical protein							D8B26_006695	class 1	#ff4646	1.0	2.40121841234087	0.734236108391674	1.21383023731778
CPSG_02308		0.170985065537192	0.00369104848604546	0.229668571414637	77.0	57.0	246.0	184.0	53.0	40.0	115.0	231.0	4.53039	4.99172	15.232	13.5708	2.62716	2.67914	10.4841	13.9684	EFW20465.1	conserved hypothetical protein	CIMG_03642	XM_001244200.2	hypothetical protein				D8B26_003159	class 1	#ff4646	1.0	1.2458873525694	0.346156437403046	0.587545994031441
CPSG_04627		0.0843537202245023	0.00121876114650639	0.154966849155064	422.0	296.0	1230.0	992.0	255.0	259.0	676.0	1107.0	15.1632	15.8307	46.5112	44.6818	7.7194	10.5942	37.6367	40.8802	EFW19081.1	conserved hypothetical protein	CIMG_12529	XM_004444657.1	hypothetical protein	HISTO_ZT.Contig174.eannot.1450.final_new	DUF1640 superfamily domain-containing protein	I7I48_06063	D8B26_007260	class 1	#ff4646	1.0	1.20590058413565	0.330867305251664	0.543757583202511
CPSG_08743		0.160399077923306	0.00172655642539253	0.108446671313562	15.0	20.0	137.0	143.0	11.0	5.0	57.0	118.0	2.25656	4.47832	21.6896	26.967	1.39416	0.856279	13.2867	18.2442	EFW14736.1	conserved hypothetical protein	CIMG_02886	XM_001249114.2	hypothetical protein				D8B26_000593	class 1	#ff4646	1.0	2.57376661270984	0.714986513157486	1.17901319039388
CPSG_00331		0.0578638186193637	0.00104520528880724	0.402868337276256	212.0	414.0	3798.0	2980.0	113.0	80.0	2007.0	2729.0	9.67788	28.1303	182.463	170.531	4.34599	4.15743	141.964	128.037	EFW22432.1	NAD binding Rossmann fold oxidoreductase	CIMG_02470	XM_001248698.2	NAD binding Rossmann fold oxidoreductase	HISTO_ZT.Contig181.genewise.118.final_new	NAD binding oxidoreductase	I7I48_06419	D8B26_000885	class 1	#ff4646	1.0	3.12288364717542	0.494577949317153	1.64444076062329
CPSG_05861		0.274145147698002	0.00712580797882514	0.480355680518742	19.0	8.0	103.0	72.0	11.0	3.0	39.0	103.0	2.16672	1.3579	12.3612	10.2926	1.05684	0.389458	6.89131	12.0719	EFW17418.1	conserved hypothetical protein	CIMG_05503	XM_001246061.1	hypothetical protein	HISTO_DA.Contig93.Fgenesh_histo.248.final_new			D8B26_000148	class 1	#ff4646	1.0	2.29426562656421	0.379080815567911	1.08444527629577
CPSG_07018		0.0611260914731811	0.000283838594095724	0.0736067344694343	5.0	8.0	170.0	129.0	2.0	1.0	78.0	108.0	0.466846	1.11179	16.7043	15.0986	0.157326	0.10629	11.2846	10.3637	EFW16502.1	conserved hypothetical protein	CIMG_11655	XM_012358634.1	serine/threonine protein kinase	HISTO_GI.Contig382.eannot.1257.final_new			D8B26_005822	class 1	#ff4646	1.0	4.04397493436809	0.674420283707926	1.84706305346489
CPSG_00730		0.115914584936727	0.000958478885104634	0.141481401031432	5.0	7.0	87.0	56.0	2.0	2.0	40.0	50.0	0.706598	1.47242	12.9389	9.92047	0.238122	0.321753	8.75892	7.26208	EFW22831.1	hypothetical protein	CIMG_06343	XM_001242446.1	RTA1 domain-containing protein				D8B26_006406	class 1	#ff4646	1.0	3.05546381645493	0.640150938808989	1.41133696757206
CPSG_08063		0.0739632314962826	0.000393973686130635	0.0684877173806025	11.0	11.0	170.0	134.0	3.0	5.0	75.0	116.0	1.83556	2.73211	29.8539	28.0299	0.421758	0.949809	19.3921	19.894	EFW15626.1	conserved hypothetical protein	CIMG_12831	XM_001247073.2	hypothetical protein				D8B26_002279	class 1	#ff4646	1.0	3.30124374666519	0.669490197821678	1.46944946384587
CPSG_08350	LEU1	0.0509236809749858	0.00188523743013697	0.397681170449373	1088.0	1124.0	5479.0	4842.0	723.0	578.0	3912.0	3791.0	39.6891	61.0294	210.339	221.416	22.2202	24.0027	221.121	142.13	EFW15162.1	3-isopropylmalate dehydratase	CIMG_13255	XM_001241041.2	3-isopropylmalate dehydratase, large subunit	HISTO_DM.Contig93.eannot.1686.final_new	3-isopropylmalate dehydratase	I7I48_07450	D8B26_004501	class 1	#ff4646	1.0	1.77951465439489	0.369830327673471	0.851925164395127
CPSG_01146		0.0683518980157643	0.000729079590785281	0.148313988736679	169.0	99.0	528.0	447.0	89.0	82.0	311.0	465.0	9.33	8.13505	30.6764	30.9346	4.13953	5.15347	26.6038	26.3838	EFW23247.1	conserved hypothetical protein	CIMG_07083	XM_001243186.2	hypothetical protein					class 1	#ff4646	1.0	1.45735681018039	0.331311635534095	0.68661536144533
CPSG_10078	PRY1	0.0781224223036286	0.000858214081101247	0.140545143028208	129.0	106.0	704.0	670.0	62.0	56.0	308.0	724.0	15.7226	19.2297	90.2993	102.365	6.36639	7.76988	58.1667	90.6907	EFW13331.1	conserved hypothetical protein	CIMG_12472	XM_012358371.1	recyclin-1	HISTO_ZY.Contig518.eannot.1173.final_new	extracellular SCP domain-containing protein Pry1	I7I48_10478	D8B26_007073	class 1	#ff4646	1.0	2.11937177053039	0.492523785083248	1.05431023400798
CPSG_07150		0.0608432212059628	0.000305355068815464	0.0914741127522839	49.0	82.0	1219.0	1109.0	16.0	20.0	510.0	991.0	4.57028	11.3839	119.654	129.664	1.25728	2.12357	73.7063	94.9967	EFW16100.1	oxidoreductase	CIMG_06594	XM_001242697.2	oxidoreductase	HISTO_LG.Contig392.eannot.1811.final_new	oxidoreductase	I7I48_03578	D8B26_006177	class 1	#ff4646	1.0	3.80884298012694	0.682976422896531	1.83452122867158
CPSG_09484		0.05461721495191	0.00043861043148829	0.0970030032939442	42.0	53.0	399.0	343.0	19.0	19.0	201.0	315.0	3.12732	5.87393	31.266	32.0154	1.19191	1.61052	23.1903	24.1058	EFW13831.1	conserved hypothetical protein	CIMG_06825	XM_004445359.1	BRCT domain-containing protein, variant				D8B26_005983	class 1	#ff4646	1.0	2.56140183561712	0.529626622949656	1.33352097476647
CPSG_01602		0.147998447159263	0.000720782756264168	0.0766877843519796	41.0	122.0	2726.0	2746.0	10.0	29.0	796.0	1612.0	2.09269	9.26852	146.427	175.696	0.430018	1.68503	62.9537	84.5618	EFW21444.1	D-isomer specific 2-hydroxyacid dehydrogenase	CIMG_01569	XM_001247797.2	D-isomer specific 2-hydroxyacid dehydrogenase	HISTO_ZZ.Contig127b.eannot.1437.final_new	D-isomer specific 2-hydroxyacid dehydrogenase	I7I48_11681		class 1	#ff4646	1.0	4.92777439117752	1.26451966944891	2.05963080909622
CPSG_04419		0.125137344786505	0.000603310448412597	0.0732816200904064	24.0	25.0	213.0	161.0	16.0	10.0	85.0	163.0	3.29192	5.10397	30.7463	27.6825	1.84894	1.56145	18.0653	22.9781	EFW18874.1	hypothetical protein								class 1	#ff4646	1.0	2.48681647839403	0.616855406188897	0.961610683895077
CPSG_03971		0.106902845427133	0.000480670523289705	0.071131817191213	53.0	21.0	783.0	531.0	7.0	20.0	322.0	432.0	3.04552	1.79612	47.3504	38.2492	0.338883	1.3083	28.6701	25.5128	EFW19587.1	conserved hypothetical protein	CIMG_09412	XM_001239790.2	hypothetical protein	HISTO_GI.Contig382.Fgenesh_histo.14.final_new	hypothetical protein	I7I48_00912	D8B26_007795	class 1	#ff4646	1.0	3.77573295471408	0.778168976444753	1.61501624039704
CPSG_06003	GAC1	0.108092001081068	0.00742037715383484	0.543532176731214	833.0	1748.0	15679.0	13308.0	793.0	319.0	7870.0	9764.0	20.9568	65.4564	415.121	419.696	16.8082	9.13612	306.791	252.463	EFW17560.1	conserved hypothetical protein				HISTO_DA.Contig93.Fgenesh_Neurospora.21.final_new	protein phosphatase regulatory subunit Gac1	I7I48_08391	D8B26_000261	class 1	#ff4646	1.0	3.12411962991993	0.68971566408343	1.33220701525624
CPSG_00434		0.0977142991549003	0.000794235643412491	0.197176470563963	135.0	106.0	453.0	391.0	94.0	76.0	295.0	397.0	10.2502	11.9794	36.1971	37.215	6.01303	6.56906	34.7064	30.9798	EFW22535.1	conserved hypothetical protein	CIMG_02571	XM_001248799.2	hypothetical protein				D8B26_000799	class 1	#ff4646	1.0	1.37878269646224	0.282415614830533	0.566556714347548
CPSG_06677		0.0470710100912658	0.00023213496531116	0.0862685404122562	280.0	161.0	1326.0	981.0	148.0	117.0	646.0	1110.0	20.2036	17.2913	100.691	88.7324	8.99704	9.61055	72.2257	82.3158	EFW16718.1	hypothetical protein								class 1	#ff4646	1.0	1.97277575619506	0.406187734495833	0.77333045576793
CPSG_05037		0.160399077923306	0.000844045660349737	0.129597083235315	28.0	29.0	369.0	282.0	8.0	20.0	189.0	228.0	4.16277	6.41729	57.7333	52.5551	1.00203	3.38489	43.5385	34.8375	EFW18351.1	hypothetical protein								class 1	#ff4646	1.0	3.07142564762376	0.631258721937872	1.22675878261824
CPSG_09256		0.0587973561169116	0.000185284568369693	0.0374753325833596	60.0	39.0	639.0	578.0	34.0	12.0	309.0	464.0	4.01848	3.88781	45.0388	48.5266	1.91847	0.914918	32.0669	31.9387	EFW14182.1	conserved hypothetical protein	CIMG_00646	XM_001246874.2	hypothetical protein	HISTO_BP.Contig457.Fgenesh_Aspergillus.180.final_new	hypothetical protein	I7I48_04052	D8B26_002448	class 1	#ff4646	1.0	3.19346403356772	0.658999324662905	1.27295413006279
CPSG_00467		0.132414588864265	0.00122983313435391	0.134611848968495	659.0	422.0	1674.0	1306.0	460.0	406.0	958.0	1423.0	30.749	29.3081	82.2009	76.3888	18.0829	21.5656	69.2625	68.2399	EFW22568.1	6-phosphofructo-2-kinase	CIMG_02619	XM_001248847.2	6-phosphofructo-2-kinase	HISTO_ZL.Contig1131.Fgenesh_Aspergillus.149.final_new	6-phosphofructo-2-kinase/fructose-2, 6-bisphosphatase	I7I48_10034	D8B26_000776	class 1	#ff4646	1.0	1.04545669388208	0.31880814429377	0.367852512997859
CPSG_00878		0.0582300630848684	0.000246410114604372	0.0164505207671182	107.0	97.0	674.0	504.0	73.0	49.0	287.0	439.0	5.67045	7.65131	37.5898	33.4816	3.25929	2.95611	23.567	23.9104	EFW22979.1	conserved hypothetical protein	CIMG_06205	XM_001242308.2	hypothetical protein				D8B26_006526	class 1	#ff4646	1.0	2.09097790952826	0.694350815829018	0.812744124517514
CPSG_09678		0.123933010617372	0.000856251086435177	0.0671599736727774	261.0	124.0	890.0	729.0	124.0	123.0	418.0	699.0	17.4277	12.324	62.541	61.0195	6.97569	9.34964	43.2477	47.9695	EFW13639.1	subtilase	CIMG_09744	XM_001240122.2	subtilisin-like protease				D8B26_002603	class 1	#ff4646	1.0	1.6998792195609	0.549104164169862	0.647033533396335
CPSG_02846		0.405907321515531	0.0102108297811241	0.282366980007185	17.0	6.0	79.0	78.0	6.0	5.0	23.0	90.0	10.654	5.59688	52.1036	61.2775	3.16798	3.56718	22.3347	57.969	EFW21003.1	conserved hypothetical protein	CIMG_12821	XM_004445808.1	hypothetical protein				D8B26_002723	class 1	#ff4646	1.0	2.41469555596762	0.670063003948093	0.940826498441816
CPSG_08206		0.157303462698112	0.00111087383190316	0.0880225462463601	6.0	4.0	44.0	33.0	3.0	2.0	18.0	29.0	0.975495	0.967974	7.52839	6.72557	0.410924	0.370164	4.53455	4.84574	EFW15018.1	conserved hypothetical protein	CIMG_08500	XM_001241336.2	hypothetical protein				D8B26_004613	class 1	#ff4646	1.0	2.40213920859979	0.702583594579126	0.940277460198361
CPSG_09454		0.0372625574789023	0.000159781381821554	0.019261541831084	280.0	164.0	1742.0	1419.0	133.0	108.0	876.0	1027.0	10.7543	9.37554	70.412	68.3198	4.30368	4.72212	52.1332	40.5398	EFW14087.1	conserved hypothetical protein	CIMG_07651	XM_001240487.2	hypothetical protein				D8B26_008173	class 1	#ff4646	1.0	2.42450336731601	0.707265482173371	0.921017731075946
CPSG_06848		0.341204017364495	0.00710211208834392	0.202253007914945	13.0	5.0	82.0	76.0	2.0	7.0	25.0	71.0	1.19244	0.682642	7.91558	8.73873	0.154557	0.73094	3.55321	6.69329	EFW16332.1	predicted protein	CIMG_11625	XM_012358620.1	hypothetical protein	HISTO_AZ.Contig47.Fgenesh_Neurospora.77.final_new	glycoside hydrolase	I7I48_00312	D8B26_005679	class 1	#ff4646	1.0	2.73818676397281	0.817504061984469	1.1378244654097
CPSG_07043		0.327327076061045	0.0114830788669501	0.322956483934413	248.0	175.0	673.0	489.0	147.0	187.0	331.0	616.0	14.9284	15.6794	42.6337	36.8988	7.45497	12.8143	30.8729	38.1094	EFW16527.1	conserved hypothetical protein	CIMG_06048	XM_001242151.2	hypothetical protein	HISTO_GY.Contig460.Fgenesh_Aspergillus.132.final_new	hypothetical protein	I7I48_05096	D8B26_005845	class 1	#ff4646	1.0	1.02541135260962	0.314437780242693	0.422543031250673
CPSG_05526		0.207557952583994	0.00184431896849179	0.165174694650179	103.0	66.0	329.0	228.0	77.0	51.0	169.0	264.0	5.0675	4.83315	17.0345	14.0615	3.19164	2.85639	12.8834	13.349	EFW17889.1	conserved hypothetical protein	CIMG_08764	XM_001241600.2	WD repeat protein				D8B26_004780	class 1	#ff4646	1.0	1.28906435302335	0.355799742869157	0.462855543425348
CPSG_08796	SFK1	0.0374207418132067	0.000156667169904057	0.0354475296822657	404.0	248.0	2302.0	1692.0	221.0	173.0	1170.0	1455.0	23.6443	21.6036	141.783	124.133	10.8969	11.5261	106.101	87.5177	EFW14538.1	hypothetical protein	CIMG_11931	XM_012358740.1	FK506 suppressor Sfk1	HISTO_ER.Contig17.Fgenesh_histo.69.final_new	FK506 suppressor Sfk1	I7I48_09755	D8B26_006928	class 1	#ff4646	1.0	2.19166848293424	0.568331168194701	0.773688921374016
CPSG_00348	GLT1	0.030579304946329	0.000365068476645074	0.394943073577243	246.0	163.0	868.0	701.0	146.0	100.0	536.0	874.0	3.08745	3.04497	11.4603	11.0249	1.54285	1.42875	10.4231	11.2715	EFW22449.1	glutamate synthase	CIMG_02486	XM_001248714.2	glutamate synthase, NADH/NADPH, small subunit	HISTO_ZW.Contig245.Fgenesh_histo.47.final_new	glutamate synthase	I7I48_04839	D8B26_000869	class 1	#ff4646	1.0	1.5191225647324	0.165337607936792	0.796573732016698
CPSG_02340	ISH1	0.0550301711185051	0.000968506763003725	0.735760436055295	228.0	492.0	6809.0	5109.0	102.0	85.0	4098.0	5468.0	11.2174	36.0289	352.546	315.09	4.22788	4.76064	312.404	276.486	EFW20497.1	conserved hypothetical protein	CIMG_03614	XM_001244172.2	hypothetical protein	HISTO_JG.Contig207.genewise.57.final_new	stress response protein ish1, conidia-enriched transcript	I7I48_05790	D8B26_003133	class 1	#ff4646	1.0	3.75859112001564	0.286142576725149	1.85539793311354
CPSG_09924		0.176304562316241	0.00297978272312006	0.62290536994079	61.0	19.0	245.0	177.0	17.0	20.0	133.0	235.0	4.93612	2.28844	20.864	17.9544	1.15897	1.84237	16.6761	19.544	EFW13472.1	conserved hypothetical protein								class 1	#ff4646	1.0	2.10124650321999	0.207948234528812	1.02195644354449
CPSG_01083		0.271336128097007	0.00604462802277929	0.691190057027424	4.0	4.0	31.0	32.0	1.0	3.0	22.0	31.0	0.627309	0.933709	5.11634	6.29091	0.132126	0.535591	5.34604	4.99657	EFW23184.1	conserved hypothetical protein								class 1	#ff4646	1.0	2.39969444749932	0.240292812641979	1.06689907637554
CPSG_09173		0.106230659571805	0.00056345988722639	0.39458683728906	2.0	1.0	79.0	54.0	0.0	0.0	28.0	79.0	0.164545	0.122457	6.84002	5.56916	0	0	3.56944	6.6799	EFW14099.1	conserved hypothetical protein	CIMG_02986	XM_001243544.2	hypothetical protein				D8B26_002520	class 1	#ff4646	1.0	4.65076054910776	0.402033574202115	2.0314106859575
CPSG_04478		0.227244678921547	0.00505481290304396	0.842397353686295	301.0	158.0	776.0	536.0	166.0	172.0	519.0	715.0	21.0504	16.4468	57.1125	46.9894	9.78065	13.6934	56.2404	51.3911	EFW18932.1	conserved hypothetical protein	CIMG_10062	XM_001239039.2	serine/threonine protein kinase				D8B26_007136	class 1	#ff4646	1.0	1.11059238001085	0.0674205780614709	0.470164286399446
CPSG_03376		0.098405709455985	0.000687637463538659	0.306295660128559	45.0	59.0	418.0	350.0	22.0	27.0	228.0	385.0	1.80831	3.52893	17.6772	17.6308	0.744818	1.23514	14.1966	15.9005	EFW20201.1	conserved hypothetical protein	CIMG_03897	XM_001244455.2	hypothetical protein				D8B26_003366	class 1	#ff4646	1.0	2.4865136599532	0.338486801752862	1.11809585362569
CPSG_01224		0.333742701244933	0.0111149154006522	0.691112285568215	224.0	98.0	484.0	390.0	118.0	117.0	283.0	524.0	26.2194	17.0738	59.6205	57.2243	11.6365	15.5902	51.3273	63.0368	EFW23325.1	conserved hypothetical protein	CIMG_07151	XM_001243254.2	hypothetical protein	HISTO_GY.Contig460.eannot.1736.final_new			D8B26_006818	class 1	#ff4646	1.0	1.08595294940183	0.140457297917275	0.443241725858149
CPSG_02215		0.388021628419309	0.00447924166844272	0.256800735082121	0.0	6.0	74.0	59.0	0.0	0.0	28.0	39.0	0	7.96804	69.4829	65.9878	0	0	38.7094	35.7621	EFW22058.1	predicted protein								class 1	#ff4646	1.0	4.89440409913877	0.975333513704149	1.79834389010751
CPSG_03331		0.202554897972431	0.0017884255835693	0.308181599829272	31.0	45.0	242.0	199.0	29.0	14.0	130.0	210.0	1.80647	3.94401	14.9112	14.6223	1.44019	0.926332	11.7914	12.6686	EFW20156.1	hypothetical protein							D8B26_003403	class 1	#ff4646	1.0	2.1545249836782	0.382312865058942	0.867993481205666
CPSG_08899		0.214043421072422	0.00167488985352382	0.280662043761092	27.0	12.0	119.0	127.0	15.0	7.0	71.0	116.0	9.7252	6.43348	45.1084	57.343	4.5519	2.87027	39.6261	42.9419	EFW14641.1	conserved hypothetical protein	CIMG_07367	XM_001243470.2	hypothetical protein				D8B26_007013	class 1	#ff4646	1.0	2.26199763554956	0.4001586095845	0.86409563840782
CPSG_08486		0.229586212572814	0.00183717198842912	0.457832827344629	415.0	159.0	1251.0	1046.0	199.0	180.0	766.0	1171.0	12.0762	6.88668	38.3103	38.1554	4.87868	5.96274	34.5382	35.021	EFW14828.1	Ser/Thr protein phosphatase	CIMG_04979	XM_001245537.2	Ser/Thr protein phosphatase	HISTO_LY.Contig16.Fgenesh_histo.15.final_new	serine/threonine phosphatase	I7I48_11250	D8B26_000510	class 1	#ff4646	1.0	1.68004134612343	0.251684845085001	0.55537481261971
CPSG_03757		0.494593716574651	0.00927635566774715	0.47180011983176	2.0	2.0	40.0	26.0	0.0	3.0	20.0	23.0	0.968252	1.44118	20.3795	15.7788	0	1.65337	15.0029	11.4439	EFW19373.1	conserved hypothetical protein	CIMG_09205	XM_001239583.2	hypothetical protein					class 1	#ff4646	1.0	3.30022816191569	0.587355203980763	1.04512356832097
CPSG_09539		0.375256326711438	0.00423333556432412	0.434875018433507	1.0	0.0	9.0	7.0	0.0	0.0	5.0	6.0	0.86924	0	8.233	7.62745	0	0	6.73438	5.36018	EFW13886.1	predicted protein								class 1	#ff4646	1.0	2.82050829616903	0.490175588314086	0.892671745235762
CPSG_00689		0.412671147598698	0.00464839681349636	0.278970992420399	1.0	0.0	11.0	7.0	0.0	0.0	3.0	8.0	0.84714	0	9.80672	7.43353	0	0	3.9379	6.9652	EFW22790.1	conserved hypothetical protein	CIMG_06384	XM_001242487.2	hypothetical protein				D8B26_006365	class 1	#ff4646	1.0	2.96349302412037	0.727597125610634	0.892671745235764
CPSG_07035		0.0937738994835405	0.000274347939365103	0.105424662938412	288.0	283.0	2483.0	2070.0	244.0	125.0	1365.0	1704.0	26.4994	38.7579	240.434	238.757	18.9147	13.0932	194.61	161.139	EFW16519.1	BAR domain-containing protein	CIMG_06040	XM_001242143.2	BAR domain-containing protein	HISTO_GY.Contig460.eannot.1797.final_new	BAR domain-containing protein	I7I48_05103		class 1	#ff4646	1.0	2.57043157582092	0.545343627063922	0.741283713306432
CPSG_08351		0.271861367145301	0.00159419561251552	0.235413928068121	37.0	31.0	155.0	135.0	31.0	19.0	100.0	127.0	7.64213	9.53026	33.6915	34.9533	5.39437	4.46742	32.0037	26.9591	EFW15163.1	hypothetical protein								class 1	#ff4646	1.0	1.65288187092539	0.347099134939847	0.518701269297828
CPSG_07743		0.0621652811744585	0.0020326754872839	0.806866394528116	53.0	38.0	255.0	218.0	29.0	10.0	208.0	232.0	9.74314	10.3977	49.3332	50.2367	4.49146	2.09273	59.2481	43.8328	EFW15306.1	hypothetical protein								class 1	#ff4646	1.0	1.9438061810557	0.100261768824842	1.39898322915175
CPSG_07096		0.0889224179563133	0.00354429238019038	0.83888394653091	1.0	4.0	40.0	26.0	0.0	0.0	22.0	37.0	0.0981256	0.584215	4.13065	3.19814	0	0	3.34497	3.73141	EFW16046.1	aminotransferase	CIMG_06547	XM_001242650.2	hypothetical protein	HISTO_DY.Contig31.genewise.23.final_new	hypothetical protein	I7I48_03516	D8B26_006224	class 1	#ff4646	1.0	3.29262121431473	0.153217104782939	2.3854651548949
CPSG_07976		0.249237965774609	0.043920614998342	0.979970856388081	13.0	4.0	29.0	22.0	4.0	4.0	18.0	32.0	1.94577	0.891125	4.56796	4.12774	0.504399	0.681552	4.17454	4.92251	EFW15539.1	hypothetical protein	CIMG_12841	XM_004445837.1	hypothetical protein					class 1	#ff4646	1.0	1.25667391843088	0.0405063519352136	0.907950801794464
CPSG_04039		0.116975475164054	0.00810542067972881	0.995130634098423	155.0	69.0	320.0	335.0	67.0	61.0	272.0	382.0	11.5219	7.63437	25.0334	31.2162	4.19599	5.16195	31.3293	29.1841	EFW19655.1	hypothetical protein	CIMG_09480	XM_001239858.2	hypothetical protein					class 1	#ff4646	1.0	1.18613928092288	-0.00197149365107396	0.797839525168648
CPSG_05454		0.032222395787373	0.00106462354179077	0.989790158255847	430.0	222.0	1388.0	961.0	200.0	140.0	990.0	1327.0	15.413	11.8386	52.3838	43.2163	6.03346	5.70251	55.0288	48.9208	EFW17817.1	MFS transporter	CIMG_08848	XM_001241684.2	MFS transporter	HISTO_DM.Contig933.fgenesh_plus.48.final_new	MFS transporter	I7I48_07849		class 1	#ff4646	1.0	1.44488127618667	-0.0138356163761939	0.967624883252096
CPSG_06000		0.315228317609126	0.0476662556570564	0.948267372030382	1.0	3.0	20.0	7.0	1.0	0.0	12.0	14.0	0.440819	1.96839	9.27825	3.86812	0.371387	0	8.19652	6.34274	EFW17557.1	predicted protein								class 1	#ff4646	1.0	2.07503552779946	-0.0998743533823856	1.39807686765639
CPSG_06330		0.264438450667113	0.0239672013550382	0.934051272034085	24.0	21.0	83.0	76.0	9.0	19.0	61.0	107.0	3.25663	4.24137	11.8525	12.9274	1.02888	2.93495	12.8255	14.9221	EFW17062.1	conserved hypothetical protein	CIMG_04490	XM_001245048.2	hypothetical protein					class 1	#ff4646	1.0	1.37460553039727	-0.0611383508122159	0.851961524388674
CPSG_07278		0.230993529348985	0.0134148132953326	0.957068676796443	4.0	6.0	67.0	23.0	1.0	2.0	36.0	49.0	0.332798	0.743022	5.86639	2.39878	0.0700949	0.189427	4.64099	4.18991	EFW16228.1	conserved hypothetical protein	CIMG_11806	XM_012358701.1	hypothetical protein					class 1	#ff4646	1.0	2.5129189198754	-0.07030547249033	1.54623310058694
CPSG_01345		0.171693377147108	0.00776287641872872	0.763599555186957	70.0	89.0	323.0	281.0	60.0	30.0	180.0	390.0	2.4545	4.64499	11.9191	12.3513	1.77248	1.1975	9.77969	14.0546	EFW21189.1	conserved hypothetical protein	CIMG_08985	XM_001239363.2	MFS allantoate transporter					class 1	#ff4646	1.0	1.52488417378056	0.136920175094282	0.896947466011118
CPSG_06559		0.0975542046448288	0.00228889276259709	0.592757750057198	26.0	29.0	179.0	116.0	11.0	14.0	103.0	150.0	2.66952	4.43187	19.3414	14.93	0.95152	1.63636	16.3864	15.8285	EFW16600.1	conserved hypothetical protein	CIMG_01815	XM_001248043.2	hypothetical protein	HISTO_DF.Contig537.Fgenesh_histo.134.final_new	DUF3431 superfamily domain-containing protein	I7I48_03363	D8B26_001403	class 1	#ff4646	1.0	1.97442943538822	0.200961591910783	1.1736994275111
CPSG_08295		0.0508874804313755	0.000617124898528049	0.564790000100974	12.0	19.0	234.0	161.0	3.0	4.0	141.0	195.0	0.63938	1.50682	13.1211	10.7534	0.134668	0.242621	11.6409	10.6783	EFW15106.1	hypothetical protein	CIMG_08329	XM_001241165.2	hypothetical protein				D8B26_004545	class 1	#ff4646	1.0	3.25616303274238	0.217096445331056	2.01876277983372
CPSG_00023		0.207964903109939	0.0120098561027221	0.643643028275828	16.0	27.0	113.0	77.0	8.0	12.0	59.0	102.0	4.10933	10.3216	30.5426	24.7904	1.73104	3.50851	23.4796	26.924	EFW22124.1	conserved hypothetical protein	CIMG_12714	XM_001248398.1	hypothetical protein					class 1	#ff4646	1.0	1.76629955988591	0.239353755407744	1.08528162487837
CPSG_08145		0.147684959773194	0.0468448031424012	0.891608566172466	3444.0	707.0	7269.0	6265.0	893.0	597.0	5236.0	6531.0	112.028	34.2304	248.836	255.462	24.4726	22.1069	263.907	218.339	EFW15708.1	acyl-CoA synthetase	CIMG_00927	XM_001247155.2	acyl-CoA synthetase	HISTO_HS.Contig68.eannot.2131.final_new	acyl-CoA synthetase	I7I48_06957	D8B26_002218	class 1	#ff4646	1.0	1.71446332916678	0.176062076527177	1.12713949675776
CPSG_01389		0.086667024105355	0.00229915796500124	0.923567761188659	230.0	75.0	888.0	688.0	55.0	65.0	692.0	798.0	6.27454	3.04541	25.4943	23.528	1.2641	2.01864	29.2515	22.3741	EFW21232.1	hypothetical protein	CIMG_09026	XM_001239404.2	arrestin domain-containing protein	HISTO_ZZ.Contig4..fgenesh_plus.5.final_new	arrestin domain-containing protein	I7I48_11366	D8B26_007443	class 1	#ff4646	1.0	2.08889308038395	0.0582536422641882	1.26723949191325
CPSG_06798		0.358967006351501	0.0433976367063836	0.973581459888272	8.0	16.0	53.0	40.0	10.0	3.0	28.0	65.0	1.58582	4.72077	11.0564	9.93949	1.67005	0.676978	8.6002	13.2423	EFW16839.1	predicted protein							D8B26_001213	class 1	#ff4646	1.0	1.59258925469731	0.0538891500474306	0.956674458029179
CPSG_10092		0.0725648068694303	0.00247310819075188	0.991057384639425	311.0	169.0	764.0	582.0	168.0	144.0	568.0	769.0	27.8353	22.514	71.9622	65.298	12.6681	14.672	78.7719	70.7375	EFW13281.1	multicopper oxidase	CIMG_00517	XM_001246745.2	laccase IV	HISTO_EA.Contig33.fgenesh_plus.53.final_new	iron transport multicopper oxidase FET3	I7I48_04636	D8B26_005426	class 1	#ff4646	1.0	1.08713084665039	-0.00365070072869322	0.650498057620521
CPSG_04884		0.396895303777515	0.0130465940561594	0.819778984994194	24.0	49.0	181.0	127.0	27.0	15.0	117.0	226.0	2.0119	6.11394	15.968	13.3457	1.90689	1.43145	15.1974	19.4712	EFW18198.1	conserved hypothetical protein								class 1	#ff4646	1.0	1.77264003757811	-0.133511603074767	0.73268954416212
CPSG_07487		0.371568254954105	0.0135832173315258	0.882912917197278	1.0	0.0	6.0	4.0	0.0	0.0	4.0	7.0	0.123066	0	0.777078	0.617077	0	0	0.762756	0.885369	EFW15860.1	hypothetical protein								class 1	#ff4646	1.0	2.1816911328822	-0.125336421193315	0.892671745235763
CPSG_00505		0.0801657061840586	0.000187448065686055	0.511679855867715	66.0	36.0	752.0	587.0	21.0	27.0	536.0	1022.0	2.82244	2.29146	33.8434	31.4673	0.756599	1.31442	35.5167	44.9179	EFW22606.1	conserved hypothetical protein	CIMG_02651	XM_001248879.2	hypothetical protein	HISTO_ZL.Contig1131.Fgenesh_histo.250.final_new	hypothetical protein	I7I48_09973	D8B26_000742	class 1	#ff4646	1.0	3.30097897837303	-0.181131436848212	1.13602798971728
CPSG_07652		0.562401635977318	0.0338146414818222	0.903463933741376	2.0	3.0	13.0	17.0	1.0	2.0	9.0	26.0	0.323385	0.722006	2.21212	3.44572	0.136225	0.368137	2.25486	4.32067	EFW16025.1	conserved hypothetical protein	CIMG_07872	XM_001240708.2	protein kinase					class 1	#ff4646	1.0	1.95585972856658	-0.124912222524499	0.678174649374717
CPSG_07624		0.259679171320204	0.00291391836479849	0.734614572690557	80.0	114.0	532.0	351.0	77.0	48.0	372.0	591.0	10.7078	22.7116	74.9376	58.8926	8.68298	7.31381	77.1512	81.2996	EFW15997.1	hypothetical protein								class 1	#ff4646	1.0	1.78461655563618	-0.13542139819256	0.664913915313967
CPSG_03365		0.174221675181978	0.0012855590243089	0.441375279808421	107.0	104.0	585.0	392.0	93.0	50.0	414.0	735.0	4.3651	6.315	25.1155	20.0465	3.19639	2.32205	26.1697	30.8167	EFW20190.1	alpha/beta hydrolase	CIMG_03909	XM_001244467.2	alpha/beta hydrolase				D8B26_003378	class 1	#ff4646	1.0	1.76520727016319	-0.226944203460124	0.659559836735323
CPSG_04907		0.115914584936727	0.00726747577555348	0.793062533924572	652.0	1895.0	26517.0	19681.0	565.0	286.0	27387.0	34586.0	30.8282	133.364	1319.47	1166.51	22.5069	15.3942	2006.47	1680.7	EFW18221.1	1,3-b-glucanosyltransferase	CIMG_00181	XM_001246409.2	1,3-beta-glucanosyltransferase gel1	HISTO_HS.Contig68.Fgenesh_Aspergillus.237.final_new	glucanosyltransferase	I7I48_07268	D8B26_005055	class 1	#ff4646	1.0	3.90001982183549	-0.462595641795563	1.54211511421911
CPSG_01679		0.0803337169257996	0.00110200304906063	0.978565088814047	203.0	207.0	1129.0	943.0	129.0	94.0	691.0	1562.0	13.0817	19.8549	76.5662	76.1765	7.00363	6.89582	68.9975	103.452	EFW21522.1	conserved hypothetical protein	CIMG_01496	XM_001247724.2	hypothetical protein	HISTO_BI.Contig285.Fgenesh_Aspergillus.5.final_new	hypothetical protein	I7I48_12157	D8B26_001704	class 1	#ff4646	1.0	1.91489694553209	-0.0260031522395057	0.940206160854068
CPSG_08358		0.172196685216223	0.00564224076123623	0.973127687155687	103.0	126.0	395.0	340.0	77.0	72.0	296.0	425.0	5.47156	9.96265	22.0824	22.6409	3.44612	4.35409	24.3643	23.2034	EFW15170.1	conserved hypothetical protein	CIMG_08201	XM_001241037.2	hypothetical protein				D8B26_004496	class 1	#ff4646	1.0	1.27519506558874	0.0273716846367416	0.65998678876951
CPSG_08308		0.0677082478194797	0.000421742656021943	0.864311253162882	76.0	129.0	1291.0	1104.0	48.0	25.0	930.0	1329.0	3.4097	8.61436	60.9544	62.0889	1.81431	1.27683	64.6508	61.2797	EFW15120.1	MFS monosaccharide transporter	CIMG_08310	XM_001241146.2	sugar porter (SP) family MFS transporter	HISTO_DM.Contig93.eannot.1716.final_new	monosaccharide transporter	I7I48_07512	D8B26_004532	class 1	#ff4646	1.0	3.2018079630023	0.0815881141800627	1.49803268645543
CPSG_06676		0.0244254482297793	0.000468254940961812	0.989790158255847	1363.0	886.0	5116.0	3499.0	815.0	646.0	3482.0	5003.0	42.2723	40.9	166.981	136.033	21.2953	22.8078	167.331	159.47	EFW16717.1	conserved hypothetical protein	CIMG_01926	XM_001248154.2	C2H2 transcription factor	HISTO_ZT.Contig181.Fgenesh_histo.124.final_new	C2H2 transcription factor, Usv1p/Bcr1 homology	I7I48_06454	D8B26_001308	class 1	#ff4646	1.0	1.50317687437998	-0.0102571559515052	0.669011554036516
CPSG_00744		0.140660855640808	0.0228512724681321	0.110473699577308	47.0	56.0	156.0	149.0	36.0	19.0	60.0	132.0	3.80324	6.74488	13.2848	15.1142	2.45428	1.75025	7.52307	10.9779	EFW22845.1	conserved hypothetical protein	CIMG_06330	XM_001242433.2	hypothetical protein				D8B26_006416	class 1	#ff4646	1.0	1.15769343000295	0.719590484130206	0.971820076761738
CPSG_03384		0.0409038115840496	0.00282434679831478	0.0391561813793028	330.0	284.0	1012.0	728.0	188.0	177.0	493.0	656.0	8.97772	11.5001	28.974	24.8271	4.309	5.48171	20.782	18.3419	EFW20209.1	C6 transcription factor	CIMG_03889	XM_001244447.2	C6 transcription factor	HISTO_ZT.Contig1128f.Fgenesh_Aspergillus.37.final_new	zinc finger transcription factor 1	I7I48_05886	D8B26_003358	class 1	#ff4646	1.0	1.06127860336696	0.578235565432345	0.815055998702855
CPSG_02685		0.0642030816059877	0.0186543866303715	0.153084119757065	2843.0	2786.0	8687.0	7058.0	2438.0	1326.0	4340.0	5830.0	133.427	194.616	429.056	415.233	96.398	70.8438	315.606	281.206	EFW20842.1	SSH4	CIMG_03281	XM_001243839.2	protein SSH4	HISTO_LF.Contig359.fgenesh_plus.191.final_new	endosome protein	I7I48_00413	D8B26_002851	class 1	#ff4646	1.0	1.01807639327877	0.610331327883744	0.748867150756649
CPSG_10063		0.033114410374273	0.00167670630556497	0.0205905708729964	343.0	237.0	895.0	718.0	215.0	141.0	388.0	684.0	20.3702	20.9498	55.9371	53.4524	10.7574	9.53259	35.7043	41.749	EFW13317.1	conserved hypothetical protein	CIMG_09963	XM_001238940.2	NmrA-like family protein	HISTO_ZY.Contig518.eannot.1183.final_new	NmrA-like family protein	I7I48_10491	D8B26_007060	class 1	#ff4646	1.0	1.05240762912896	0.608661327022079	0.775373471130294
CPSG_00791		0.164666332719118	0.00918909960562718	0.0510507090317088	46.0	29.0	178.0	158.0	20.0	15.0	40.0	138.0	5.89009	5.52703	23.9861	25.3608	2.15755	2.18648	7.93619	18.1607	EFW22892.1	hypothetical protein								class 1	#ff4646	1.0	1.73640257924031	1.08175091049131	1.13355720167474
CPSG_04135		0.285719045120424	0.0394680207427342	0.146934228808921	29.0	36.0	136.0	81.0	29.0	10.0	37.0	88.0	3.78441	6.99251	18.6773	13.2503	3.18834	1.48556	7.48152	11.8024	EFW19751.1	hypothetical protein								class 1	#ff4646	1.0	1.29995044170391	0.825968258654897	0.891530908660587
CPSG_04657		0.10288216514732	0.0081991375358489	0.110390436473801	272.0	706.0	3410.0	2924.0	158.0	133.0	1148.0	1455.0	12.0086	46.3935	158.436	161.824	5.87687	6.68444	78.533	66.0198	EFW19111.1	conserved hypothetical protein	CIMG_10230	XM_001239207.2	hypothetical protein				D8B26_007284	class 1	#ff4646	1.0	2.47766059274696	1.26498920227443	1.60362222450943
CPSG_07937		0.0789880085751076	0.00214106997157125	0.0282059349642658	81.0	41.0	252.0	228.0	35.0	28.0	127.0	141.0	29.905	22.5306	97.9118	105.52	10.8866	11.7681	72.6524	53.5015	EFW15500.1	conserved hypothetical protein	CIMG_00715	XM_001246943.2	hypothetical protein				D8B26_002386	class 1	#ff4646	1.0	1.58388885993506	0.833750571578323	0.9671816107066
CPSG_03294		0.151452390386401	0.00841894065911068	0.451719195396039	29.0	9.0	157.0	83.0	4.0	8.0	57.0	122.0	3.33283	1.53953	18.9885	11.9574	0.387295	1.04664	10.1503	14.41	EFW20119.1	conserved hypothetical protein	CIMG_03983	XM_001244541.2	hypothetical protein				D8B26_003431	class 1	#ff4646	1.0	2.30624405616114	0.418201554129588	1.58825564768472
CPSG_07365		0.262673752058403	0.039766867858671	0.575074611068914	5.0	1.0	15.0	16.0	2.0	0.0	11.0	11.0	4.02728	1.19887	12.7148	16.1549	1.35718	0	13.7285	9.1059	EFW16315.1	predicted protein							D8B26_006008	class 1	#ff4646	1.0	1.99003331332356	0.469181263865897	1.43210655469213
CPSG_00589		0.0622221492706227	0.00209171482361247	0.232750352805778	122.0	87.0	492.0	365.0	43.0	65.0	262.0	397.0	7.28935	7.7371	30.9364	27.3378	2.16453	4.42112	24.2559	24.3786	EFW22690.1	isoflavone reductase	CIMG_06478	XM_001242581.2	amino acid permease				D8B26_006278	class 1	#ff4646	1.0	1.60225170077626	0.374702167923131	1.0637032177078
CPSG_01045		0.0899422939924695	0.00192373616659395	0.178311016072291	12.0	4.0	57.0	55.0	3.0	2.0	28.0	47.0	3.10903	1.54253	15.5416	17.8628	0.654834	0.589881	11.2406	12.515	EFW23146.1	predicted protein							D8B26_006663	class 1	#ff4646	1.0	2.4390688915084	0.582102036196548	1.44224565037217
CPSG_07452	PNG1	0.0390584739866571	0.00207735818396759	0.355127710106305	1009.0	819.0	3529.0	2945.0	606.0	489.0	2548.0	2475.0	47.5704	57.5073	175.138	174.071	24.0595	26.2561	186.196	119.955	EFW15825.1	peptidase PNG1	CIMG_08062	XM_001240898.2	protein png1	HISTO_FX.Contig167.fgenesh_plus.6.final_new	peptidase PNG1	I7I48_12247	D8B26_004362	class 1	#ff4646	1.0	1.39042956696876	0.309435649252439	0.811878321294142
CPSG_01366		0.235282128527879	0.0151670994591641	0.571499064449634	8.0	7.0	55.0	25.0	3.0	4.0	20.0	42.0	6.77712	8.82639	49.0336	26.5483	2.14113	3.8575	26.2526	36.5673	EFW21209.1	conserved hypothetical protein	CIMG_09001	XM_001239379.2	hypothetical protein				D8B26_007421	class 1	#ff4646	1.0	1.83477394497048	0.32640938735696	1.08760696296668
CPSG_09588		0.0528975171114817	0.000729880225220299	0.177460993588599	75.0	76.0	401.0	347.0	36.0	39.0	233.0	343.0	4.13281	6.23344	23.2544	23.9693	1.67129	2.44647	19.8943	19.4253	EFW13935.1	ammonium transporter	CIMG_06930	XM_001243033.2	ammonium transporter					class 1	#ff4646	1.0	1.88255432130162	0.377996600122958	1.0690164721556
CPSG_01193		0.0666849723019796	0.00202803595641302	0.0419308693612464	6.0	6.0	43.0	35.0	2.0	2.0	15.0	24.0	3.5389	5.26743	26.6908	25.8778	0.993834	1.34288	13.7087	14.5485	EFW23294.1	predicted protein								class 1	#ff4646	1.0	2.17577994884069	0.987129665941953	1.44283741132767
CPSG_02687		0.280024430174639	0.0499720304855785	0.349940886979513	6.0	4.0	27.0	18.0	1.0	4.0	8.0	21.0	2.36286	2.34464	11.1899	8.88588	0.331782	1.79323	4.88162	8.49951	EFW20844.1	conserved hypothetical protein	CIMG_03278	XM_001243836.2	hypothetical protein				D8B26_002849	class 1	#ff4646	1.0	1.63079991775314	0.692565095277329	1.17643426519686
CPSG_09100		0.0800690577319989	0.00252394338941564	0.068665340416636	9.0	3.0	57.0	34.0	2.0	1.0	17.0	28.0	4.75711	2.35409	31.7758	22.4695	0.888318	0.600154	13.887	15.2245	EFW14250.1	conserved hypothetical protein	CIMG_13497	XM_001238872.2	hypothetical protein				D8B26_007018	class 1	#ff4646	1.0	2.49637517134832	0.981446871514943	1.66702371759538
CPSG_01041		0.060133206990667	0.00159537912476586	0.0489341613162123	44.0	42.0	348.0	333.0	7.0	21.0	149.0	199.0	6.24796	8.87697	52.0045	59.275	0.837432	3.39465	32.7838	29.042	EFW23142.1	conserved hypothetical protein				HISTO_DU.Contig190.eannot.1268.final_new	hypothetical protein	I7I48_11967		class 1	#ff4646	1.0	2.55149874517711	0.963190109261604	1.87890282269181
CPSG_09153		0.0975542046448288	0.00686913406246672	0.13951906432664	28.0	25.0	107.0	106.0	17.0	8.0	45.0	99.0	6.03652	8.02229	24.2766	28.6468	3.08776	1.9634	15.0324	21.9357	EFW14303.1	conserved hypothetical protein							D8B26_007048	class 1	#ff4646	1.0	1.56291846405908	0.61279505845943	1.18062647399294
CPSG_06875		0.163879863381084	0.0255729243087401	0.199471209331452	69.0	64.0	235.0	156.0	30.0	50.0	102.0	164.0	3.94956	5.45267	14.1561	11.1935	1.44673	3.25806	9.04664	9.64787	EFW16359.1	conserved hypothetical protein	CIMG_05890	XM_001241993.2	hypothetical protein				D8B26_005704	class 1	#ff4646	1.0	1.10888875922587	0.545922092322335	0.868021999793524
CPSG_00309		0.067353049188543	0.0029905592316152	0.199382579601392	249.0	161.0	776.0	545.0	109.0	133.0	395.0	629.0	22.0853	21.255	72.434	60.5958	8.14512	13.4291	54.2862	57.3382	EFW22410.1	glycerophosphoryl diester phosphodiesterase	CIMG_02449	XM_001248677.1	glycerophosphoryl diester phosphodiesterase	HISTO_EA.Contig33.Fgenesh_histo.80.final_new	glycerophosphoryl diester phosphodiesterase	I7I48_04782	D8B26_000905	class 1	#ff4646	1.0	1.25804196215257	0.361957847345331	0.828646171295322
CPSG_02891		0.111508454155227	0.00544649212369491	0.299063395729068	112.0	86.0	354.0	233.0	82.0	48.0	207.0	263.0	2.59452	2.96529	8.63014	6.76607	1.60036	1.26582	7.43014	6.26157	EFW21048.1	hypothetical protein	CIMG_09629	XM_001240007.2	pfs domain-containing protein	HISTO_DY.Contig31.Fgenesh_histo.67.final_new	ankyrin repeat protein	I7I48_03495	D8B26_002688	class 1	#ff4646	1.0	1.12028453719811	0.296995669607852	0.693290133726032
CPSG_03474	MBP1	0.0899422939924695	0.0334121242268719	0.635191923360067	690.0	4220.0	45545.0	36092.0	373.0	311.0	14525.0	25077.0	73.1329	665.743	5080.2	4795.31	33.3073	37.5245	2385.44	2731.67	EFW20299.1	hypothetical protein	CIMG_03805	XM_001244363.2	macrophage binding protein	HISTO_ZL.Contig658-snap.32.final_new	macrophage binding protein	I7I48_01446	D8B26_003298	class 1	#ff4646	1.0	4.05718566432793	1.07328726845387	2.47384507577847
CPSG_00889		0.278794285013778	0.0470369739487163	0.460076109724369	39.0	22.0	95.0	91.0	15.0	20.0	39.0	116.0	6.56975	5.51616	16.8416	19.2162	2.12883	3.83535	10.1797	20.0831	EFW22990.1	conserved hypothetical protein	CIMG_06194	XM_001242297.2	hypothetical protein	HISTO_ZU.Contig65.Fgenesh_Neurospora.214.final_new				class 1	#ff4646	1.0	1.19146046242108	0.384086793715005	0.855720529878331
CPSG_01852		0.183228419173732	0.0174111482877439	0.329940914272998	114.0	527.0	2164.0	1644.0	93.0	43.0	802.0	1291.0	7.94123	54.6416	158.641	143.558	5.45798	3.4099	86.5656	92.4268	EFW21695.1	conserved hypothetical protein	CIMG_01333	XM_001247561.2	hypothetical protein				D8B26_001844	class 1	#ff4646	1.0	2.6152041979095	0.868072372092383	1.87845597815993
CPSG_08599		0.05727713319812	0.00300354396548547	0.139798936542512	345.0	218.0	1028.0	683.0	161.0	174.0	489.0	792.0	28.7038	26.9965	90.0097	71.2333	11.2853	16.4801	63.0401	67.7227	EFW14941.1	DRAP deaminase	CIMG_05085	XM_001245643.1	DRAP deaminase	HISTO_GL.Contig303.eannot.1093.final_new	hypothetical protein	I7I48_11036	D8B26_000418	class 1	#ff4646	1.0	1.16808121602919	0.406403053413237	0.803954625143292
CPSG_02701		0.215466749647848	0.0252557574946486	0.382549646463022	19.0	15.0	88.0	63.0	4.0	14.0	37.0	70.0	2.57816	3.02955	12.5665	10.7162	0.457281	2.1626	7.77941	9.76211	EFW20858.1	conserved hypothetical protein	CIMG_03263	XM_001243821.2	hypothetical protein					class 1	#ff4646	1.0	1.6843839693177	0.509385867436022	1.2219518370559
CPSG_10135		0.101028490956004	0.00623383531316521	0.258950727698196	27.0	18.0	85.0	71.0	11.0	13.0	46.0	74.0	3.52861	3.50141	11.6906	11.6316	1.21115	1.93408	9.31507	9.93941	EFW13266.1	hypothetical protein				HISTO_LF.Contig359.Fgenesh_histo.98.final_new	hypothetical protein	I7I48_00774	D8B26_003995	class 1	#ff4646	1.0	1.35313405683826	0.382717102152587	0.947879881617252
CPSG_01410		0.117494750503244	0.00600661261939126	0.154544928495125	203.0	90.0	473.0	349.0	98.0	82.0	246.0	360.0	16.7168	11.0314	40.9916	36.0267	6.79908	7.68709	31.3892	30.4683	EFW21253.1	conserved hypothetical protein	CIMG_09045	XM_001239423.2	acyl-CoA thioesterase II				D8B26_007456	class 1	#ff4646	1.0	1.12488893354704	0.4323887974401	0.691634967291722
CPSG_09372		0.156599613225277	0.0096989790570906	0.169750222731957	8.0	7.0	35.0	34.0	3.0	4.0	14.0	30.0	1.06435	1.38619	4.90049	5.67044	0.336266	0.605824	2.8861	4.10209	EFW14005.1	conserved hypothetical protein	CIMG_07724	XM_001240560.2	hypothetical protein					class 1	#ff4646	1.0	1.69882507694136	0.680411605555061	1.08760696296668
CPSG_06582		0.288359225128978	0.0191269673449504	0.264615813762773	73.0	177.0	601.0	488.0	97.0	27.0	263.0	408.0	5.19963	18.7652	45.0505	43.5724	5.82087	2.18929	29.0264	29.8675	EFW16623.1	hypothetical protein								class 1	#ff4646	1.0	1.88169434319001	0.70153319732362	1.08619553731653
CPSG_02000		0.0904924800959396	0.002196188704559	0.110390436473801	1.0	2.0	26.0	21.0	0.0	0.0	12.0	11.0	0.0383582	0.114187	1.04956	1.00976	0	0	0.713226	0.43365	EFW21843.1	serine palmitoyltransferase	CIMG_01207	XM_001247435.2	hypothetical protein				D8B26_001962	class 1	#ff4646	1.0	3.22425787460979	1.0015960282003	1.98800055675462
CPSG_04353		0.324500492112	0.0333153524361562	0.460372010333103	1.0	3.0	22.0	9.0	1.0	0.0	10.0	8.0	0.461466	2.06059	10.6841	5.20623	0.388782	0	7.15035	3.79418	EFW18807.1	predicted protein								class 1	#ff4646	1.0	2.31049598959773	0.664387733562339	1.39807686765639
CPSG_08813		0.0950897266333772	0.00374327619395197	0.140520740503284	259.0	181.0	1021.0	621.0	183.0	81.0	405.0	738.0	21.4881	22.3515	89.1457	64.5851	12.7913	7.65023	52.0645	62.928	EFW14555.1	conserved hypothetical protein	CIMG_07299	XM_001243402.1	hypothetical protein				D8B26_006943	class 1	#ff4646	1.0	1.44172263723277	0.514577848635831	0.87521352604813
CPSG_09870		0.0983104321452459	0.00293048019181855	0.12687858998901	44.0	35.0	153.0	140.0	23.0	22.0	95.0	113.0	3.43803	4.07057	12.5813	13.7128	1.51409	1.95691	11.5019	9.07453	EFW13523.1	conserved hypothetical protein	CIMG_07829	XM_001240665.2	hypothetical protein				D8B26_004172	class 1	#ff4646	1.0	1.45465692982266	0.487817300575478	0.863930617848711
CPSG_10142		0.053930147526644	0.000651415800459336	0.0279331533319558	19.0	7.0	145.0	108.0	4.0	3.0	45.0	86.0	2.13919	1.17307	17.1806	15.2427	0.379421	0.38451	7.85047	9.95136	EFW13273.1	conserved hypothetical protein	CIMG_04684	XM_001245242.2	pyridoxal reductase	HISTO_ZZ.Contig127a.Fgenesh_histo.68.final_new	pyridoxal reductase	I7I48_11475	D8B26_004001	class 1	#ff4646	1.0	2.91302825523873	0.965442621568563	1.71008743235684
CPSG_00788		0.0597060251330429	0.0224041561246825	0.623337953051474	287.0	1110.0	4831.0	4436.0	87.0	64.0	2424.0	3854.0	11.5961	66.7551	205.421	224.68	2.96153	2.94376	151.758	160.041	EFW22889.1	glycosyltransferase	CIMG_11719	XM_012358656.1	trehalose synthase	HISTO_GX.Contig297.eannot.1544.final_new			D8B26_006447	class 1	#ff4646	1.0	2.665383747113	0.586329109629294	2.91703016044024
CPSG_01374		0.0555117539966287	0.0130888519971101	0.596439643640888	44.0	26.0	138.0	112.0	8.0	17.0	77.0	139.0	3.83356	3.37173	12.6533	12.2323	0.587226	1.68612	10.3951	12.4467	EFW21217.1	conserved hypothetical protein	CIMG_09009	XM_001239387.1	hypothetical protein				D8B26_007430	class 1	#ff4646	1.0	1.41349392025603	0.230393054103696	1.61648489066747
CPSG_03851		0.0836605506804981	0.0114588840293908	0.384345402042774	5.0	11.0	98.0	50.0	0.0	2.0	34.0	59.0	0.138536	0.453643	2.85755	1.73661	0	0.063083	1.45968	1.68009	EFW19466.1	conserved hypothetical protein	CIMG_09306	XM_001239684.2	hypothetical protein				D8B26_007694	class 1	#ff4646	1.0	2.78047409564282	0.623503519014865	2.91019593164228
CPSG_02014		0.0840382662368225	0.00922994876817945	0.596267494058768	5.0	2.0	31.0	25.0	0.0	1.0	13.0	33.0	0.406456	0.241993	2.65205	2.54756	0	0.092541	1.63748	2.75706	EFW21857.1	conserved hypothetical protein	CIMG_01193	XM_001247421.2	hypothetical protein				D8B26_001975	class 1	#ff4646	1.0	2.47873128619002	0.354779952399649	2.23055608876825
CPSG_08269		0.18897734187026	0.0485255051995363	0.736361549317255	2.0	2.0	14.0	9.0	0.0	1.0	5.0	15.0	1.69428	2.52183	12.4813	9.55739	0	0.964374	6.56316	13.0598	EFW15081.1	conserved hypothetical protein								class 1	#ff4646	1.0	1.81626011445504	0.297129363055402	1.62702199541254
CPSG_09291		0.0589464107397077	0.00644200436205798	0.679459131188324	71.0	38.0	174.0	137.0	34.0	23.0	106.0	181.0	5.16937	4.11807	13.3323	12.5038	2.08557	1.90633	11.9584	13.544	EFW14217.1	conserved hypothetical protein								class 1	#ff4646	1.0	1.10771076699189	0.127932822683579	0.965681063577974
CPSG_06302		0.0797920554013567	0.00678634213666696	0.306631987830919	29.0	20.0	108.0	76.0	12.0	10.0	45.0	101.0	5.0583	5.19238	19.8247	16.6173	1.76341	1.98562	12.162	18.1057	EFW17034.1	hypothetical protein								class 1	#ff4646	1.0	1.45733243401604	0.376760049105675	1.17796466663031
CPSG_03437		0.15319076527916	0.0281347968149849	0.569962115901673	5.0	4.0	38.0	25.0	0.0	3.0	18.0	27.0	0.482611	0.574669	3.86	3.02489	0	0.329639	2.69208	2.67843	EFW20262.1	conserved hypothetical protein	CIMG_03843	XM_001244401.2	phosphotransferase				D8B26_003322	class 1	#ff4646	1.0	2.23421252018507	0.462809611245497	2.04630754054726
CPSG_02417	SCH9	0.040321937196492	0.017667771973828	0.380031401288542	8182.0	4104.0	17965.0	14180.0	3297.0	3067.0	11115.0	13013.0	195.942	146.287	452.764	425.683	66.5202	83.6128	412.445	320.283	EFW20573.1	serine/threonine-protein kinase sck1				HISTO_JG.Contig207.eannot.1344.final_new	serine/threonine-protein kinase sck1	I7I48_05706	D8B26_003074	class 1	#ff4646	1.0	1.04244384455146	0.372247488310022	0.908195107021978
CPSG_06265	VIP1	0.0379143874849285	0.0135446758607341	0.352494799716376	2572.0	1944.0	6974.0	5974.0	1809.0	879.0	3779.0	6294.0	248.526	279.594	709.183	723.615	147.267	96.6897	565.803	625.052	EFW16997.1	hypothetical protein	CIMG_04431	XM_001244989.2	actin cytoskeleton protein	HISTO_ZL.Contig1131.eannot.2058.final_new	Vip1 protein	I7I48_01924	D8B26_003787	class 1	#ff4646	1.0	1.09049081706961	0.391722889040555	0.908571036789393
CPSG_04230		0.157300832876268	0.0274758197639164	0.395320414327212	1.0	1.0	8.0	7.0	0.0	0.0	2.0	9.0	1.24574	1.85421	10.4881	10.9312	0	0	3.86053	11.5229	EFW18684.1	conserved hypothetical protein	CIMG_00612	XM_001246840.2	hypothetical protein	HISTO_FX.Contig167.Fgenesh_histo.32.final_new	hypothetical protein	I7I48_12187	D8B26_005505	class 1	#ff4646	1.0	1.98838934897539	0.640510305886306	1.64159319905425
CPSG_09251		0.0697532974862158	0.00369045380803131	0.171256814865894	100.0	396.0	3252.0	2635.0	22.0	25.0	1028.0	1659.0	9.46661	55.7981	323.982	312.692	1.75462	2.69417	150.791	161.41	EFW14177.1	conserved hypothetical protein	CIMG_00641	XM_001246869.2	hypothetical protein				D8B26_002451	class 1	#ff4646	1.0	3.54185045652635	1.14490367191612	3.04758869056592
CPSG_05013		0.0942009587402117	0.0184583573327252	0.247510147497477	21.0	11.0	60.0	38.0	9.0	6.0	29.0	41.0	2.36737	1.84574	7.11827	5.36998	0.854784	0.769997	5.06563	4.75029	EFW18327.1	conserved hypothetical protein	CIMG_00274	XM_001246502.1	hypothetical protein				D8B26_005131	class 1	#ff4646	1.0	1.17563597931203	0.458833231071526	1.08429338909109
CPSG_07044		0.0622332405142439	0.0121522763310742	0.0796760787383027	13.0	12.0	79.0	64.0	1.0	5.0	21.0	45.0	2.60022	3.57255	16.6291	16.0468	0.168513	1.13848	6.50839	9.25055	EFW16528.1	hypothetical protein	CIMG_11663	XM_012358638.1	hypothetical protein					class 1	#ff4646	1.0	2.04110007334905	1.14544920712252	2.28790620624777
CPSG_04311		0.0622221492706227	0.0248083205294277	0.113680433911872	13.0	4.0	46.0	36.0	3.0	0.0	13.0	23.0	2.49328	1.14187	9.28457	8.6551	0.484747	0	3.86331	4.53361	EFW18765.1	iron transport multicopper oxidase FET3	CIMG_03096	XM_001243654.2	hypothetical protein				D8B26_005576	class 1	#ff4646	1.0	1.93280888808545	1.17972480103593	2.61105503821232
CPSG_09218		0.0971861241649395	0.0281265034932665	0.0849079150078285	6.0	4.0	19.0	23.0	1.0	2.0	6.0	13.0	1.08499	1.07662	3.61579	5.21367	0.152349	0.411713	1.68118	2.41605	EFW14144.1	conserved hypothetical protein							D8B26_002482	class 1	#ff4646	1.0	1.53273207514507	1.13865318692732	1.57972376451853
CPSG_06824		0.118145679779065	0.0173995701626514	0.0637715635372072	8.0	4.0	42.0	37.0	4.0	0.0	12.0	14.0	1.68776	1.25606	9.32494	9.78508	0.710963	0	3.92274	3.03555	EFW16865.1	conserved hypothetical protein								class 1	#ff4646	1.0	2.23782193222591	1.56018887159152	2.0655694503151
CPSG_05782		0.148524908217383	0.0229017045423344	0.079624837935951	3.0	4.0	28.0	18.0	2.0	0.0	4.0	13.0	3.23962	6.42928	31.8204	24.3661	1.81957	0	6.69299	14.4279	EFW17339.1	predicted protein								class 1	#ff4646	1.0	2.13231851274649	1.5097527435383	1.8299237910516
CPSG_05569		0.0748720801927859	0.0117926638051535	0.0794946050291396	10.0	5.0	33.0	42.0	3.0	1.0	11.0	25.0	4.40819	3.28065	15.3091	23.2087	1.11416	0.501823	7.51347	11.3263	EFW17932.1	conserved hypothetical protein	CIMG_08686	XM_001241522.2	hypothetical protein					class 1	#ff4646	1.0	1.84328440900287	1.0723249564487	1.79517870241309
CPSG_09376		0.0550301711185051	0.00613126839856159	0.0522255110973737	32.0	23.0	174.0	89.0	13.0	5.0	48.0	82.0	4.9056	5.24808	28.0716	17.1031	1.679	0.872575	11.4017	12.9195	EFW14009.1	hypothetical protein								class 1	#ff4646	1.0	1.75749118192629	0.966585910089579	1.72780898424761
CPSG_06858		0.0882075906891651	0.0136108790119114	0.0486662170348504	462.0	218.0	986.0	908.0	272.0	113.0	403.0	672.0	29.7073	20.8645	66.7227	73.1894	14.7352	8.27161	40.1526	44.4098	EFW16342.1	esterase	CIMG_05873	XM_001241976.1	esterase					class 1	#ff4646	1.0	1.11585975744749	0.835904109237664	0.919920602358633
CPSG_07749		0.0808113005541206	0.0422240742884558	0.0781327158481062	1242.0	3256.0	10742.0	10975.0	903.0	678.0	2337.0	3979.0	119.75	467.271	1089.97	1326.48	73.3514	74.4174	349.141	394.291	EFW15312.1	Y20 protein							D8B26_008123	class 1	#ff4646	1.0	1.94115746642645	1.82723754623029	1.49350831912561
CPSG_08160		0.979578092837072	0.0283973980636007	0.0804970835600591	20.0	24.0	71.0	67.0	20.0	27.0	31.0	42.0	10.1819	18.1862	38.0395	42.7579	8.5782	15.6478	24.454	21.9755	EFW15723.1	mRNA splicing factor RNA helicase							D8B26_002209	class 1	#ff4646	1.0	1.22643693006061	0.907631356538821	-0.0174245126304811
CPSG_10126		0.957239740529422	0.00953478757156047	0.033481959025665	164.0	81.0	416.0	261.0	142.0	98.0	163.0	217.0	39.7039	29.188	105.988	79.2084	28.963	27.0088	61.1455	53.993	EFW13257.1	conserved hypothetical protein							D8B26_003988	class 1	#ff4646	1.0	1.06281723428084	0.803130891961452	0.0540190329695682
CPSG_05997		0.964778185632401	0.000677940862149802	0.00900766502764382	1167.0	823.0	4113.0	3107.0	1171.0	870.0	1712.0	2026.0	49.4997	51.9591	183.597	165.202	41.8461	42.0089	112.518	88.3201	EFW17554.1	cAMP-dependent protein kinase type 2	CIMG_13464	XM_001245941.2	AGC/PKA protein kinase				D8B26_000256	class 1	#ff4646	1.0	1.42720293185795	0.905483700013266	0.0286967954511965
CPSG_02386		0.994404187023493	0.0210000218669811	0.12687858998901	0.0	1.0	7.0	6.0	1.0	0.0	2.0	2.0	0	2.77879	13.7531	14.0417	1.57287	0	5.78554	3.83747	EFW20543.1	conserved hypothetical protein	CIMG_03569	XM_001244127.2	hypothetical protein					class 1	#ff4646	1.0	2.6295961952213	1.47974139728651	-0.0102172915730399
CPSG_07837		0.972415313326358	0.0279114758243574	0.139798936542512	57.0	38.0	147.0	116.0	76.0	31.0	60.0	114.0	3.4358	3.40931	9.32494	8.76501	3.85951	2.12718	5.60392	7.0623	EFW15400.1	cyclohexanone 1,2-monooxygenase	CIMG_04859	XM_001245417.2	flavin-binding monooxygenase				D8B26_008048	class 1	#ff4646	1.0	1.03932959311725	0.618527913125823	-0.0207245981091879
CPSG_04084		0.966881490428097	0.0192749364719781	0.169896603688996	678.0	906.0	2517.0	2211.0	1121.0	621.0	1218.0	1837.0	77.0203	153.191	300.909	314.852	107.287	80.3078	214.393	214.473	EFW19700.1	conserved hypothetical protein	CIMG_09523	XM_001239901.2	hypothetical protein				D8B26_007894	class 1	#ff4646	1.0	1.16475086262673	0.638859316514382	-0.0309938366298264
CPSG_06575		0.968095307371363	0.0114604494498038	0.0724672349199196	3.0	8.0	72.0	38.0	12.0	2.0	15.0	18.0	0.820439	3.25646	20.7221	13.0272	2.76486	0.622652	6.3563	5.05925	EFW16616.1	conserved hypothetical protein							D8B26_001389	class 1	#ff4646	1.0	2.91348956324321	1.65435655060674	-0.0684313576329966
CPSG_05277		0.902091781608906	0.00740014876713647	0.0505402090725689	47.0	48.0	236.0	170.0	63.0	45.0	56.0	164.0	3.43765	5.25602	18.3205	15.7128	3.9435	3.80779	6.45631	12.4539	EFW18591.1	heavy metal tolerance protein							D8B26_005351	class 1	#ff4646	1.0	1.65940105617961	0.995456663680492	-0.122101629820856
CPSG_04214		0.971044367306483	0.0221948764372502	0.0568790361303309	0.0	0.0	8.0	4.0	0.0	0.0	2.0	0.0	0	0	3.2719	1.94866	0	0	1.20435	0	EFW18668.1	conserved hypothetical protein							D8B26_005495	class 1	#ff4646	1.0	3.20525785502893	2.55191604438098	0.0696961419838944
CPSG_00262		0.966881490428097	0.0492831467847323	0.0945603091647796	1.0	6.0	25.0	14.0	4.0	2.0	2.0	9.0	0.292434	2.61161	7.69385	5.13213	0.985493	0.665806	0.906244	2.70495	EFW22363.1	predicted protein							D8B26_000945	class 1	#ff4646	1.0	2.27998573878013	1.9241405199312	-0.123253502454828
CPSG_01360		0.919354996856039	0.0317946308513749	0.0605028436429283	0.0	1.0	13.0	6.0	0.0	2.0	1.0	1.0	0	1.32801	12.2064	6.71062	0	2.03138	1.38248	0.916977	EFW21203.1	predicted protein								class 1	#ff4646	1.0	3.06944760013117	2.65561599019088	-0.29458435758392
CPSG_04019		0.692918130374271	0.00290859421242222	0.010813706197443	180.0	105.0	421.0	373.0	198.0	128.0	182.0	259.0	5.95791	5.17298	14.6649	15.4765	5.52145	4.82305	9.33428	8.81069	EFW19635.1	conserved hypothetical protein	CIMG_09459	XM_001239837.2	hypothetical protein				D8B26_007840	class 1	#ff4646	1.0	1.07449765998512	0.846916956837315	-0.136447094637233
CPSG_08571		0.844694416479647	0.00762230980892038	0.0238366527480753	308.0	184.0	764.0	577.0	255.0	292.0	277.0	487.0	23.752	21.1202	62.0039	55.7786	16.5675	25.6344	33.0992	38.5982	EFW14913.1	conserved hypothetical protein	CIMG_05057	XM_001245615.2	hypothetical protein	HISTO_KF.Contig597.Fgenesh_histo.59.final_new	extracellular tungstate binding protein	I7I48_02558	D8B26_000439	class 1	#ff4646	1.0	1.0327020028178	0.82373230360577	-0.0967954599843139
CPSG_09426		0.863248395381901	0.00115953426953507	0.00687741543965751	1335.0	943.0	3690.0	2852.0	1365.0	1091.0	1535.0	2018.0	88.6738	93.2301	257.939	237.468	76.3859	82.4954	157.983	137.76	EFW14060.1	SH3 domain-containing protein	CIMG_07675	XM_001240511.2	SH3 domain-containing protein	HISTO_ZL.Contig1161c-snap.43.final_new			D8B26_004043	class 1	#ff4646	1.0	1.09280379550001	0.853412522045467	-0.0508552701675811
CPSG_07715	BUB2	0.423694067486111	0.00206169694264104	0.013266650075492	304.0	317.0	1139.0	916.0	274.0	257.0	429.0	672.0	18.2621	28.3444	72.0075	68.9787	13.8674	17.5753	39.9322	41.4893	EFW15277.1	mitotic check point protein	CIMG_04785	XM_001245343.2	mitotic check point protein	HISTO_FE.Contig19.eannot.1816.final_new	cell division control protein	I7I48_08938	D8B26_008153	class 1	#ff4646	1.0	1.30209790606284	0.90412672962476	0.284738933818462
CPSG_06232		0.750910579174645	0.0320257931951611	0.0822883749843684	2.0	0.0	12.0	6.0	0.0	1.0	1.0	3.0	1.49758	0	9.45619	5.63186	0	0.852412	1.16024	2.30871	EFW16964.1	conserved hypothetical protein	CIMG_04400	XM_001244958.2	hypothetical protein					class 1	#ff4646	1.0	2.53658478957338	1.9451950365952	0.531729414538137
CPSG_05337		0.625204709872948	0.0431731356213615	0.104316821333829	20.0	13.0	47.0	43.0	12.0	16.0	19.0	34.0	27.1821	26.2982	67.2244	73.2593	13.7404	24.755	40.0124	47.492	EFW18651.1	predicted protein								class 1	#ff4646	1.0	1.00503323769202	0.770349680037945	0.311507925460646
CPSG_01532	VPS26	0.172686987462715	0.00104246890584432	0.00610011349292683	1151.0	733.0	2795.0	2606.0	871.0	701.0	1211.0	1747.0	77.6749	73.6274	198.501	220.456	49.521	53.8535	126.63	121.168	EFW21375.1	vacuolar protein sorting-associated protein 26	CIMG_01634	XM_001247862.2	vacuolar protein sorting-associated protein 26	HISTO_ZZ.Contig127b.eannot.1407.final_new	vacuolar sorting-associated protein	I7I48_11610	D8B26_001583	class 1	#ff4646	1.0	1.123021383927	0.87447028531962	0.304928361096701
CPSG_07554		0.759305333956518	0.0397605099346765	0.100454018490781	0.0	4.0	25.0	11.0	1.0	0.0	1.0	6.0	0	3.51162	15.5179	8.13302	0.496917	0	0.913914	3.63712	EFW15927.1	conserved hypothetical protein	CIMG_07965	XM_001240801.2	hypothetical protein					class 1	#ff4646	1.0	3.20345223761245	2.40130335988667	0.732989689871618
CPSG_10160		0.450762672152721	0.0039520180166488	0.0194250617728726	186.0	158.0	499.0	469.0	180.0	122.0	257.0	310.0	9.7004	12.2649	27.3875	30.6613	7.90889	7.24314	20.7681	16.616	EFW13245.1	conserved hypothetical protein	CIMG_07804	XM_001240640.2	hypothetical protein	HISTO_ZL.Contig1161b.Fgenesh_histo.68.final_new	F-box domain-containing protein	I7I48_09364	D8B26_004144	class 1	#ff4646	1.0	1.06483110472062	0.766268535069599	0.26471379991816
CPSG_00107		0.514939376868098	0.00100809188225219	0.00672791341329881	613.0	392.0	1633.0	1283.0	572.0	371.0	653.0	1011.0	31.109	29.6102	87.2143	81.6195	24.4561	21.4334	51.3484	52.7309	EFW22208.1	conserved hypothetical protein	CIMG_02255	XM_001248483.2	hypothetical protein	HISTO_BP.Contig457.Fgenesh_histo.96.final_new	hypothetical protein	I7I48_03964		class 1	#ff4646	1.0	1.11973398700208	0.810742127573063	0.159027851050288
CPSG_03255		0.790420917560443	0.0358568115175965	0.133202638251605	10.0	2.0	27.0	22.0	7.0	2.0	7.0	15.0	4.68782	1.3955	13.3202	12.9281	2.76462	1.06731	5.0846	7.22688	EFW20080.1	conserved hypothetical protein	CIMG_04020	XM_001244578.1	hypothetical protein				D8B26_003467	class 1	#ff4646	1.0	1.79388369158626	1.16705375500157	0.334019754979272
CPSG_08302		0.509000382196273	0.00234827157130079	0.0197355847347661	704.0	572.0	2112.0	1736.0	616.0	549.0	1031.0	1163.0	101.43	122.665	320.232	313.535	74.7725	90.0446	230.166	172.212	EFW15114.1	conserved hypothetical protein	CIMG_08321	XM_001241157.2	hypothetical protein	HISTO_FE.Contig19.eannot.1845.final_new	protein kinase superfamily domain-containing protein	I7I48_08987	D8B26_004537	class 1	#ff4646	1.0	1.16059397143627	0.780731746596872	0.197018591118616
CPSG_02975		0.622935957963581	0.00403993999103508	0.0420618857367031	441.0	427.0	1360.0	1118.0	501.0	317.0	700.0	865.0	30.1511	43.4533	97.8543	95.8183	28.8582	24.6726	74.1568	60.7813	EFW21132.1	chitin deacetylase	CIMG_09718	XM_001240096.1	chitin deacetylase	HISTO_DF.Contig537.eannot.1396.final_new	chitin deacetylase	I7I48_03308	D8B26_002619	class 1	#ff4646	1.0	1.08519820672085	0.646346868366655	0.170320810032159
CPSG_09258		0.817908801043665	0.032424797575575	0.156982603859093	3.0	1.0	14.0	14.0	1.0	2.0	2.0	12.0	3.15003	1.56287	15.4703	18.4274	0.884627	2.39064	3.25396	12.9498	EFW14184.1	predicted protein								class 1	#ff4646	1.0	2.19758795700774	1.28405805189349	0.361334923988877
CPSG_08802		0.602259137133997	0.00195799168263352	0.022802747161057	346.0	218.0	977.0	689.0	264.0	257.0	417.0	630.0	50.9272	47.7595	151.337	127.126	32.7374	43.0623	95.1037	95.3022	EFW14544.1	DnaJ chaperone	CIMG_07287	XM_001243390.2	DnaJ chaperone	HISTO_ER.Contig17.eannot.1287.final_new	DnaJ chaperone	I7I48_09762	D8B26_006932	class 1	#ff4646	1.0	1.13523248441852	0.657920582069497	0.165338687636974
CPSG_09615		0.837209620328299	0.00232898354260658	0.0171321737681764	384.0	262.0	1001.0	764.0	350.0	288.0	388.0	730.0	27.7304	28.1616	76.0739	69.1609	21.2941	23.676	43.4155	54.1797	EFW13748.1	AAR2 family protein	CIMG_04347	XM_001244905.2	AAR2 family protein	HISTO_ZL.Contig1131-snap.171.final_new				class 1	#ff4646	1.0	1.02372964092254	0.684572431221303	0.0749522875556448
CPSG_07466		0.793505590867555	0.00834783955308213	0.0584467278864423	345.0	208.0	748.0	747.0	281.0	243.0	317.0	684.0	58.6748	52.6533	133.878	159.256	40.2629	47.0467	83.5371	119.558	EFW15839.1	hypothetical protein	CIMG_08048	XM_001240884.2	LSM domain-containing protein	HISTO_KF.Contig601.eannot.1283.final_new	LSM domain-containing protein	I7I48_02283	D8B26_004351	class 1	#ff4646	1.0	1.03102067755388	0.639128738040566	0.121997333117609
CPSG_08404		0.890339556740348	0.0211355413733621	0.117668245458229	407.0	529.0	1252.0	1278.0	456.0	444.0	630.0	1000.0	17.2634	33.3978	55.8871	67.9523	16.2953	21.439	41.4057	43.5933	EFW15216.1	conserved hypothetical protein	CIMG_08156	XM_001240992.2	hypothetical protein	HISTO_DM.Contig93-snap.165.final_new	RecA homologous recombination, DNA repair protein	I7I48_07374		class 1	#ff4646	1.0	1.04146058532549	0.653078049362802	0.0957348270916958
CPSG_08587		0.776512126699744	0.0259039655944063	0.0492995259477962	179.0	109.0	431.0	339.0	118.0	150.0	214.0	204.0	42.2953	38.335	107.175	100.411	23.4902	40.3479	78.3503	49.5402	EFW14929.1	transcription factor medA								class 1	#ff4646	1.0	1.00573488582998	0.881917394628685	0.171668718933584
CPSG_05017		0.833185308019478	0.00311467096226685	0.0107325539810627	103.0	83.0	311.0	257.0	103.0	79.0	101.0	200.0	7.18062	8.61257	22.8171	22.4595	6.04962	6.26963	10.9102	14.3299	EFW18331.1	conserved hypothetical protein	CIMG_00277	XM_001246505.2	hypothetical protein				D8B26_005133	class 1	#ff4646	1.0	1.17877867587546	0.950211620980643	0.0986907747077383
CPSG_06664		0.932876572018533	0.0153168100475844	0.0412520343506048	93.0	96.0	308.0	230.0	134.0	62.0	117.0	176.0	7.38395	11.3451	25.7355	22.8916	8.96348	5.60387	14.3939	14.3617	EFW16705.1	ABC transporter								class 1	#ff4646	1.0	1.07920033641754	0.870912849207846	0.0751199493880139
CPSG_01776		0.263398942334866	0.0369756067163209	0.0694393902736811	2089.0	597.0	4118.0	3572.0	979.0	535.0	1304.0	1912.0	78.1676	33.2501	162.163	167.549	30.8629	22.7894	75.6056	73.53	EFW21619.1	6-hydroxy-D-nicotine oxidase	CIMG_01402	XM_001247630.2	6-hydroxy-D-nicotine oxidase				D8B26_001784	class 1	#ff4646	1.0	1.35917226846794	1.26049207344413	0.677189652519811
CPSG_08405		0.421686678662436	0.0445348888574706	0.0692902365971184	1480.0	2079.0	5613.0	4364.0	1469.0	1399.0	2048.0	2786.0	52.1635	109.066	208.198	192.811	43.6207	56.1323	111.847	100.919	EFW15217.1	hypothetical protein	CIMG_08155	XM_001240991.2	MOSC domain-containing protein	HISTO_HS.Contig68.Fgenesh_histo.28.final_new	MOSC domain-containing protein	I7I48_07362	D8B26_004453	class 1	#ff4646	1.0	1.03296589997005	1.02179464883461	0.382824642451326
CPSG_02917		0.240710823278884	0.00183717198842912	0.00491221552777598	406.0	350.0	1125.0	918.0	380.0	264.0	446.0	642.0	74.9471	96.1672	218.553	212.429	59.0988	55.4783	127.571	121.801	EFW21074.1	tetratricopeptide repeat protein 1	CIMG_09665	XM_001240043.1	tetratricopeptide repeat protein 1	HISTO_DM.Contig940.eannot.1243.final_new	tetratricopeptide repeat protein	I7I48_08105	D8B26_002666	class 1	#ff4646	1.0	1.00394496176806	0.905709939013453	0.307156359765915
CPSG_03640		0.274671884257127	0.00159419561251552	0.0643229886939967	41.0	49.0	243.0	185.0	37.0	25.0	99.0	171.0	3.04263	5.41243	18.9779	17.2099	2.31331	2.11201	11.3838	13.0354	EFW19256.1	hypothetical protein							D8B26_007509	class 1	#ff4646	1.0	1.83348807168798	0.674723012548823	0.578323740649662
CPSG_03475		0.391051117589587	0.00721271944396758	0.175438420066647	180.0	200.0	842.0	596.0	221.0	83.0	360.0	620.0	6.47032	10.7007	31.8523	26.856	6.69286	3.39642	20.0513	22.9052	EFW20300.1	DNA ligase	CIMG_03804	XM_001244362.2	DNA ligase I, ATP-dependent (dnl1)	HISTO_ZL.Contig658.eannot.1273.final_new	DNA ligase	I7I48_01447	D8B26_003297	class 1	#ff4646	1.0	1.49045537277229	0.55740824013127	0.497549164098912
CPSG_02086		0.0270307332906817	0.000221916963672782	0.0169738606060703	821.0	721.0	5869.0	4253.0	527.0	409.0	2348.0	2858.0	42.172	55.1247	317.264	273.853	22.8065	23.9163	186.882	150.88	EFW21929.1	conserved hypothetical protein	CIMG_01128	XM_001247356.2	hypothetical protein	HISTO_GL.Contig233.Fgenesh_Aspergillus.22.final_new	hypothetical protein	I7I48_10987	D8B26_002036	class 1	#ff4646	1.0	2.2616767969427	0.907628981492932	0.796286818164437
CPSG_05776		0.377561054635644	0.00903400325229408	0.177179738062266	59.0	54.0	193.0	142.0	56.0	34.0	85.0	165.0	4.19907	5.72038	14.4555	12.6687	3.3578	2.75467	9.37362	12.0691	EFW17333.1	conserved hypothetical protein	CIMG_05592	XM_001246150.2	hypothetical protein				D8B26_000069	class 1	#ff4646	1.0	1.12927574325897	0.446836494732556	0.407612622009087
CPSG_01210		0.461176339506806	0.0118779486843744	0.163179657258476	25.0	9.0	60.0	60.0	13.0	10.0	30.0	48.0	3.27206	1.75329	8.26435	9.84406	1.43348	1.48995	6.08402	6.45671	EFW23310.1	conserved hypothetical protein	CIMG_07138	XM_001243241.2	hypothetical protein					class 1	#ff4646	1.0	1.4770517545306	0.619793799791093	0.496001748308166
CPSG_03286		0.422013010703422	0.00820449609759143	0.133114365079256	1.0	0.0	10.0	5.0	0.0	0.0	3.0	3.0	1.17601	0	12.3762	7.37093	0	0	5.46663	3.62594	EFW20111.1	predicted protein				HISTO_BP.Contig457.Fgenesh_Neurospora.96.final_new	hypothetical protein	I7I48_04031		class 1	#ff4646	1.0	2.67985217583691	1.13037373448511	0.892671745235762
CPSG_09714		0.564137629483803	0.0258335727928113	0.20738485357244	1.0	0.0	13.0	4.0	0.0	0.0	1.0	6.0	0.993441	0	13.5913	4.98131	0	0	1.53932	6.12607	EFW13675.1	conserved hypothetical protein								class 1	#ff4646	1.0	2.72841677666588	1.26836950566454	0.892671745235762
CPSG_09437		0.257723961145751	0.0076560807084217	0.113435562251359	8.0	4.0	55.0	56.0	1.0	4.0	13.0	42.0	3.47472	2.58595	25.1402	30.4901	0.365928	1.97779	8.74904	18.7485	EFW14070.1	conserved hypothetical protein	CIMG_07666	XM_001240502.1	hypothetical protein				D8B26_004036	class 1	#ff4646	1.0	2.72042371564896	1.13595095745492	1.38224143068734
CPSG_04365		0.337324757717931	0.00835802008431112	0.144673545439552	14.0	26.0	116.0	91.0	17.0	6.0	43.0	78.0	2.6171	7.23428	22.8205	21.3243	2.67736	1.27683	12.4551	14.9856	EFW18819.1	predicted protein	CIMG_11060	XM_012358220.1	hypothetical protein					class 1	#ff4646	1.0	2.0243574304056	0.786865528498157	0.859781931279997
CPSG_05425		0.188847951525167	0.00642456611353883	0.235411324773732	396.0	1057.0	7831.0	6823.0	368.0	230.0	2678.0	3854.0	36.9742	146.896	769.479	798.585	28.948	24.4468	387.438	369.832	EFW17788.1	NmrA family transcriptional regulator	CIMG_08873	XM_001241709.2	NmrA family transcriptional regulator	HISTO_ZE.Contig158.eannot.1405.final_new	NmrA-like family domain-containing protein	I7I48_02046	D8B26_004868	class 1	#ff4646	1.0	3.10041938037196	1.16386258171944	1.17599915704162
CPSG_07465		0.205834639032187	0.00225233478972251	0.0823599563058404	93.0	112.0	507.0	418.0	72.0	58.0	287.0	297.0	19.2086	34.4319	110.204	108.226	12.5289	13.6374	91.8507	63.046	EFW15838.1	conserved hypothetical protein								class 1	#ff4646	1.0	1.76318544691439	0.659511523533671	0.697487262450525
CPSG_00213		0.0764798126038024	0.000688039020918559	0.0501882876796312	83.0	61.0	374.0	258.0	53.0	35.0	162.0	268.0	6.68583	7.3137	31.7048	26.0519	3.59683	3.20949	20.22	22.1871	EFW22314.1	conserved hypothetical protein	CIMG_02367	XM_001248595.2	CMGC protein kinase				D8B26_000982	class 1	#ff4646	1.0	1.69030960979921	0.552638900110754	0.77794987586319
CPSG_07485		0.092653622970176	0.0011759419129419	0.0944326301008977	423.0	381.0	1304.0	1137.0	334.0	263.0	768.0	1085.0	18.0805	24.2396	58.6576	60.9218	12.0277	12.7973	50.8651	47.6638	EFW15858.1	conserved hypothetical protein	CIMG_08028	XM_001240864.2	hypothetical protein	HISTO_KF.Contig601.eannot.1345.final_new	DUF1769 superfamily domain-containing protein	I7I48_02305	D8B26_004335	class 1	#ff4646	1.0	1.17676457124233	0.39542221277895	0.49696891817787
CPSG_08970		0.0974750021614655	0.000886962894244036	0.0646233069585806	248.0	221.0	878.0	692.0	192.0	146.0	433.0	727.0	11.8334	15.6957	44.0888	41.391	7.71837	7.93052	32.0136	35.6518	EFW14382.1	conserved hypothetical protein	CIMG_07572	XM_001240408.2	hypothetical protein				D8B26_008241	class 1	#ff4646	1.0	1.3113594666341	0.44846647449967	0.539275071207944
CPSG_01714	CTF8	0.18029125235083	0.00688575194288223	0.0809395878183037	35.0	24.0	103.0	81.0	19.0	20.0	47.0	74.0	11.8822	12.1275	36.7996	34.4712	5.43437	7.72948	24.7238	25.8196	EFW21557.1	sister chromatid cohesion protein Ctf8	CIMG_01467	XM_001247695.2	sister chromatid cohesion protein Ctf8	HISTO_ZZ.Contig127c.Fgenesh_histo.43.final_new	sister chromatid cohesion protein Ctf8	I7I48_11784	D8B26_001733	class 1	#ff4646	1.0	1.20237606207675	0.603482690202065	0.6500599783701
CPSG_00614		0.209547179178519	0.019672493137167	0.16805598012524	894.0	1181.0	3788.0	3252.0	992.0	480.0	1820.0	2289.0	21.2032	41.6911	94.5473	96.6842	19.8217	12.9597	66.884	55.7953	EFW22715.1	glycogen synthase	CIMG_06454	XM_004445320.1	glycogen [starch] synthase, variant	HISTO_DY.Contig31.eannot.1378.final_new	glycogen synthase	I7I48_03394	D8B26_006300	class 1	#ff4646	1.0	1.3314549954459	0.753140615647353	0.642057889628345
CPSG_04923		0.351166365720473	0.0200101890671123	0.127646781937743	2.0	3.0	26.0	10.0	1.0	1.0	7.0	7.0	0.415997	0.928778	5.69128	2.60737	0.175237	0.236783	2.25604	1.4964	EFW18237.1	conserved hypothetical protein								class 1	#ff4646	1.0	2.11481473934052	1.17953363540603	1.02944444172652
CPSG_09890		0.252249750298039	0.0104696267444369	0.0735904859627689	91.0	212.0	783.0	621.0	92.0	49.0	211.0	452.0	6.10854	21.1818	55.3138	52.2552	5.20296	3.7444	21.9466	31.1834	EFW13544.1	conserved hypothetical protein	CIMG_07849	XM_001240685.1	TIGR02452 family protein					class 1	#ff4646	1.0	1.9538232893325	1.12989272078213	1.02934120915591
CPSG_09747		0.0999947860446397	0.00159419561251552	0.0200274725015283	158.0	93.0	551.0	456.0	84.0	65.0	174.0	398.0	13.8751	12.156	50.9221	50.1979	6.21476	6.49805	23.6764	35.9212	EFW13707.1	conserved hypothetical protein	CIMG_09810	XM_001240188.2	hypothetical protein				D8B26_002551	class 1	#ff4646	1.0	1.5964845502474	0.878150175447351	0.792622176472443
CPSG_02924		0.265549213319922	0.00487063196060665	0.0722449503047416	63.0	31.0	160.0	145.0	38.0	28.0	71.0	129.0	6.37245	4.66721	17.0319	18.3855	3.23829	3.22414	11.1279	13.4105	EFW21081.1	hypothetical protein	CIMG_12399	XM_012358758.1	chaperonin GroES				D8B26_002660	class 1	#ff4646	1.0	1.30762421501185	0.629836199044904	0.528093115704963
CPSG_02664		0.343324714207991	0.0180900986830655	0.205569782679539	52.0	29.0	144.0	113.0	36.0	20.0	52.0	136.0	4.30213	3.57116	12.5377	11.7193	2.50928	1.88365	6.6661	11.564	EFW20821.1	hypothetical protein								class 1	#ff4646	1.0	1.2506615791462	0.537577557296781	0.595506021986197
CPSG_09512		0.422961497099753	0.0269504155734856	0.216231415000562	3.0	4.0	22.0	15.0	3.0	1.0	5.0	17.0	0.448267	0.889622	3.45951	2.80962	0.377662	0.170101	1.15764	2.61068	EFW13859.1	conserved hypothetical protein								class 1	#ff4646	1.0	1.83137708130932	0.872582311230054	0.817255814619718
CPSG_04909		0.47164487734125	0.010927447198831	0.0833622406928473	12.0	2.0	52.0	38.0	4.0	2.0	9.0	29.0	2.47277	0.613425	11.2767	9.81583	0.694429	0.469161	2.87364	6.1417	EFW18223.1	hypothetical protein	CIMG_10492	XM_001246411.2	hypothetical protein					class 1	#ff4646	1.0	2.51844157252824	1.35744363502824	0.854584204109199
CPSG_06939		0.438195076656142	0.00767470135868255	0.0533075440649859	42.0	10.0	191.0	154.0	8.0	20.0	42.0	98.0	2.14249	0.759277	10.2537	9.84765	0.343816	1.16142	3.31977	5.13789	EFW16423.1	conserved hypothetical protein	CIMG_05952	XM_001242055.1	hypothetical protein				D8B26_005754	class 1	#ff4646	1.0	2.5193805419461	1.35620934046104	0.86767963814958
CPSG_09214		0.317328979963283	0.0043118089007848	0.0535038133649447	50.0	37.0	243.0	206.0	32.0	23.0	61.0	193.0	3.53864	3.8976	18.0987	18.2757	1.90802	1.85304	6.68934	14.0382	EFW14140.1	conserved hypothetical protein	CIMG_03024	XM_001243582.2	hypothetical protein				D8B26_002485	class 1	#ff4646	1.0	1.93154620209195	0.967097748221469	0.719520015357128
CPSG_02163		0.388021628419309	0.00964706978295	0.0766876818432803	1.0	0.0	7.0	5.0	0.0	0.0	2.0	2.0	0.65375	0	4.81599	4.09754	0	0	2.02595	1.34379	EFW22006.1	predicted protein				HISTO_ZU.Contig65.Fgenesh_Neurospora.44.final_new				class 1	#ff4646	1.0	2.42818814902156	1.36364193925585	0.892671745235762
CPSG_08210		0.0999779332662593	0.000497030269808498	0.00644775140386477	103.0	63.0	395.0	322.0	58.0	53.0	152.0	221.0	5.43248	4.94574	21.9247	21.2892	2.57724	3.1822	12.422	11.9796	EFW15022.1	conserved hypothetical protein	CIMG_08495	XM_001241331.2	hypothetical protein	HISTO_ZE.Contig158.Fgenesh_histo.65.final_new	hypothetical protein	I7I48_02172	D8B26_004609	class 1	#ff4646	1.0	1.69421712407634	0.939823548969513	0.62511047623037
CPSG_08357	MET13	0.0960402878111441	0.00215099797329046	0.0457968195025887	2018.0	1255.0	5485.0	5374.0	1364.0	1012.0	3055.0	3274.0	68.0144	62.9583	194.55	227.049	38.7311	38.8285	159.543	113.409	EFW15168.1	methylenetetrahydrofolate reductase	CIMG_08202	XM_001241038.2	methylenetetrahydrofolate reductase	HISTO_DM.Contig93.eannot.1695.final_new	methylenetetrahydrofolate reductase	I7I48_07443	D8B26_004497	class 1	#ff4646	1.0	1.34329256236178	0.738807120267477	0.505151086746057
CPSG_02606		0.263515942668717	0.00355699088697888	0.026073732743966	94.0	51.0	266.0	237.0	54.0	49.0	133.0	141.0	9.78742	7.90389	29.1473	30.9336	4.73697	5.80801	21.4575	15.0886	EFW20763.1	DSBA family oxidoreductase	CIMG_03351	XM_001243909.2	DSBA family oxidoreductase	HISTO_GI.Contig363.Fgenesh_histo.64.final_new			D8B26_002917	class 1	#ff4646	1.0	1.39425420908308	0.870914051096196	0.523494138203894
CPSG_09034		0.469907261436397	0.0108467571136085	0.0542190805857515	216.0	54.0	920.0	665.0	41.0	127.0	230.0	333.0	6.78214	2.5237	30.4002	26.1744	1.08458	4.53949	11.19	10.746	EFW14446.1	conserved hypothetical protein	CIMG_07515	XM_001240351.2	hypothetical protein	HISTO_AL.Contig317-snap.118.final_new	SAP domain-containing protein	I7I48_01160	D8B26_008297	class 1	#ff4646	1.0	2.35334592895319	1.47973825977225	0.781294523769134
CPSG_04283		0.29302705343682	0.00644783942010654	0.0424284409558244	458.0	479.0	1454.0	1195.0	491.0	277.0	665.0	940.0	9.08286	14.1391	30.3457	29.7075	8.2036	6.25356	20.4346	19.159	EFW18737.1	UDP-glucose,sterol transferase	CIMG_03067	XM_001243625.2	hypothetical protein					class 1	#ff4646	1.0	1.07416217310966	0.717186721890966	0.384213731076883
CPSG_08098		0.400117154631997	0.013663289380217	0.0547934216651606	99.0	114.0	355.0	250.0	87.0	79.0	161.0	189.0	4.90063	8.39947	18.4936	15.5131	3.62829	4.45179	12.349	9.6154	EFW15661.1	PTR family peptide transporter	CIMG_00877	XM_001247105.2	di/tri peptide transporter 2				D8B26_002251	class 1	#ff4646	1.0	1.08062731004196	0.770939611096745	0.406859694057406
CPSG_06242		0.243018016497836	0.00332496151208585	0.0179615397438966	36.0	27.0	128.0	95.0	26.0	19.0	41.0	76.0	14.7678	16.4857	55.2584	48.8515	8.98571	8.87272	26.0606	32.0417	EFW16973.1	conserved hypothetical protein	CIMG_04409	XM_001244967.2	hypothetical protein					class 1	#ff4646	1.0	1.37764491154992	0.940974326382808	0.543407605444321
CPSG_04333		0.292334193475673	0.00915870252316858	0.0517564582587374	10.0	2.0	51.0	43.0	1.0	3.0	17.0	13.0	6.26707	1.86563	33.6365	33.7812	0.527996	2.14031	16.5083	8.3733	EFW18787.1	conserved hypothetical protein	CIMG_03119	XM_001243677.1	hypothetical protein					class 1	#ff4646	1.0	2.72068763233726	1.64539042082415	1.31918812351074
CPSG_05760		0.169926325027964	0.00505139074065516	0.0341428608065734	443.0	455.0	1374.0	1137.0	344.0	327.0	590.0	960.0	12.3399	18.8646	40.2781	39.7016	8.07293	10.3692	25.4651	27.4831	EFW17317.1	conserved hypothetical protein	CIMG_05607	XM_001246165.2	hypothetical protein	HISTO_ZU.Contig65.Fgenesh_histo.39.final_new	RNA helicase	I7I48_03066	D8B26_000053	class 1	#ff4646	1.0	1.05828380206537	0.709006975089506	0.482496145052295
CPSG_08001		0.258008529586514	0.0110157726843758	0.0546794596213855	187.0	82.0	396.0	320.0	94.0	94.0	164.0	277.0	15.1459	9.88546	33.7539	32.4896	6.41426	8.66705	20.5819	23.058	EFW15564.1	agmatinase	CIMG_00787	XM_001247015.2	agmatinase	HISTO_HS.Contig68.fgenesh_plus.105.final_new	agmatine ureohydrolase	I7I48_07124	D8B26_002333	class 1	#ff4646	1.0	1.05651599399531	0.70974168326108	0.507154725547234
CPSG_09491		0.419590635466191	0.0346966759053129	0.111453809382123	137.0	51.0	293.0	216.0	54.0	77.0	107.0	193.0	43.6663	24.195	98.2808	86.302	14.5006	27.9387	52.8442	63.2224	EFW13838.1	hypothetical protein								class 1	#ff4646	1.0	1.11028696740994	0.776329451478355	0.516511456014821
CPSG_04027		0.167610753506836	0.00708310559702817	0.0424475080276434	212.0	91.0	435.0	438.0	115.0	78.0	202.0	314.0	8.4388	5.39158	18.2226	21.8555	3.85664	3.53452	12.459	12.8459	EFW19643.1	conserved hypothetical protein	CIMG_13611	XM_004444848.1	hypothetical protein				D8B26_007847	class 1	#ff4646	1.0	1.17813783325975	0.762811254829535	0.643539443546095
CPSG_01554	NIT42	0.0337187975618214	0.000590972986590002	0.00428668539467462	463.0	359.0	1602.0	1259.0	292.0	227.0	534.0	971.0	68.1482	78.6499	248.149	232.296	36.2095	38.0356	121.787	146.886	EFW21397.1	conserved hypothetical protein	CIMG_12770	XM_001247840.1	hypothetical protein	HISTO_ZZ.Contig127b.Fgenesh_histo.37.final_new	nitrositive-stress induced transcript	I7I48_11640	D8B26_001603	class 1	#ff4646	1.0	1.36723219453238	0.953136017534499	0.729290292293073
CPSG_05202		0.14757903963958	0.00548731417262663	0.0341402731111096	268.0	357.0	1127.0	913.0	230.0	166.0	450.0	662.0	15.7152	31.1811	69.5974	67.1592	11.3707	11.089	40.916	39.9067	EFW18516.1	conserved hypothetical protein	CIMG_00446	XM_001246674.2	hypothetical protein					class 1	#ff4646	1.0	1.31103996760316	0.873431320192683	0.694276733779747
CPSG_03887		0.428218018141872	0.0372636424792413	0.096695583622973	55.0	60.0	182.0	128.0	62.0	28.0	61.0	125.0	4.77785	7.75803	16.6386	13.9387	4.53762	2.76897	8.21084	11.1601	EFW19503.1	ABC transporter	CIMG_09342	XM_001239720.2	hypothetical protein					class 1	#ff4646	1.0	1.00064310330891	0.763372965999091	0.469037339045308
CPSG_00157	ORT1	0.207557952583994	0.0193944533668099	0.0710371030485918	2259.0	1145.0	5764.0	4407.0	982.0	1307.0	1986.0	3279.0	134.609	101.553	361.459	329.188	49.2988	88.6595	183.369	200.812	EFW22258.1	mitochondrial ornithine carrier protein AmcA/Ort1	CIMG_02310	XM_001248538.2	amino acid transporter Arg-13	HISTO_DU.Contig190.Fgenesh_histo.72.final_new	amino acid transporter arg-13	I7I48_12085	D8B26_001028	class 1	#ff4646	1.0	1.21950449904936	0.965717296846452	0.558725215074375
CPSG_06641		0.0917849421500784	0.00278267126231714	0.0100764073061259	144.0	90.0	367.0	308.0	100.0	59.0	140.0	227.0	17.3127	16.1055	46.4349	46.4189	10.1291	8.07505	26.0807	28.049	EFW16682.1	conserved hypothetical protein	CIMG_01896	XM_001248124.2	hypothetical protein				D8B26_001328	class 1	#ff4646	1.0	1.11401527218963	0.886376121977611	0.629739576083136
CPSG_04337		0.713230807926186	0.0492935709777898	0.0524937081943807	9.0	8.0	32.0	27.0	5.0	10.0	58.0	69.0	2.6061	3.44801	9.75157	9.80063	1.21979	3.29639	26.0234	20.5346	EFW18791.1	conserved hypothetical protein	CIMG_03121	XM_001243679.2	hypothetical protein	HISTO_ZL.Contig1161b.Fgenesh_Neurospora.59.final_new			D8B26_005599	class 1	#ff4646	1.0	1.30767538145934	-1.09685906078972	0.335033567533392
CPSG_03198	SOK1	0.0893145994791209	0.00469778394951085	0.220381628994764	117.0	37.0	419.0	313.0	20.0	35.0	398.0	648.0	5.45061	2.56561	20.5423	18.2787	0.784975	1.85617	28.7297	31.0258	EFW20023.1	conserved hypothetical protein	CIMG_04072	XM_001244630.2	cAMP-mediated signaling protein Sok1	HISTO_ZT.Contig181-snap.34.final_new	cAMP-mediated signaling protein Sok1	I7I48_06634	D8B26_003505	class 1	#ff4646	1.0	1.96328601788995	-0.509423862005041	1.46891973553701
CPSG_04596		0.292760830778081	0.041208690663649	0.604907350580095	10.0	5.0	38.0	17.0	5.0	3.0	22.0	43.0	6.5375	4.86533	26.144	13.9316	2.7539	2.23267	22.2855	28.8914	EFW19050.1	predicted protein							D8B26_007235	class 1	#ff4646	1.0	1.34601522113609	-0.28775371391471	0.871014703305061
CPSG_06499		0.14196037135541	0.00663545205153893	0.171738622761462	10.0	7.0	59.0	50.0	3.0	3.0	49.0	136.0	0.94565	0.985278	5.87163	5.9271	0.239011	0.322955	7.17983	13.2178	EFW17231.1	hypothetical protein								class 1	#ff4646	1.0	2.18976159864404	-0.65167690673822	1.42223783097068
CPSG_04572		0.0748720801927859	0.00485578874723205	0.12656617289297	24.0	13.0	86.0	75.0	6.0	9.0	102.0	135.0	2.1097	1.70092	7.9558	8.26442	0.444352	0.900622	13.893	12.1964	EFW19026.1	conserved hypothetical protein	CIMG_10157	XM_001239134.2	hypothetical protein	HISTO_ZU.Contig65.Fgenesh_histo.96.final_new	3'-5' exonuclease	I7I48_03000	D8B26_007216	class 1	#ff4646	1.0	1.69738974967715	-0.559158703408297	1.32105631457911
CPSG_05052		0.282898165702936	0.0385089219591594	0.408738277053919	34.0	30.0	131.0	97.0	23.0	12.0	81.0	260.0	4.13258	5.42743	16.7567	14.7794	2.35525	1.66041	15.2551	32.4791	EFW18365.1	hypothetical protein								class 1	#ff4646	1.0	1.38693181409763	-0.430745493831143	0.957637963971034
CPSG_09537		0.209685935781515	0.0273447368107237	0.312584821343279	2.0	5.0	17.0	17.0	1.0	1.0	19.0	35.0	0.809195	3.01109	7.23849	8.62212	0.34087	0.460589	11.9115	14.5539	EFW13884.1	conserved hypothetical protein	CIMG_06877	XM_001242980.2	hypothetical protein					class 1	#ff4646	1.0	1.84589843058588	-0.632301898717378	1.33485149427579
CPSG_03229		0.0644520399474798	0.0032267211498156	0.467422274294914	40.0	32.0	184.0	126.0	18.0	13.0	177.0	186.0	5.57279	6.6358	26.9778	22.0052	2.11277	2.0618	38.2097	26.6327	EFW20054.1	hypothetical protein								class 1	#ff4646	1.0	1.65295848948677	-0.243073883728866	1.25861501422375
CPSG_03949		0.232516660537557	0.0288677016018376	0.692036093494501	35.0	15.0	118.0	62.0	10.0	15.0	68.0	139.0	2.21677	1.41408	7.86521	4.9225	0.533603	1.08152	6.67343	9.04807	EFW19565.1	conserved hypothetical protein	CIMG_09393	XM_001239771.2	hypothetical protein				D8B26_007775	class 1	#ff4646	1.0	1.42169675324402	-0.21036669954025	1.00985531471656
CPSG_05263		0.0801420861974932	0.00353952560043668	0.554570180811531	181.0	103.0	473.0	377.0	82.0	92.0	366.0	588.0	12.2054	10.3381	33.5669	31.8682	4.65859	7.06241	38.2423	40.7512	EFW18577.1	conserved hypothetical protein	CIMG_00507	XM_001246735.2	hypothetical protein				D8B26_005340	class 1	#ff4646	1.0	1.17773391274553	-0.159392927985293	0.751697921609544
CPSG_09477		0.162649698065882	0.0105501174912643	0.660868867446975	8.0	8.0	35.0	32.0	5.0	3.0	26.0	53.0	1.40926	2.0976	6.48853	7.06633	0.742059	0.601608	7.09681	9.59548	EFW13824.1	hypothetical protein								class 1	#ff4646	1.0	1.57388832194776	-0.199469883503239	1.00253738727952
CPSG_05084		0.188847951525167	0.00763173991571636	0.120469736802329	58.0	39.0	144.0	124.0	40.0	29.0	160.0	201.0	3.09406	3.09667	8.08423	8.29209	1.79774	1.76112	13.2254	11.0201	EFW18398.1	DEAD/DEAH box RNA helicase	CIMG_00341	XM_001246569.2	DEAD/DEAH box RNA helicase	HISTO_HS.Contig68.Fgenesh_Aspergillus.301.final_new	DEAD-box protein	I7I48_07168	D8B26_005191	class 1	#ff4646	1.0	1.03931484477335	-0.433533551158157	0.547515243743352
CPSG_03196		0.231984719227516	0.0138818110665951	0.212460748340874	37.0	27.0	135.0	98.0	14.0	26.0	146.0	181.0	2.43391	2.6436	9.34571	8.0811	0.775884	1.947	14.8814	12.2369	EFW20021.1	conserved hypothetical protein	CIMG_04074	XM_001244632.1	serine carboxypeptidase	HISTO_ZT.Contig181-snap.33.final_new	serine carboxypeptidase	I7I48_06636	D8B26_003506	class 1	#ff4646	1.0	1.41745730977977	-0.501513718776225	0.825263748140525
CPSG_05958	SKN1	0.0512405702757487	0.00308731140051041	0.261037835548576	418.0	904.0	8439.0	6619.0	205.0	133.0	15945.0	15690.0	12.3625	39.7948	262.661	245.393	5.10797	4.47786	730.703	476.914	EFW17515.1	beta-1,6 glucan synthetase	CIMG_05421	XM_001245979.2	beta-glucan synthesis-associated protein KRE6	HISTO_DA.Contig93.Fgenesh_Aspergillus.185.final_new	beta-glucan synthesis-associated protein KRE6	I7I48_08343	D8B26_000219	class 1	#ff4646	1.0	3.20120045087688	-1.12741226596079	1.92108557727926
CPSG_00656		0.0929744838369788	0.00186395980436135	0.460374871370176	29.0	29.0	140.0	137.0	16.0	13.0	118.0	213.0	5.29818	7.88599	26.9174	31.3755	2.46272	2.70372	33.404	39.9942	EFW22757.1	conserved hypothetical protein	CIMG_06417	XM_001242520.2	hypothetical protein	HISTO_DF.Contig537.genewise.11.final_new	GFA superfamily, glutathione-dependent formaldehyde-activating enzyme domain	I7I48_03318	D8B26_006336	class 1	#ff4646	1.0	1.81936159106531	-0.233256085327742	1.03219194450889
CPSG_07402		0.232134307144739	0.00712034248384789	0.444805254265177	4.0	4.0	31.0	19.0	3.0	1.0	29.0	35.0	0.901857	1.34236	7.35555	5.36998	0.569856	0.256666	10.1313	8.11025	EFW15775.1	hypothetical protein	CIMG_13754	XM_001244551.2	hypothetical protein				D8B26_004402	class 1	#ff4646	1.0	2.05211624411133	-0.375990663705261	1.00969880564554
CPSG_10207		0.206348730332683	0.00614029140828534	0.497054901780289	180.0	110.0	513.0	372.0	110.0	92.0	499.0	511.0	9.53908	8.67674	28.6106	24.7126	4.91126	5.55024	40.9753	27.8319	EFW13202.1	conserved hypothetical protein	CIMG_07640	XM_001240476.2	hypothetical protein	HISTO_DA.Contig93.eannot.2102.final_new	phosphotransferase enzyme family protein	I7I48_08480	D8B26_008183	class 1	#ff4646	1.0	1.19005639438491	-0.206996824294358	0.56569633692965
CPSG_02625		0.371214888544837	0.0490894519880311	0.0863531546505736	5.0	1.0	15.0	12.0	1.0	1.0	18.0	54.0	2.05108	0.61058	6.4756	6.17072	0.345604	0.466985	11.4412	22.7664	EFW20782.1	predicted protein								class 1	#ff4646	1.0	1.79929931937383	-1.26713504263664	1.05887113275632
CPSG_09255		0.305474942912806	0.00456246832716614	0.0513204315597729	53.0	37.0	226.0	170.0	44.0	19.0	330.0	343.0	3.38099	3.51317	15.1723	13.5943	2.36476	1.37979	32.6189	22.488	EFW14181.1	conserved hypothetical protein	CIMG_10600	XM_012358829.1	hypothetical protein					class 1	#ff4646	1.0	1.69949439369737	-0.772525451086907	0.644938050983102
CPSG_09776		0.526156372125391	0.0488693623091906	0.153836524013412	10.0	10.0	41.0	22.0	7.0	8.0	41.0	57.0	1.63785	2.43783	7.06696	4.51687	0.965911	1.4916	10.4051	9.59481	EFW13563.1	hypothetical protein								class 1	#ff4646	1.0	1.13882235441098	-0.674057970172365	0.46384183913995
CPSG_08534		0.0550365186258573	0.00339671858003884	0.108778864036058	1804.0	1665.0	7186.0	4969.0	1235.0	1038.0	9147.0	9371.0	46.0789	63.3009	193.165	159.102	26.5766	30.1824	362.02	246.003	EFW14876.1	KH domain-containing protein	CIMG_13410	XM_004446084.1	KH domain-containing protein	HISTO_GL.Contig286.fgenesh_plus.6.final_new	KH domain-containing protein	I7I48_11123	D8B26_000471	class 1	#ff4646	1.0	1.33440503292976	-0.679677100899672	0.693398396521077
CPSG_09165		0.4616468040947	0.0413824470622881	0.0502154657525145	1.0	0.0	3.0	6.0	0.0	0.0	10.0	18.0	0.336021	0	0.829548	2.06955	0	0	4.2883	4.98517	EFW14091.1	conserved hypothetical protein	CIMG_12575	XM_001249228.2	hypothetical protein	HISTO_KF.Contig601.Fgenesh_Aspergillus.50.final_new	hypothetical protein	I7I48_02452		class 1	#ff4646	1.0	1.97475198999808	-1.59947095410331	0.892671745235762
CPSG_04792		0.0458521179554414	0.004031882349145	0.0346929051788301	176.0	102.0	446.0	357.0	85.0	63.0	564.0	657.0	7.55567	6.51764	20.1498	19.2119	3.07429	3.07887	37.5169	28.9877	EFW18106.1	conserved hypothetical protein	CIMG_00078	XM_001246306.2	hypothetical protein				D8B26_004959	class 1	#ff4646	1.0	1.12416336509709	-0.619381318552004	0.948924704286985
CPSG_01378		0.0307907985665093	0.00216579969282079	0.0205905708729964	323.0	289.0	1005.0	782.0	217.0	132.0	1194.0	1634.0	9.10601	12.127	29.8173	27.6359	5.15408	4.23633	52.1576	47.3441	EFW21221.1	conserved hypothetical protein	CIMG_09013	XM_001239391.2	hypothetical protein	HISTO_GL.Contig59.Fgenesh_Aspergillus.13.final_new	hypothetical protein	I7I48_10929	D8B26_007434	class 1	#ff4646	1.0	1.11248592748702	-0.678976339086232	0.897797192416582
CPSG_04836		0.129586298637873	0.0435665701020419	0.162609458151572	609.0	162.0	1216.0	938.0	128.0	168.0	1832.0	1877.0	24.4503	9.68084	51.378	47.2076	4.32956	7.67834	113.968	77.4499	EFW18150.1	conserved hypothetical protein	CIMG_00115	XM_001246343.2	F-box domain-containing protein	HISTO_ZH.Contig107-snap.3.final_new	F-box domain-containing protein	I7I48_10555	D8B26_004992	class 1	#ff4646	1.0	1.27245655106884	-0.834970050649948	1.2458489332555
CPSG_10138		0.0820965392533371	0.0108679006198647	0.141020627673784	90.0	99.0	338.0	239.0	64.0	35.0	370.0	438.0	4.1578	6.80749	16.4329	13.8408	2.49096	1.84069	26.4857	20.7962	EFW13269.1	conserved hypothetical protein	CIMG_04680	XM_001245238.2	hypothetical protein					class 1	#ff4646	1.0	1.18079931229975	-0.503261740658616	1.01348814548088
CPSG_01514		0.0704368334326657	0.00742658470942384	0.963683077046872	5.0	2.0	30.0	24.0	0.0	1.0	25.0	31.0	2.1717	1.29297	13.7128	13.0672	0	0.494447	16.8251	13.8382	EFW21357.1	predicted protein	CIMG_13631	XM_004444876.1	hypothetical protein				D8B26_001567	class 1	#ff4646	1.0	2.42691740050759	-0.056199763566583	2.23055608876825
CPSG_05659		0.0539530333679272	0.00486915265042735	0.838655789568032	7.0	3.0	38.0	22.0	1.0	1.0	24.0	40.0	0.594111	0.378984	3.39413	2.34064	0.0715049	0.0966185	3.15623	3.48914	EFW18022.1	conserved hypothetical protein	CIMG_08555	XM_001241391.2	hypothetical protein				D8B26_004676	class 1	#ff4646	1.0	2.08111656329221	-0.113122731284427	1.8708495279783
CPSG_00626		0.0864442466630894	0.0298270904020588	0.989790158255847	441.0	1142.0	4075.0	3103.0	237.0	215.0	3211.0	3513.0	14.3345	55.251	139.395	126.435	6.49021	7.9556	161.723	117.358	EFW22727.1	potassium ion transporter	CIMG_06445	XM_001242548.2	trk family potassium uptake protein	HISTO_LY.Contig16.Fgenesh_histo.11.final_new			D8B26_006309	class 1	#ff4646	1.0	1.91415240675137	0.0352342581280078	1.70090970849751
CPSG_00250		0.0756651979829868	0.00600661261939126	0.934266545253349	61.0	118.0	449.0	385.0	28.0	25.0	370.0	426.0	3.23462	9.31335	25.0562	25.5915	1.25089	1.50912	30.4007	23.2162	EFW22351.1	endo-arabinanase	CIMG_02400	XM_001248628.2	endo 1,5-alpha-arabinase	HISTO_ER.Contig17.eannot.1263.final_new	glycosyl hydrolase	I7I48_09783	D8B26_000951	class 1	#ff4646	1.0	1.91115521949041	0.060251457820371	1.67997297613023
CPSG_05783		0.10645214144419	0.017531192973977	0.87784114492156	84.0	50.0	227.0	177.0	57.0	18.0	148.0	236.0	5.16877	4.57939	14.6997	13.6528	2.95494	1.26087	14.111	14.9248	EFW17340.1	MFS monosaccharide transporter	CIMG_13476	XM_001246145.2	sugar porter (SP) family MFS transporter				D8B26_000074	class 1	#ff4646	1.0	1.17541827001297	0.0773160902190217	1.03501909659807
CPSG_03638		0.0769807904678265	0.00597157998765262	0.222671467382894	4.0	13.0	70.0	58.0	1.0	1.0	85.0	116.0	1.00977	4.88468	18.5967	18.3541	0.212681	0.287378	33.2483	30.0961	EFW19254.1	predicted protein	CIMG_12285	XM_012358325.1	hypothetical protein				D8B26_007508	class 1	#ff4646	1.0	2.67286182291406	-0.65082454832505	2.39024547224633
CPSG_06503		0.0905834223925632	0.00919795349085623	0.310253617664858	25.0	14.0	139.0	78.0	4.0	8.0	94.0	214.0	2.96942	2.47508	17.3749	11.6136	0.400274	1.08171	17.3	26.1236	EFW17234.1	conserved hypothetical protein								class 1	#ff4646	1.0	2.00666532146223	-0.479217464962736	1.7541894605789
CPSG_04601		0.0505557981030441	0.00917601068727175	0.428618228458762	280.0	99.0	840.0	523.0	64.0	54.0	807.0	847.0	17.374	9.14339	54.8526	40.6804	3.34571	3.8144	77.5895	54.0149	EFW19055.1	conserved hypothetical protein	CIMG_10182	XM_001239159.2	hypothetical protein	HISTO_FE.Contig19.Fgenesh_histo.85.final_new	hypothetical protein	I7I48_08974	D8B26_007239	class 1	#ff4646	1.0	1.51785355797507	-0.330971585349346	1.61074546096659
CPSG_05946		0.053930147526644	0.0393246149085495	0.857870103394783	12.0	3.0	26.0	25.0	1.0	1.0	15.0	33.0	1.52116	0.566036	3.4685	3.9726	0.106797	0.144306	2.94627	4.29928	EFW17503.1	conserved hypothetical protein	CIMG_05432	XM_001245990.2	hypothetical protein				D8B26_000211	class 1	#ff4646	1.0	1.48924806513574	0.133550935908801	2.26302756187184
CPSG_02865		0.066016023743314	0.0375191999300572	0.28701167541612	10.0	4.0	23.0	20.0	2.0	2.0	22.0	40.0	2.1559	1.28357	5.21834	5.40505	0.363266	0.49085	7.34918	8.86292	EFW21022.1	predicted protein	CIMG_12388	XM_012358752.1	hypothetical protein	HISTO_DM.Contig933.Fgenesh_Aspergillus.136.final_new	bZIP transcription factor, putative	I7I48_08050	D8B26_002709	class 1	#ff4646	1.0	1.21324818924061	-0.498475084987826	1.5624860556438
CPSG_07599		0.0534601550283893	0.0355261806304782	0.0776900313335772	8.0	6.0	21.0	24.0	2.0	2.0	35.0	45.0	6.95392	7.76284	19.2103	26.1513	1.46466	1.97906	47.1406	40.2013	EFW15972.1	conserved hypothetical protein	CIMG_07921	XM_001240757.1	hypothetical protein					class 1	#ff4646	1.0	1.18092764334567	-0.828980048712261	1.64864234638594
CPSG_05133		0.0670649081627281	0.0424260087469195	0.24728150599293	373.0	83.0	696.0	544.0	50.0	59.0	289.0	509.0	20.3764	6.74881	40.0133	37.2529	2.30121	3.66912	24.4627	28.5776	EFW18447.1	conserved hypothetical protein	CIMG_00382	XM_001246610.2	flavin-containing monooxygenase	HISTO_HS.Contig68.Fgenesh_histo.280.final_new	flavin-containing monooxygenase	I7I48_07210	D8B26_005226	class 1	#ff4646	1.0	1.29952693467489	0.651318660879737	1.84989609302487
CPSG_04042		0.0476257110871432	0.0114485790898127	0.00109855563419892	610.0	647.0	2457.0	2135.0	202.0	348.0	142.0	218.0	36.6444	57.8512	155.331	160.775	10.2234	23.7984	13.2176	13.4593	EFW19658.1	conserved hypothetical protein	CIMG_09484	XM_001239862.2	hypothetical protein				D8B26_007860	class 2	#ffd944	1.0	1.44351563854651	3.67799832399745	1.33907731561589
CPSG_01000		0.0362027683202834	0.000806767296178077	0.000695837028310996	448.0	561.0	3315.0	2598.0	263.0	206.0	320.0	441.0	25.5774	47.6729	199.176	185.934	12.6503	13.3886	28.3085	25.8765	EFW23101.1	conserved hypothetical protein	CIMG_06093	XM_001242196.2	hypothetical protein	HISTO_JF.Contig157.Fgenesh_histo.27.final_new	possible oxidoreductase	I7I48_01002	D8B26_006627	class 2	#ffd944	1.0	2.13537222337497	2.94662949663503	1.152495835807
CPSG_00293		0.0251027032863668	0.00283140965062535	0.000664914058715708	75.0	47.0	214.0	223.0	27.0	17.0	16.0	34.0	22.995	21.4487	69.0497	85.7075	6.97433	5.93351	7.60116	10.7137	EFW22394.1	hypothetical protein								class 2	#ffd944	1.0	1.41766366289078	3.14190560598202	1.51823667401099
CPSG_05183		0.0222664267604493	0.00306836927874983	0.000539198516265302	459.0	453.0	1486.0	1413.0	267.0	156.0	149.0	279.0	23.2272	34.1203	79.1368	89.633	11.3831	8.98667	11.6831	14.5103	EFW18497.1	conserved hypothetical protein	CIMG_00427	XM_001246655.2	N-acylethanolamine amidohydrolase	HISTO_LF.Contig359.eannot.2168.final_new	glutamyl-tRNA amidotransferase subunit A	I7I48_00411	D8B26_005268	class 2	#ffd944	1.0	1.24910417207793	2.79192256740604	1.20004704130837
CPSG_05536	OSM1	0.0151706661616604	0.0135832173315258	0.00197469532920594	13959.0	11383.0	41730.0	32350.0	7125.0	4232.0	7511.0	9926.0	612.919	743.936	1928.29	1780.59	263.572	211.536	511.016	447.932	EFW17899.1	fumarate reductase Osm1	CIMG_08720	XM_001241556.2	flavocytochrome c	HISTO_ZH.Contig107.eannot.1171.final_new	fumarate reductase flavoprotein subunit	I7I48_10541	D8B26_004773	class 2	#ffd944	1.0	1.09852286117866	2.05960894225903	1.28742588969047
CPSG_02909		0.00389711266508679	0.000360344822436232	0.000310474728986038	494.0	355.0	1619.0	1367.0	206.0	146.0	317.0	426.0	37.8979	40.5365	130.711	131.461	13.3144	12.7506	37.6821	33.5882	EFW21066.1	hypothetical protein	CIMG_09648	XM_001240026.2	radical SAM/Cys-rich domain-containing protein				D8B26_002673	class 2	#ffd944	1.0	1.39270363258113	2.00222109276082	1.33628685956657
CPSG_05785		0.00251683180080576	0.00013270913174714	0.000160688672291663	466.0	319.0	2611.0	1865.0	128.0	112.0	175.0	250.0	23.029	23.4645	135.791	115.534	5.32925	6.30084	13.4003	12.6975	EFW17342.1	carbonic anhydrase	CIMG_05585	XM_001246143.2	hypothetical protein				D8B26_000077	class 2	#ffd944	1.0	2.07323042994839	3.37433959155691	1.76186943988153
CPSG_01499		0.0479388409095229	0.0158563131424296	0.00703047314362701	379.0	82.0	930.0	679.0	52.0	32.0	129.0	168.0	22.9387	7.38708	59.2363	51.5158	2.65154	2.2048	12.0978	10.4503	EFW21342.1	CECR1 family adenosine deaminase	CIMG_01662	XM_001247890.2	CECR1 family adenosine deaminase	HISTO_ZT.Contig1089.fgenesh_plus.69.final_new	adenosine deaminase	I7I48_06136	D8B26_001553	class 2	#ffd944	1.0	1.66378924047286	2.4175905082154	2.22679423785566
CPSG_01148		0.0347429900111735	0.0379993765509987	0.00698108795589777	6.0	11.0	34.0	40.0	0.0	1.0	2.0	4.0	0.714576	1.94993	4.2614	5.97171	0	0.135578	0.369075	0.489605	EFW23249.1	conserved hypothetical protein	CIMG_07085	XM_001243188.2	citrinin biosynthesis oxygenase CtnA	HISTO_ZE.Contig158.Fgenesh_histo.42.final_new	2OG-Fe(II) oxygenase	I7I48_02065	D8B26_006750	class 2	#ffd944	1.0	1.70365951894525	3.43274583745182	3.38926351414181
CPSG_04373		0.00299139036328034	0.003669837642275	0.000539198516265302	579.0	257.0	1333.0	1187.0	64.0	60.0	116.0	203.0	85.5062	56.4914	207.169	219.741	7.96278	10.087	26.5439	30.8108	EFW18827.1	3-oxoacyl-acyl-carrier-protein reductase	CIMG_03154	XM_001243712.2	3-oxoacyl-acyl-carrier-protein reductase				D8B26_005626	class 2	#ffd944	1.0	1.24409292163327	3.00095589800209	2.7351341077567
CPSG_06869		0.00548746910350088	0.0156949312847382	0.00201468416514565	907.0	324.0	1907.0	1666.0	78.0	38.0	188.0	380.0	483.895	257.288	1070.71	1114.19	35.0594	23.0791	155.414	208.361	EFW16353.1	hypothetical protein	CIMG_11628	XM_012358622.1	hypothetical protein	HISTO_GY.Contig471.Fgenesh_histo.20.final_new			D8B26_005699	class 2	#ffd944	1.0	1.25415578197308	2.69517792260473	3.37723216297552
CPSG_08810		0.0215840893596327	4.14107052710475e-05	0.000258942429061519	165.0	129.0	8726.0	6301.0	78.0	67.0	614.0	1024.0	5.90001	6.86576	328.367	282.436	2.34979	2.72731	34.0193	37.632	EFW14552.1	conserved hypothetical protein	CIMG_07295	XM_001243398.2	hypothetical protein					class 2	#ffd944	1.0	5.22840739805762	3.19816744967613	1.07951247905649
CPSG_09650		0.0373641888613222	9.27640078093999e-05	0.0114264610954868	270.0	220.0	4044.0	3224.0	182.0	86.0	1381.0	2234.0	6.91845	8.39069	109.052	103.558	3.92901	2.50862	54.8311	58.8324	EFW13783.1	conserved hypothetical protein	CIMG_04315	XM_001244873.2	hypothetical protein	HISTO_GI.Contig382.Fgenesh_histo.79.final_new			D8B26_003692	class 2	#ffd944	1.0	3.45764479011187	1.02088403331685	1.00034609873764
CPSG_01240		0.01250191861483	0.000182281709266516	0.00170379165050532	159.0	171.0	1406.0	1207.0	56.0	50.0	360.0	568.0	6.08315	9.73773	56.6099	57.8869	1.80504	2.17767	21.3413	22.3341	EFW23341.1	conserved hypothetical protein	CIMG_07166	XM_001243269.2	TAG lipase/lysophosphatidylethanolamine acyltransferase	HISTO_GY.Contig460.eannot.1699.final_new	triacylglycerol lipase	I7I48_04987	D8B26_006834	class 2	#ffd944	1.0	2.56659619317959	1.50230749003072	1.68631141480685
CPSG_06635		0.0403132208436746	0.000406157864773489	0.0177997977407749	28.0	23.0	357.0	328.0	4.0	10.0	135.0	196.0	3.16052	3.86419	42.4077	46.4105	0.380388	1.28496	23.6114	22.7376	EFW16676.1	hypothetical protein				HISTO_ZT.Contig181.eannot.1713.final_new			D8B26_001333	class 2	#ffd944	1.0	3.29810745674571	1.04819284047811	2.01306356913
CPSG_06555		0.0104823761975868	0.000118338685178982	0.00731890309246322	69.0	110.0	5162.0	4428.0	6.0	3.0	1006.0	2096.0	3.5546	8.4346	279.857	285.951	0.260411	0.175935	80.3022	110.974	EFW16596.1	phosphatidyl synthase	CIMG_01810	XM_001248038.2	TIGR01456 family HAD hydrolase				D8B26_001407	class 2	#ffd944	1.0	5.38565367160109	1.70990432300906	4.20768089920207
CPSG_03962		0.00101844628085369	0.000171294113280995	0.00144869764981808	784.0	490.0	6068.0	4955.0	76.0	53.0	1420.0	1532.0	50.1214	46.6265	408.252	397.093	4.09342	3.85721	140.664	100.659	EFW19578.1	conserved hypothetical protein	CIMG_09404	XM_001239782.2	hypothetical protein	HISTO_LF.Contig359.Fgenesh_Aspergillus.202.final_new	hypothetical protein	I7I48_00469	D8B26_007787	class 2	#ffd944	1.0	2.70389770793084	1.86248458042165	3.34783859170242
CPSG_08469		0.0191528743379154	0.00110200304906063	0.011270884427009	16.0	16.0	150.0	88.0	3.0	2.0	37.0	57.0	2.23615	3.32836	22.0622	15.4172	0.353239	0.318201	8.01254	8.18737	EFW14811.1	conserved hypothetical protein	CIMG_04961	XM_001245519.2	hypothetical protein	HISTO_DA.Contig94-snap.7.final_new	hypothetical protein	I7I48_08738	D8B26_000526	class 2	#ffd944	1.0	2.40203918693718	1.30160155411976	2.52745917116428
CPSG_07726		0.0222603834133307	0.00243187996778113	0.0222110074566453	33.0	33.0	212.0	206.0	5.0	4.0	49.0	142.0	3.03639	4.51947	20.5284	23.7603	0.387597	0.418981	6.98599	13.4283	EFW15289.1	hypothetical protein	CIMG_13384	XM_004446033.1	hypothetical protein					class 2	#ffd944	1.0	2.22770834960663	1.24400051065161	2.79958080226846
CPSG_01998		0.0159465917252774	0.000635238580563747	0.00225317234020186	27.0	30.0	224.0	191.0	5.0	5.0	37.0	74.0	2.88937	4.77849	25.2269	25.6221	0.450792	0.609116	6.13521	8.13879	EFW21841.1	sphingosine hydroxylase	CIMG_01209	XM_001247437.2	C4-hydroxylase				D8B26_001959	class 2	#ffd944	1.0	2.43460206715605	1.92659798912443	2.44492412351514
CPSG_02489		0.0156016046769562	0.00196445232188947	0.0099931708973322	783.0	317.0	3434.0	2812.0	175.0	73.0	676.0	1380.0	47.4228	28.5769	218.878	213.493	8.92956	5.03314	63.4396	85.9	EFW20646.1	conserved hypothetical protein	CIMG_03467	XM_001244025.2	hypothetical protein	HISTO_BI.Contig285.Fgenesh_histo.36.final_new	hypothetical protein	I7I48_12151	D8B26_003017	class 2	#ffd944	1.0	2.17872474254855	1.66576979428583	2.2032227970737
CPSG_03490		0.0240214146954047	0.002196188704559	0.00726292813633487	85.0	54.0	233.0	207.0	37.0	25.0	81.0	138.0	10.2471	9.68962	29.5607	31.282	3.75795	3.43094	15.1306	17.0982	EFW20315.1	conserved hypothetical protein	CIMG_03792	XM_001244350.2	hypothetical protein				D8B26_003286	class 2	#ffd944	1.0	1.24317591236252	1.01850885044375	1.21379014270128
CPSG_02908		0.023485314592803	0.000716451388433828	0.00394902604958369	40.0	25.0	267.0	300.0	7.0	5.0	51.0	122.0	7.13138	6.63413	50.0958	67.0466	1.05142	1.01479	14.0887	22.3544	EFW21065.1	conserved hypothetical protein	CIMG_09642	XM_001240020.2	hypothetical protein				D8B26_002674	class 2	#ffd944	1.0	2.68613990385287	1.77022140305845	2.40101656649148
CPSG_02614		0.0131875964408893	0.00317558218108999	0.0223413761001897	1385.0	357.0	8004.0	7401.0	65.0	81.0	1542.0	1941.0	139.615	53.5648	849.11	935.219	5.52027	9.29516	240.854	201.092	EFW20771.1	hypothetical protein	CIMG_03342	XM_001243900.2	hypothetical protein	HISTO_ZL.Contig1158.eannot.1361.final_new	PLAC8 family protein	I7I48_01648		class 2	#ffd944	1.0	2.99520092917261	2.12854770412767	3.3871806636893
CPSG_09414		0.0305187375189501	0.00208222967119914	0.00912561626413107	15.0	15.0	158.0	105.0	3.0	1.0	19.0	59.0	17.1428	25.5159	190.03	150.425	2.88853	1.30101	33.6458	69.2995	EFW14047.1	conserved hypothetical protein	CIMG_07685	XM_001240521.1	hypothetical protein				D8B26_004053	class 2	#ffd944	1.0	2.65130661868074	1.85020017583354	2.78928258039343
CPSG_09470		0.0105650364542939	0.00115953426953507	0.0200855928749371	715.0	350.0	3221.0	2276.0	173.0	107.0	1231.0	1227.0	21.4979	15.6635	101.919	85.7835	4.3823	3.66239	57.3503	37.916	EFW13817.1	conserved hypothetical protein	CIMG_06810	XM_001242913.2	hypothetical protein	HISTO_LG.Contig392.Fgenesh_histo.178.final_new	hypothetical protein	I7I48_03844	D8B26_005995	class 2	#ffd944	1.0	1.97703097967702	1.10329419521224	1.9526870924512
CPSG_03945		0.00706569932175307	0.00103141041050231	0.00164137381077568	447.0	347.0	1420.0	1123.0	182.0	136.0	458.0	534.0	16.3061	18.8409	54.5138	51.3528	5.59345	5.6477	25.8878	20.0204	EFW19561.1	conserved hypothetical protein	CIMG_09389	XM_001239767.2	hypothetical protein	HISTO_LF.Contig359.Fgenesh_Aspergillus.220.final_new	kyphoscoliosis peptidase	I7I48_00493	D8B26_007772	class 2	#ffd944	1.0	1.24796527046656	1.34317988505943	1.38630389638263
CPSG_02088		0.0040512680511571	0.00324650924342044	0.00253340557304938	2043.0	1950.0	6731.0	5652.0	878.0	722.0	1738.0	2583.0	257.87	366.351	894.105	894.287	93.3671	103.743	339.915	335.078	EFW21931.1	conserved hypothetical protein	CIMG_01126	XM_001247354.2	hypothetical protein	HISTO_GL.Contig233.eannot.1175.final_new	hypothetical protein	I7I48_10989	D8B26_002037	class 2	#ffd944	1.0	1.17801644510886	1.52077635578181	1.41117045158498
CPSG_02745		0.00309616679862819	0.00785577397627811	0.014063498672749	3664.0	7006.0	47429.0	36763.0	532.0	515.0	5264.0	9141.0	218.478	621.801	2976.26	2747.92	26.7257	34.9582	486.357	560.188	EFW20902.1	conserved hypothetical protein				HISTO_ZL.Contig1131.eannot.2051.final_new	hypothetical protein	I7I48_01688	D8B26_002806	class 2	#ffd944	1.0	2.5499181419782	2.57615682197238	3.40781563680536
CPSG_09425		0.0171440150124425	0.00192373616659395	0.00410324418974953	53.0	41.0	284.0	209.0	6.0	11.0	45.0	100.0	4.02071	4.62958	22.6737	19.8754	0.383482	0.949971	5.28966	7.79679	EFW14058.1	conserved hypothetical protein	CIMG_07676	XM_004445117.1	hypothetical protein				D8B26_004044	class 2	#ffd944	1.0	1.94752365288241	1.8051060202188	2.54133924044913
CPSG_00828		0.0173347690019247	0.0126077067422581	0.0275454958925569	632.0	1687.0	10847.0	10057.0	61.0	73.0	1497.0	1711.0	30.9734	123.06	559.445	617.848	2.51865	4.07272	113.679	86.1807	EFW22929.1	conserved hypothetical protein	CIMG_06250	XM_001242353.2	hypothetical protein				D8B26_006487	class 2	#ffd944	1.0	2.89233808709929	2.67867682679055	4.04894634349582
CPSG_07676		0.0247986625204116	0.00237774851102951	0.00605467050262487	32.0	26.0	147.0	103.0	12.0	6.0	41.0	50.0	5.11812	6.18962	24.7431	20.6509	1.61699	1.09245	10.1609	8.219	EFW15237.1	conserved hypothetical protein							D8B26_004020	class 2	#ffd944	1.0	1.65299361680123	1.43390550143809	1.7496664320967
CPSG_08304		0.0246887306312019	0.00405214498543419	0.00806182173108273	142.0	99.0	492.0	336.0	44.0	42.0	107.0	252.0	4.03019	4.18218	14.6953	11.9541	1.0521	1.35699	4.70553	7.35066	EFW15116.1	conserved hypothetical protein	CIMG_08313	XM_001241149.2	hypothetical protein				D8B26_004535	class 2	#ffd944	1.0	1.34205791770126	1.25974807441432	1.53771195119552
CPSG_07453		0.0357890515349114	0.0126624714416876	0.0114684523522959	5.0	2.0	17.0	29.0	0.0	0.0	3.0	4.0	5.25006	3.12575	18.7853	38.171	0	0	4.88094	4.31661	EFW15826.1	conserved hypothetical protein	CIMG_08061	XM_001240897.1	hypothetical protein					class 2	#ffd944	1.0	2.13093627000796	2.47598972068958	2.98139230064966
CPSG_08299		0.0122468035568818	0.000605173599537525	0.00109744002333821	17.0	10.0	208.0	177.0	0.0	1.0	9.0	23.0	1.2041	1.05425	15.5043	15.7155	0	0.0806312	0.987741	1.67428	EFW15111.1	conserved hypothetical protein	CIMG_08325	XM_001241161.2	benzaldehyde lyase					class 2	#ffd944	1.0	3.38060307754381	3.63102632177321	4.08980789428363
CPSG_03276		0.00181779274937293	0.00073025070496551	0.00137223396367755	395.0	271.0	1383.0	1022.0	69.0	48.0	398.0	456.0	18.4696	18.8608	68.0548	59.9037	2.71817	2.55501	28.8358	21.9136	EFW20101.1	conserved hypothetical protein	CIMG_04000	XM_001244558.2	hypothetical protein	HISTO_ZT.Contig181.Fgenesh_Aspergillus.94.final_new			D8B26_003446	class 2	#ffd944	1.0	1.42083973804362	1.47315691547998	2.56461777192499
CPSG_09489		0.0491524440938146	0.0317346926850668	0.0218033670685596	61.0	18.0	129.0	119.0	6.0	10.0	24.0	56.0	8.59309	3.77418	19.1243	21.014	0.712093	1.60365	5.23864	8.10767	EFW13836.1	short chain dehydrogenase	CIMG_06830	XM_001242933.2	short chain dehydrogenase				D8B26_005980	class 2	#ffd944	1.0	1.38041505899649	1.68013268255019	2.19036764961692
CPSG_02780		0.0190810568409427	0.0010828562320884	0.00385460366309334	214.0	118.0	626.0	563.0	70.0	68.0	194.0	334.0	17.0521	13.9951	52.4947	56.2361	4.69926	6.16829	23.9527	27.3527	EFW20937.1	sorbitol dehydrogenase	CIMG_03192	XM_001243750.2	zinc-dependent alcohol dehydrogenase	HISTO_AZ.Contig47.Fgenesh_histo.84.final_new	xylitol dehydrogenase	I7I48_00305	D8B26_002776	class 2	#ffd944	1.0	1.44590562293038	1.18775956480371	1.29557539094746
CPSG_04891		0.0369763581581844	0.00118692762863274	0.00355643455878362	13.0	19.0	175.0	117.0	4.0	2.0	19.0	42.0	0.994729	2.16394	14.0921	11.2225	0.257862	0.174214	2.2527	3.30293	EFW18205.1	predicted protein								class 2	#ffd944	1.0	2.75897973815584	2.27289743442632	2.2912619104788
CPSG_06877		0.0333890135192844	0.00325491241964785	0.0120455527046461	348.0	590.0	3291.0	2382.0	129.0	121.0	728.0	841.0	32.9086	83.0448	327.517	282.367	10.2775	13.0259	106.672	81.7363	EFW16361.1	conserved hypothetical protein	CIMG_05892	XM_001241995.2	hypothetical protein	HISTO_GY.Contig471.Fgenesh_histo.60.final_new	hypothetical protein	I7I48_05302	D8B26_005706	class 2	#ffd944	1.0	2.2274240136279	1.81735184560746	1.89240716003409
CPSG_06624		0.00593562070735376	0.000211901801109997	0.00109744002333821	390.0	365.0	2743.0	2300.0	118.0	120.0	615.0	819.0	22.6158	31.5043	167.397	167.192	5.76494	7.9217	55.2598	48.8112	EFW16665.1	conserved hypothetical protein	CIMG_01881	XM_001248109.2	hypothetical protein	HISTO_ZT.Contig181.Fgenesh_histo.39.final_new	folliculin	I7I48_06405	D8B26_001343	class 2	#ffd944	1.0	2.31294964941155	1.80566757766325	1.72952886487487
CPSG_04036		0.0402822061571409	0.000714897298097562	0.00296619943084153	32.0	77.0	827.0	662.0	6.0	7.0	88.0	170.0	1.99819	7.15663	54.3462	51.8188	0.315649	0.497595	8.51448	10.91	EFW19652.1	3-dehydroshikimate dehydratase	CIMG_09478	XM_001239856.2	3-dehydroshikimate dehydratase	HISTO_AL.Contig317-snap.131.final_new	3-dehydroshikimate dehydratase	I7I48_01141	D8B26_007857	class 2	#ffd944	1.0	3.53346542221981	2.55441016335926	2.84509239177694
CPSG_09336	DMC1	0.0383083185056872	0.000521803767553684	0.00111230737080413	24.0	33.0	367.0	306.0	11.0	3.0	34.0	47.0	1.93854	3.96741	31.1965	30.9832	0.748553	0.275851	4.2553	3.90166	EFW13969.1	meiotic recombination protein dmc1	CIMG_07759	XM_001240595.2	meiotic recombinase Dmc1	HISTO_ZL.Contig1161b.fgenesh_plus.12.final_new	meiotic recombination protein DMC1	I7I48_09393	D8B26_004117	class 2	#ffd944	1.0	3.16086355708742	3.03718745894418	2.16564659582801
CPSG_04528	NIT13	0.01250191861483	0.00013270913174714	0.000301117838429411	36.0	39.0	1229.0	1165.0	5.0	1.0	25.0	64.0	3.21235	5.17983	115.411	130.313	0.375887	0.101581	3.4566	5.86934	EFW18982.1	alcohol dehydrogenase	CIMG_10109	XM_001239086.1	alcohol dehydrogenase	HISTO_ZT.Contig174.eannot.1411.final_new	alcohol dehydrogenase	I7I48_05984	D8B26_007175	class 2	#ffd944	1.0	4.57519154681646	4.81996953936613	3.729084390338
CPSG_02834	PSP1	0.0484971660536073	0.000185284568369693	0.000366407650435787	47.0	86.0	2818.0	3202.0	9.0	16.0	20.0	24.0	3.75523	10.2274	236.949	320.702	0.605825	1.45529	2.47603	1.97078	EFW20991.1	RTA1 domain-containing protein	CIMG_05758	XM_001241861.2	parasitic phase-specific protein PSP-1	HISTO_ZY.Contig518.eannot.1164.final_new	parasitic phase-specific protein PSP-1	I7I48_10439	D8B26_002733	class 2	#ffd944	1.0	5.19076688126749	7.07629020137228	2.39643181964177
CPSG_07249		0.00389711266508679	0.000199019752486018	0.000339960005799667	999.0	1146.0	26454.0	20078.0	281.0	237.0	812.0	1045.0	49.1498	83.9211	1369.69	1238.28	11.6474	13.2738	61.9014	52.8398	EFW16199.1	DUF1479 domain-containing protein	CIMG_06683	XM_001242786.2	hypothetical protein	HISTO_LG.Contig392.Fgenesh_histo.199.final_new	DUF1479 domain-containing protein	I7I48_03692	D8B26_006094	class 2	#ffd944	1.0	3.98382352152941	4.62133920267504	2.13155959325629
CPSG_04418		0.0254394189713841	0.000118338685178982	0.000260912173711317	14.0	25.0	1209.0	1198.0	3.0	1.0	17.0	20.0	1.51836	4.03569	137.991	162.872	0.274117	0.123463	2.85683	2.22929	EFW18872.1	conserved hypothetical protein	CIMG_10007	XM_001238984.2	hypothetical protein					class 2	#ffd944	1.0	5.59366195965357	5.9898927590687	3.06136961598929
CPSG_05765		0.0245319059512745	0.000480271095787593	0.000644627832143123	230.0	201.0	1069.0	901.0	104.0	106.0	207.0	258.0	15.4861	20.1438	75.7474	76.0467	5.89948	8.12476	21.596	17.8535	EFW17322.1	conserved hypothetical protein							D8B26_000058	class 2	#ffd944	1.0	1.764663522252	2.07612157974654	1.10212361400164
CPSG_02936		0.0382531833437806	0.000480670523289705	0.00107755440385888	135.0	155.0	1786.0	1753.0	39.0	39.0	235.0	176.0	6.91046	11.8096	96.2122	112.486	1.68191	2.27263	18.6393	9.25922	EFW21093.1	conserved hypothetical protein	CIMG_09682	XM_001240060.2	hypothetical protein	HISTO_GI.Contig363.Fgenesh_Aspergillus.57.final_new			D8B26_002647	class 2	#ffd944	1.0	3.2027481473818	3.14931199762602	1.93715349306288
CPSG_09690	MDR1	0.0176351855597936	0.00388621354735595	0.00662486475301887	2102.0	5683.0	145263.0	122125.0	528.0	586.0	3645.0	4953.0	36.4344	146.618	2649.78	2653.54	7.71044	11.5629	97.8959	88.234	EFW13651.1	multidrug resistance protein MDR	CIMG_09753	XM_001240131.2	ABC multidrug transporter				D8B26_002595	class 2	#ffd944	1.0	4.74531149890528	4.94275211404003	2.80328820355983
CPSG_09541		0.0251811118275112	9.24012319752873e-05	0.00175220112414282	159.0	62.0	3865.0	2617.0	40.0	25.0	722.0	1086.0	3.7085	2.1524	94.8694	76.5149	0.786008	0.663791	26.0931	26.0327	EFW13888.1	MFS transporter	CIMG_06881	XM_001242984.2	MFS transporter	HISTO_ZZ.Contig127c.eannot.1543.final_new	MFS transporter	I7I48_11824	D8B26_005939	class 2	#ffd944	1.0	4.51464501526065	1.81591488547627	1.73107567014567
CPSG_09632		0.0418186185716735	0.000126916618260022	0.00430864730119205	76.0	41.0	1278.0	1162.0	17.0	21.0	325.0	690.0	14.2673	11.4562	252.485	273.449	2.68871	4.48785	94.5365	133.127	EFW13765.1	conserved hypothetical protein	CIMG_04331	XM_001244889.2	hypothetical protein	HISTO_ZZ.Contig2f.Fgenesh_histo.8.final_new	hypothetical protein	I7I48_11324	D8B26_003706	class 2	#ffd944	1.0	3.98207873677741	1.3242772698392	1.65221605318002
CPSG_04085		0.0217155986355152	9.24012319752873e-05	0.000409069757357311	6.0	2.0	479.0	353.0	0.0	0.0	32.0	63.0	0.586804	0.29114	49.3007	43.2771	0	0	4.84931	6.33244	EFW19701.1	conserved hypothetical protein	CIMG_13617	XM_004444856.1	phosphatidylserine decarboxylase					class 2	#ffd944	1.0	6.21391887637484	3.1400072033486	3.10949051102656
CPSG_04030	TYR6	0.0410077312125673	0.000261485491084798	0.00209719521243302	18.0	16.0	248.0	181.0	5.0	6.0	56.0	71.0	1.16419	1.54028	16.8802	14.6747	0.272449	0.441765	5.6121	4.7195	EFW19646.1	conserved hypothetical protein	CIMG_09471	XM_001239849.2	tyrosinase central domain-containing protein	HISTO_AL.Contig317-snap.27.final_new	tyrosinase central domain-containing protein	I7I48_01331	D8B26_007850	class 2	#ffd944	1.0	3.18591321791039	1.73683312150795	1.61918306493354
CPSG_10183		0.0394074681722418	0.000118338685178982	0.00117310944169698	49.0	32.0	813.0	560.0	13.0	17.0	150.0	254.0	3.73004	3.62574	65.1304	53.4376	0.833732	1.47318	17.6928	19.8719	EFW13209.1	MFS transporter	CIMG_08134	XM_001240970.2	MFS transporter	HISTO_HS.Contig68.genewise.227.final_new	MFS transporter	I7I48_07322	D8B26_004435	class 2	#ffd944	1.0	3.63444441163513	1.76002070065362	1.48446107931866
CPSG_07031		0.0167407341918413	0.000104609173855763	0.00339410384089985	425.0	385.0	3559.0	3011.0	241.0	179.0	1214.0	1716.0	23.1885	31.2662	204.356	205.938	11.0781	11.118	102.634	96.2254	EFW16515.1	conserved hypothetical protein	CIMG_13012	XM_004445255.1	ankyrin repeat protein	HISTO_GI.Contig382.Fgenesh_Aspergillus.101.final_new				class 2	#ffd944	1.0	2.59298022402444	1.15973119616226	1.01686964334085
CPSG_06523		0.0126403208260637	0.00029727212551204	0.00317829428450698	633.0	876.0	39868.0	33841.0	149.0	178.0	2829.0	3404.0	12.0387	24.7977	797.954	806.793	2.38743	3.85379	83.3678	66.5358	EFW17255.1	MG(2+) transport ATPase							D8B26_003981	class 2	#ffd944	1.0	5.20053446376935	3.52836405678754	2.26805375541523
CPSG_04754		0.0470710100912658	0.000286997933566746	0.00210690529364851	119.0	160.0	1944.0	1366.0	54.0	50.0	289.0	559.0	6.71183	13.4321	115.389	96.5798	2.56598	3.21036	25.2569	32.4037	EFW18068.1	conserved hypothetical protein	CIMG_05852	XM_001241955.2	fasciclin domain-containing protein	HISTO_ZY.Contig571f.Fgenesh_Aspergillus.14.final_new	fasciclin domain family	I7I48_10327	D8B26_005668	class 2	#ffd944	1.0	3.15388798289689	1.97898460811721	1.44646882826831
CPSG_02779		0.0350153788547611	0.000347631505919523	0.00139342933390088	59.0	25.0	569.0	557.0	10.0	8.0	64.0	162.0	6.8878	4.34409	69.9063	81.5127	0.983546	1.06318	11.577	19.4371	EFW20936.1	hydroxyisocaproate dehydrogenase	CIMG_03193	XM_001243751.2	hydroxyisocaproate dehydrogenase	HISTO_AZ.Contig47.fgenesh_plus.50.final_new	hydroxyacid dehydrogenase, mycelia-enriched transcript	I7I48_00307		class 2	#ffd944	1.0	3.37792016481783	2.39975930287126	2.15358264845968
CPSG_02201		0.0332297408220222	0.000480271095787593	0.00389513764641551	125.0	102.0	735.0	563.0	68.0	34.0	181.0	357.0	9.26856	11.2573	57.3542	52.3302	4.24793	2.86993	20.7955	27.2056	EFW22044.1	dienelactone hydrolase	CIMG_01014	XM_001247242.2	dienelactone hydrolase				D8B26_002138	class 2	#ffd944	1.0	2.07822426413882	1.29901050813873	1.26165547012799
CPSG_10069		0.0316362951598823	0.0001441830644291	0.00053431265274558	56.0	41.0	494.0	406.0	21.0	20.0	66.0	125.0	3.54937	3.86791	32.9508	32.2575	1.12137	1.44306	6.48179	8.14257	EFW13322.1	carboxypeptidase	CIMG_09968	XM_001238945.2	carboxypeptidase Y				D8B26_007065	class 2	#ffd944	1.0	2.77732395414785	2.25758449665137	1.28570949751056
CPSG_04431	GAD1	0.00800343664596261	0.0013796415772434	0.0164882076060044	125.0	203.0	1696.0	1510.0	0.0	3.0	485.0	572.0	6.56935	15.8796	93.8025	99.4789	0	0.179483	39.495	30.8956	EFW18885.1	glutamate decarboxylase	CIMG_10020	XM_001238997.2	glutamate decarboxylase	HISTO_DM.Contig933.Fgenesh_histo.44.final_new	glutamate decarboxylase	I7I48_07993	D8B26_007103	class 2	#ffd944	1.0	2.93679589025388	1.59440766381867	7.01130653643359
[truncated: 8,647 more rows]
